# Supplementary material for: Multi-faceted metagenomic analysis of spacecraft associated surfaces reveal planetary protection relevant microbial composition
Source: PLoS One. 2023 Mar 22;18(3):e0282428. doi: 10.1371/journal.pone.0282428 (PMC10032485; doi:10.1371/journal.pone.0282428)
Supplement: S2 File — (XLSX) [file pone.0282428.s002.xlsx]

## Sheet: Table of Contents
Supplemental Tables	Description
1. HeatMap BactQuant and FungiQuant	Merge of Tables 1 and 2
2. KneadData_Results	Same data as Table 3
3. Species_low_quality	MTSv results at the species-only level. Low Quality libraries only
4. Species_only_high_quality	MTSv results at the species-only level. High Quality libraries only (20 total)
5. Genus_only_summary	MTSv results at the genus only level. High Quality libraries only (20 total)
6. Genus_Species_summary	MTSv results at the combined Species + Genus (where species call is not possible) levels. High Quality libraries only (20 total)
7. MergedMetaPhlAn2	All MetaPhlAn2 data
8. MergedBracken	All Bracken data
9. Overlap_analysis_genus	Comparison of the 3 taxonomic classifier approaches at the genus level
10. Overlap_analysis_species	Comparison of the 3 taxonomic classifier approaches at the species level
11. HUMAnN2_Relative_PathAbund	All HUMANn2 data
12. KEGG_annotation	2700 KEGG functions across all 20 high quality library samples (the union of top 500 functions in each sample)
13. Assembly Statistics	Statistics of metagenome assemblies
14. Sample_4-1_Assembly	4-1 Top blastn hits of contign with tabulation of most abundant taxa
15. Sample_3-7_Assembly	3-7 Top blastn hits with tabulation of most abundant taxa
16. M_osloensis_annotation	Annotation of ORFs called in Moraxella osloensis

## Sheet: 1. HeatMap BactQuant & FungiQ
Supplemental Table 1. Heat map of DNA Content across Samples
	BactQuant	FungiQuant
Sample	16S copies/µL	18S copies/µL	Sample Type	Sample Description
1-1	108	ND	DNA	ISO 7 (170-213) Facility
1-2	76	ND	DNA	Facility Control
1-3	71	ND	DNA	ISO 5 (233-151) Facility
1-4	69	ND	DNA	Extraction Control
1-5	58	ND	DNA	ISO 5 (233-151) Filter
1-6	47	ND	DNA	Facility Control
1-7	46	ND	DNA	ISO 5 (233-151) Facility
1-8	625	ND	DNA	ISO 7 (179-121) Filter
1-9	11	ND	DNA	ISO 8.5 (103-110) Facility
1-10	435	ND	DNA	ISO 8.5 (103-110) Facility
1-11	24080	ND	DNA	ISO 6 (103-102C) Facility
1-12	11	ND	DNA	ISO 5 (233-151) Facility
2-1	120	0	Wipe Solution	ISO 7 (170-213) Facility
2-2	238	0	Wipe Solution	ISO 5 (233-151) Facility
2-3	291	4	Wipe Solution	Facility Control
2-4	197	3	Wipe Solution	ISO 5 (233-151) Facility
2-5	96788	1127	Wipe Solution	ISO 6 (103-102C) Facility
2-6	1911	251	Wipe Solution	ISO 8.5 (103-110) Facility
2-7	4930	1306	Wipe Solution	ISO 8.5 (103-110) Facility
2-8	3919	1538	Wipe Solution	ISO 8.5 (103-110) Facility
2-9	36139	1882	Wipe Solution	ISO 8.5 (103-110) Facility
2-10	253	3	Wipe Solution	ISO 5 (233-151) Facility
2-11	27185	265	Wipe Solution	ISO 6 (103-102C) Facility
3-1	237	4	Filter Solution	ISO 5 (233-151) Carbon Filter
3-2	303	7	Filter Solution	Filter control
3-3	450	55	Filter Solution	ISO 5 (233-151) Carbon Filter
3-4	242	7	Filter Solution	ISO 5 (233-151) Carbon Filter
3-5	241	7	Filter Solution	ISO 5 (233-151) Carbon Filter
3-6	307	10	Filter Solution	ISO 5 (233-151) Carbon Filter
3-7	35097	985	Filter Solution	ISO 8 (318-123) non-carbon filter
3-8	7475	161	Filter Solution	ISO 7 (306) non-carbon filter
3-9	235	68	Filter Solution	ISO 5 (233-151) Carbon Filter
3-10	341	10	Filter Solution	Non-carbon filter control
4-1	90587	6498	Vacuum Particle Solution	ISO 7 (179-121) Vacuum #1
4-2	85347	9412	Vacuum Particle Solution	ISO 7 (179-121) Vacuum #2
4-3	70456	7180	Vacuum Particle Solution	ISO 7 (179-121) Vacuum #3
4-4	32669	4197	Vacuum Particle Solution	ISO 7 (179-121) Vacuum #4
4-5	83042	8492	Vacuum Particle Solution	ISO 7 (179-121) Vacuum #5
4-6	787	11	Vacuum Particle Solution	ISO 5 (233-141) Vacuum #1
4-7	1168	9	Vacuum Particle Solution	ISO 5 (233-141) Vacuum #2
4-8	961	9	Vacuum Particle Solution	ISO 5 (233-141) Vacuum #3
4-9	1013	23	Vacuum Particle Solution	ISO 5 (233-141) Vacuum #4
4-10	1116	4	Vacuum Particle Solution	ISO 5 (233-141) Vacuum #5
5-1	63772	ND	DNA	SAF DNA replicates
5-2	64938	ND	DNA	SAF DNA replicates
5-3	65063	ND	DNA	SAF DNA replicates
5-4	66361	ND	DNA	SAF DNA replicates
5-5	53616	ND	DNA	SAF DNA replicates
5-6	1289	ND	DNA	SAF DNA replicates

## Sheet: 2. KneadData_Results
		Supplemental Table 2. Results of reads processed through KneadData. Reads were first run through Trimmomatic to remove reads containing adapters and reads with low quality bases, then they were aligned against the human genome and human reads were filtered. Samples in black were run on the NextSeq and those in red were run on the MiSeq.
SampleName	Input Read Pairs	Both Surviving	Forward Only Surviving	Reverse Only Surviving	Dropped	Human Pre-Filter	Human Post-Filter
4-3	55837595	48819091 (87.43%)	2974697 (5.33%)	1367991 (2.45%)	2675816 (4.79%)	0.2798	0.0164
3-7	52673769	43593520 (82.76%)	2219464 (4.21%)	1373678 (2.61%)	5487107 (10.42%)	0.7844	0.1
2-6	46773770	40346006 (86.26%)	2664730 (5.70%)	1414294 (3.02%)	2348740 (5.02%)	0.9096	0.0017
4-2	46510823	42520880 (91.42%)	1776668 (3.82%)	776868 (1.67%)	1436407 (3.09%)	0.2833	0.0126
2-9	41740310	37451222 (89.72%)	1513215 (3.63%)	658599 (1.58%)	2117274 (5.07%)	0.446	0.0128
5-3	39654369	33722384 (85.04%)	1047287 (2.64%)	567449 (1.43%)	4317249 (10.89%)	0.0473	0.0017
2-8	39027954	31260594 (80.10%)	1738208 (4.45%)	933495 (2.39%)	5095657 (13.06%)	0.7443	0.0327
5-2	37341811	32273092 (86.43%)	983570 (2.63%)	534036 (1.43%)	3551113 (9.51%)	0.0558	0.0022
4-5	32727453	27248138 (83.26%)	1262546 (3.86%)	542357 (1.66%)	3674412 (11.23%)	0.4	0.0297
2-11	31995418	29156388 (91.13%)	905449 (2.83%)	371429 (1.16%)	1562152 (4.88%)	0.045	0.001
5-1	30507440	25053318 (82.12%)	837595 (2.75%)	440782 (1.44%)	4175745 (13.69%)	0.0593	0.0021
5-4	29330042	22964810 (78.30%)	786807 (2.68%)	408627 (1.39%)	5169798 (17.63%)	0.0782	0.0029
4-4	27925116	23466370 (84.03%)	1168139 (4.18%)	485481 (1.74%)	2805126 (10.05%)	0.2192	0.0067
4-1	25821916	23480662 (90.93%)	1012211 (3.92%)	442816 (1.71%)	886227 (3.43%)	0.324	0.0169
5-5	24118057	17936632 (74.37%)	648402 (2.69%)	317141 (1.31%)	5215882 (21.63%)	0.083	0.0023
3-8	22584017	17170138 (76.03%)	738075 (3.27%)	346563 (1.53%)	4329241 (19.17%)	0.3751	0.0163
2-7	18447863	12130624 (65.76%)	555721 (3.01%)	306599 (1.66%)	5454919 (29.57%)	0.4593	0.009
1-11	17292459	10642722 (61.55%)	383471 (2.22%)	210108 (1.22%)	6056158 (35.02%)	0.00618	0.0006
2-5	16816720	15149579 (90.09%)	432726 (2.57%)	165602 (0.98%)	1068813 (6.36%)	0.0058	0.0911
5-6	7024602	778609 (11.08%)	42622 (0.61%)	43709 (0.62%)	6159662 (87.69%)	0.6925	0.0354
1-8	66200	54225 (81.91%)	1521 (2.30%)	537 (0.81%)	9917 (14.98%)	0.8408	0.2889
1-5	56729	708 (1.25%)	18 (0.03%)	78 (0.14%)	55925 (98.58%)	0.7752	0.1211
2-10	35711	8418 (23.57%)	414 (1.16%)	149 (0.42%)	26730 (74.85%)	0.3186	0.0151
1-10	35064	17649 (50.33%)	1030 (2.94%)	332 (0.95%)	16053 (45.78%)	0.3831	0.0543
4-8	32276	5442 (16.86%)	298 (0.92%)	139 (0.43%)	26397 (81.79%)	0.8987	0.1716
3-6	30689	8869 (28.90%)	419 (1.37%)	131 (0.43%)	21270 (69.31%)	0.8194	0.0804
4-9	29982	9290 (30.99%)	490 (1.63%)	178 (0.59%)	20024 (66.79%)	0.8322	0.0733
EB	29832	951 (3.19%)	50 (0.17%)	36 (0.12%)	28795 (96.52%)	0.3941	0
4-7	29773	10928 (36.70%)	435 (1.46%)	229 (0.77%)	18181 (61.07%)	0.9079	0.218
4-10	29277	8766 (29.94%)	646 (2.21%)	194 (0.66%)	19671 (67.19%)	0.838	0.1159
3-1	26939	679 (2.52%)	31 (0.12%)	34 (0.13%)	26195 (97.24%)	1	0.3
4-6	25133	8168 (32.50%)	349 (1.39%)	154 (0.61%)	16462 (65.50%)	0.8807	0.1086
2-1	22785	8058 (35.37%)	397 (1.74%)	159 (0.70%)	14171 (62.19%)	0.508	0.0224
2-2	20119	1233 (6.13%)	69 (0.34%)	41 (0.20%)	18776 (93.32%)	0.4205	0
3-10	18911	1093 (5.78%)	143 (0.76%)	64 (0.34%)	17611 (93.13%)	0.6047	0
3-9	18467	2151 (11.65%)	124 (0.67%)	47 (0.25%)	16145 (87.43%)	0.2549	0
2-4	18077	1926 (10.65%)	68 (0.38%)	36 (0.20%)	16047 (88.77%)	0.8693	0.0912
3-4	17991	407 (2.26%)	24 (0.13%)	21 (0.12%)	17539 (97.49%)	0.8878	0
1-4	17982	687 (3.82%)	29 (0.16%)	31 (0.17%)	17235 (95.85%)	0.963	0.4526
3-2	17624	318 (1.80%)	9 (0.05%)	16 (0.09%)	17281 (98.05%)	0.6883	0
2-3	17408	1281 (7.36%)	76 (0.44%)	45 (0.26%)	16006 (91.95%)	0.5723	0.0679
3-3	17183	355 (2.07%)	17 (0.10%)	29 (0.17%)	16782 (97.67%)	1	0.1178
1-7	16847	1793 (10.64%)	60 (0.36%)	48 (0.28%)	14946 (88.72%)	0.919	0.2238
BufferBlank	16614	1313 (7.90%)	62 (0.37%)	39 (0.23%)	15200 (91.49%)	0.2617	0
1-2	16503	952 (5.77%)	35 (0.21%)	23 (0.14%)	15493 (93.88%)	0.945	0.867
1-12	16342	2083 (12.75%)	101 (0.62%)	59 (0.36%)	14099 (86.27%)	0.5149	0.0231
1-9	16185	336 (2.08%)	20 (0.12%)	34 (0.21%)	15795 (97.59%)	0.767	0.1552
1-6	15699	116 (0.74%)	11 (0.07%)	7 (0.04%)	15565 (99.15%)	1	0
3-5	15102	1785 (11.82%)	73 (0.48%)	49 (0.32%)	13195 (87.37%)	0.8066	0.0806
1-1	14439	226 (1.57%)	12 (0.08%)	23 (0.16%)	14178 (98.19%)	0.6721	0
1-3	13334	164 (1.23%)	3 (0.02%)	13 (0.10%)	13154 (98.65%)	1	0.2703
EBJPL	12541	106 (0.85%)	6 (0.05%)	24 (0.19%)	12405 (98.92%)	1	0
PCRNTC	10338	93 (0.90%)	3 (0.03%)	12 (0.12%)	10230 (98.96%)	0.5	0
									K

## Sheet: 3. Species_low_quality
				Supplemental Table 3. Species_low_quality. MTSv results at the species-only level. Low Quality libraries only
TaxID	Sample	Division	Sci. Name	exp_prop	Total Hits (S1)	Unique Hits (S1)	Signature Hits (S1)	Unique Signature Hits (S1)	obs_prop (S1)	ratio	pass
9606	2-4	Homo sapiens	Homo sapiens	0.407293	3529	3381	1697	1652	0.488613	1.19966	TRUE
1280	2-4	Bacteria	Staphylococcus aureus	0.654346	4413	3647	1260	1190	0.326296	2.00538	TRUE
305	2-4	Bacteria	Ralstonia solanacearum	0.259051	3638	2985	647	641	0.21474	1.20635	TRUE
3702	2-4	Green Plants	Arabidopsis thaliana	0.787404	2453	1844	599	594	0.322126	2.4444	TRUE
32630	2-4	Other and synthetic sequences	synthetic construct	0.540313	30838	1358	29522	397	0.292342	1.84823	TRUE
1280	3-3	Bacteria	Staphylococcus aureus	0.654346	4229	3511	1238	1177	0.335232	1.95192	TRUE
305	3-3	Bacteria	Ralstonia solanacearum	0.259051	3565	2932	709	696	0.237381	1.09129	TRUE
3702	3-3	Green Plants	Arabidopsis thaliana	0.787404	17692	1891	632	614	0.324696	2.42505	TRUE
1280	3-10	Bacteria	Staphylococcus aureus	0.654346	4526	3728	1203	1167	0.313036	2.09032	TRUE
305	3-10	Bacteria	Ralstonia solanacearum	0.259051	3631	2929	552	546	0.186412	1.38967	TRUE
3702	3-10	Green Plants	Arabidopsis thaliana	0.787404	2904	2108	673	670	0.317837	2.47738	TRUE
32630	3-10	Other and synthetic sequences	synthetic construct	0.540313	18432	1034	1726	407	0.393617	1.37269	TRUE
1280	EB	Bacteria	Staphylococcus aureus	0.654346	9508	3874	1091	1028	0.265359	2.46589	TRUE
305	EB	Bacteria	Ralstonia solanacearum	0.259051	18234	8937	4973	3909	0.437395	1.68845	TRUE
3702	EB	Green Plants	Arabidopsis thaliana	0.787404	9524	3804	1002	866	0.227655	3.45876	TRUE
9606	4-7	Homo sapiens	Homo sapiens	0.407293	31760	30943	13415	13121	0.424038	1.04111	TRUE
1280	4-7	Bacteria	Staphylococcus aureus	0.654346	4055	3390	1183	1127	0.332448	1.96826	TRUE
305	4-7	Bacteria	Ralstonia solanacearum	0.259051	3525	2946	660	645	0.218941	1.1832	TRUE
3702	4-7	Green Plants	Arabidopsis thaliana	0.787404	18513	1912	572	570	0.298117	2.64126	TRUE
1280	1-1	Bacteria	Staphylococcus aureus	0.654346	3795	3169	1066	1004	0.316819	2.06536	TRUE
305	1-1	Bacteria	Ralstonia solanacearum	0.259051	3123	2608	608	606	0.232362	1.11486	TRUE
3702	1-1	Green Plants	Arabidopsis thaliana	0.787404	14866	1782	562	558	0.313131	2.51461	TRUE
32630	1-1	Other and synthetic sequences	synthetic construct	0.540313	26799	814	13387	335	0.411548	1.31288	TRUE
9606	1-8	Homo sapiens	Homo sapiens	0.407293	37289	36421	14500	14179	0.389308	1.0462	TRUE
1747	1-8	Bacteria	Cutibacterium acnes	0.902964	4222	4188	3818	3787	0.90425	1.00142	TRUE
1270	1-8	Bacteria	Micrococcus luteus	0.895256	506	497	434	425	0.855131	1.04692	TRUE
87883	1-8	Bacteria	Burkholderia multivorans	0.47492	906	881	358	353	0.400681	1.18528	TRUE
9606	1-4	Homo sapiens	Homo sapiens	0.407293	1997	1862	859	825	0.443072	1.08785	TRUE
1280	1-4	Bacteria	Staphylococcus aureus	0.654346	5203	4173	1378	1320	0.316319	2.06863	TRUE
305	1-4	Bacteria	Ralstonia solanacearum	0.259051	4178	3267	614	610	0.186716	1.38741	TRUE
3702	1-4	Green Plants	Arabidopsis thaliana	0.787404	3192	2313	760	754	0.325984	2.41547	TRUE
32630	1-4	Other and synthetic sequences	synthetic construct	0.540313	15603	1167	14002	423	0.362468	1.49065	TRUE
9606	3-5	Homo sapiens	Homo sapiens	0.407293	2597	2490	1088	1067	0.428514	1.0521	TRUE
1280	3-5	Bacteria	Staphylococcus aureus	0.654346	4200	3463	1145	1092	0.315334	2.07509	TRUE
305	3-5	Bacteria	Ralstonia solanacearum	0.259051	3328	2691	488	487	0.180974	1.43143	TRUE
3702	3-5	Green Plants	Arabidopsis thaliana	0.787404	2092	1653	519	516	0.31216	2.52244	TRUE
32630	3-5	Other and synthetic sequences	synthetic construct	0.540313	25896	1227	24738	405	0.330073	1.63695	TRUE
9606	1-7	Homo sapiens	Homo sapiens	0.407293	4801	4608	2047	1996	0.43316	1.06351	TRUE
1280	1-7	Bacteria	Staphylococcus aureus	0.654346	3989	3265	1204	1112	0.340582	1.92126	TRUE
305	1-7	Bacteria	Ralstonia solanacearum	0.259051	3219	2636	618	607	0.230273	1.12497	TRUE
3702	1-7	Green Plants	Arabidopsis thaliana	0.787404	15697	1772	611	562	0.317156	2.4827	TRUE
9606	3-6	Homo sapiens	Homo sapiens	0.407293	10180	9796	4453	4347	0.443753	1.08952	TRUE
1280	3-6	Bacteria	Staphylococcus aureus	0.654346	7029	5327	1879	1770	0.33227	1.96932	TRUE
305	3-6	Bacteria	Ralstonia solanacearum	0.259051	5392	3878	507	493	0.127127	2.03773	TRUE
3702	3-6	Green Plants	Arabidopsis thaliana	0.787404	23902	3081	848	841	0.272963	2.88465	TRUE
1747	3-6	Bacteria	Cutibacterium acnes	0.902964	606	606	552	552	0.910891	1.00878	TRUE
4565	3-6	Green Plants	Triticum aestivum	0.327369	15772	15090	4477	4307	0.285421	1.14697	TRUE
1280	1-6	Bacteria	Staphylococcus aureus	0.654346	5398	4265	1539	1442	0.338101	1.93536	TRUE
305	1-6	Bacteria	Ralstonia solanacearum	0.259051	4138	3142	509	500	0.159134	1.62788	TRUE
3702	1-6	Green Plants	Arabidopsis thaliana	0.787404	16889	2044	1002	620	0.303327	2.59589	TRUE
9606	2-1	Homo sapiens	Homo sapiens	0.407293	6877	6701	2987	2928	0.43695	1.07281	TRUE
1280	2-1	Bacteria	Staphylococcus aureus	0.654346	3082	2613	940	900	0.344432	1.89978	TRUE
305	2-1	Bacteria	Ralstonia solanacearum	0.259051	2755	2342	584	572	0.244236	1.06066	TRUE
3702	2-1	Green Plants	Arabidopsis thaliana	0.787404	13981	1359	404	395	0.290655	2.70907	TRUE
1747	2-1	Bacteria	Cutibacterium acnes	0.902964	399	395	366	363	0.918987	1.01774	TRUE
1280	3-4	Bacteria	Staphylococcus aureus	0.654346	7881	5513	2016	1867	0.338654	1.9322	TRUE
305	3-4	Bacteria	Ralstonia solanacearum	0.259051	6079	3898	448	438	0.112365	2.30544	TRUE
3702	3-4	Green Plants	Arabidopsis thaliana	0.787404	18847	2182	712	683	0.313016	2.51554	TRUE
32630	3-4	Other and synthetic sequences	synthetic construct	0.540313	18896	920	1975	310	0.336957	1.60351	TRUE
1280	3-1	Bacteria	Staphylococcus aureus	0.654346	8529	6271	2345	2124	0.338702	1.93192	TRUE
305	3-1	Bacteria	Ralstonia solanacearum	0.259051	6811	4872	1077	1049	0.215312	1.20314	TRUE
3702	3-1	Green Plants	Arabidopsis thaliana	0.787404	4770	3351	1107	1078	0.321695	2.44767	TRUE
32630	3-1	Other and synthetic sequences	synthetic construct	0.540313	26056	1135	24890	314	0.276652	1.95304	TRUE
9606	4-8	Homo sapiens	Homo sapiens	0.407293	13751	13280	5819	5661	0.42628	1.04662	TRUE
1280	4-8	Bacteria	Staphylococcus aureus	0.654346	13355	5182	1804	1307	0.252219	2.59435	TRUE
305	4-8	Bacteria	Ralstonia solanacearum	0.259051	10015	3901	1003	857	0.219687	1.17918	TRUE
3702	4-8	Green Plants	Arabidopsis thaliana	0.787404	17463	3914	1975	1634	0.417476	1.88611	TRUE
9606	4-9	Homo sapiens	Homo sapiens	0.407293	21132	20579	9105	8918	0.433354	1.06399	TRUE
1280	4-9	Bacteria	Staphylococcus aureus	0.654346	5099	4092	1386	1319	0.322336	2.03001	TRUE
305	4-9	Bacteria	Ralstonia solanacearum	0.259051	4361	3502	840	827	0.236151	1.09697	TRUE
3702	4-9	Green Plants	Arabidopsis thaliana	0.787404	21346	2573	817	794	0.308589	2.55162	TRUE
1747	4-9	Bacteria	Cutibacterium acnes	0.902964	437	432	384	379	0.877315	1.02924	TRUE
9606	2-10	Homo sapiens	Homo sapiens	0.407293	4131	3907	1815	1774	0.454057	1.11482	TRUE
1280	2-10	Bacteria	Staphylococcus aureus	0.654346	6426	5061	1929	1763	0.34835	1.87841	TRUE
305	2-10	Bacteria	Ralstonia solanacearum	0.259051	5353	4224	1025	1005	0.237926	1.08879	TRUE
3702	2-10	Green Plants	Arabidopsis thaliana	0.787404	27576	2654	943	889	0.334966	2.3507	TRUE
32630	2-10	Other and synthetic sequences	synthetic construct	0.540313	49801	1833	23746	325	0.177305	3.04737	TRUE
1747	2-10	Bacteria	Cutibacterium acnes	0.902964	351	348	303	303	0.87069	1.03707	TRUE
316	2-10	Bacteria	Pseudomonas stutzeri	0.7592	823	806	560	544	0.674938	1.12484	TRUE
190721	2-10	Bacteria	Ralstonia insidiosa	0.727155	476	452	332	317	0.701327	1.03683	TRUE
9606	1-12	Homo sapiens	Homo sapiens	0.407293	2276	2083	1027	975	0.468075	1.14923	TRUE
1280	1-12	Bacteria	Staphylococcus aureus	0.654346	4203	3448	1083	1048	0.303944	2.15285	TRUE
305	1-12	Bacteria	Ralstonia solanacearum	0.259051	3494	2814	541	537	0.190832	1.35749	TRUE
3702	1-12	Green Plants	Arabidopsis thaliana	0.787404	2840	1986	600	596	0.300101	2.6238	TRUE
32630	1-12	Other and synthetic sequences	synthetic construct	0.540313	26734	1319	12912	616	0.46702	1.15694	TRUE
712710	1-12	Bacteria	Tannerella sp oral taxon HOT 286	0.990374	441	405	434	398	0.982716	1.00779	TRUE
1280	3-9	Bacteria	Staphylococcus aureus	0.654346	5832	4500	1503	1427	0.317111	2.06346	TRUE
305	3-9	Bacteria	Ralstonia solanacearum	0.259051	4804	3607	695	687	0.190463	1.36011	TRUE
3702	3-9	Green Plants	Arabidopsis thaliana	0.787404	3137	2257	717	710	0.314577	2.50306	TRUE
32630	3-9	Other and synthetic sequences	synthetic construct	0.540313	17073	1004	15883	377	0.375498	1.43892	TRUE
1280	3-2	Bacteria	Staphylococcus aureus	0.654346	6623	4314	1416	1357	0.314557	2.08021	TRUE
305	3-2	Bacteria	Ralstonia solanacearum	0.259051	5447	3181	428	369	0.116001	2.23318	TRUE
3702	3-2	Green Plants	Arabidopsis thaliana	0.787404	17901	1740	590	583	0.335057	2.35006	TRUE
32630	3-2	Other and synthetic sequences	synthetic construct	0.540313	18200	998	1580	363	0.363727	1.48549	TRUE
1280	1-3	Bacteria	Staphylococcus aureus	0.654346	3782	3113	1195	1111	0.35689	1.83346	TRUE
305	1-3	Bacteria	Ralstonia solanacearum	0.259051	2959	2423	562	556	0.229468	1.12892	TRUE
3702	1-3	Green Plants	Arabidopsis thaliana	0.787404	13814	1620	510	499	0.308025	2.5563	TRUE
9606	4-10	Homo sapiens	Homo sapiens	0.407293	20606	19984	8776	8541	0.427392	1.04935	TRUE
1280	4-10	Bacteria	Staphylococcus aureus	0.654346	5007	4141	1382	1324	0.31973	2.04656	TRUE
305	4-10	Bacteria	Ralstonia solanacearum	0.259051	4239	3500	753	751	0.214571	1.2073	TRUE
3702	4-10	Green Plants	Arabidopsis thaliana	0.787404	20686	2349	801	749	0.318859	2.46944	TRUE
9606	1-5	Homo sapiens	Homo sapiens	0.407293	2308	2018	555	544	0.269574	1.51088	TRUE
1280	1-5	Bacteria	Staphylococcus aureus	0.654346	14239	9947	4250	3627	0.364633	1.79454	TRUE
305	1-5	Bacteria	Ralstonia solanacearum	0.259051	11568	8051	2301	2209	0.274376	1.05916	TRUE
3702	1-5	Green Plants	Arabidopsis thaliana	0.787404	9002	5351	2060	2016	0.376752	2.08998	TRUE
32630	1-5	Other and synthetic sequences	synthetic construct	0.540313	106699	2047	102839	526	0.256961	2.1027	TRUE
1280	EBJPL	Bacteria	Staphylococcus aureus	0.654346	3136	2666	807	778	0.291823	2.24227	TRUE
305	EBJPL	Bacteria	Ralstonia solanacearum	0.259051	2608	2209	442	437	0.197827	1.30948	TRUE
3702	EBJPL	Green Plants	Arabidopsis thaliana	0.787404	13294	1541	472	467	0.30305	2.59826	TRUE
32630	EBJPL	Other and synthetic sequences	synthetic construct	0.540313	23686	927	11581	505	0.544768	1.00824	TRUE
9606	2-3	Homo sapiens	Homo sapiens	0.407293	1213	1082	327	318	0.2939	1.38582	TRUE
1280	2-3	Bacteria	Staphylococcus aureus	0.654346	3588	3034	960	926	0.305208	2.14394	TRUE
305	2-3	Bacteria	Ralstonia solanacearum	0.259051	3069	2611	664	655	0.250862	1.03265	TRUE
3702	2-3	Green Plants	Arabidopsis thaliana	0.787404	2498	1878	609	603	0.321086	2.45231	TRUE
32630	2-3	Other and synthetic sequences	synthetic construct	0.540313	30377	1067	29268	433	0.405811	1.33144	TRUE
9606	1-10	Homo sapiens	Homo sapiens	0.407293	15699	15120	5897	5708	0.377513	1.07888	TRUE
1280	1-10	Bacteria	Staphylococcus aureus	0.654346	5683	4227	1242	1205	0.285072	2.29537	TRUE
305	1-10	Bacteria	Ralstonia solanacearum	0.259051	4893	3484	354	333	0.0955798	2.71031	TRUE
3702	1-10	Green Plants	Arabidopsis thaliana	0.787404	2704	2023	615	608	0.300544	2.61993	TRUE
1747	1-10	Bacteria	Cutibacterium acnes	0.902964	872	845	790	764	0.904142	1.0013	TRUE
330	1-10	Bacteria	Pseudomonas pseudoalcaligenes	0.473711	7743	7545	3409	3332	0.441617	1.07267	TRUE
1280	1-9	Bacteria	Staphylococcus aureus	0.654346	3935	3299	1208	1147	0.347681	1.88203	TRUE
305	1-9	Bacteria	Ralstonia solanacearum	0.259051	3275	2732	696	685	0.250732	1.03318	TRUE
3702	1-9	Green Plants	Arabidopsis thaliana	0.787404	2355	1548	543	536	0.346253	2.27407	TRUE
1280	BufferBlank	Bacteria	Staphylococcus aureus	0.654346	3790	3171	1103	1050	0.331126	1.97613	TRUE
305	BufferBlank	Bacteria	Ralstonia solanacearum	0.259051	3247	2717	690	681	0.250644	1.03354	TRUE
3702	BufferBlank	Green Plants	Arabidopsis thaliana	0.787404	2542	1647	524	523	0.317547	2.47964	TRUE
9606	4-6	Homo sapiens	Homo sapiens	0.407293	20103	19473	8763	8552	0.439172	1.07827	TRUE
1280	4-6	Bacteria	Staphylococcus aureus	0.654346	4089	3312	1266	1178	0.355676	1.83972	TRUE
305	4-6	Bacteria	Ralstonia solanacearum	0.259051	3357	2715	641	635	0.233886	1.1076	TRUE
3702	4-6	Green Plants	Arabidopsis thaliana	0.787404	1733	1478	483	480	0.324763	2.42455	TRUE
1280	1-2	Bacteria	Staphylococcus aureus	0.654346	4791	3914	1316	1279	0.326776	2.00243	TRUE
305	1-2	Bacteria	Ralstonia solanacearum	0.259051	3703	2920	438	435	0.148973	1.73892	TRUE
3702	1-2	Green Plants	Arabidopsis thaliana	0.787404	16426	2026	663	629	0.310464	2.53622	TRUE
32630	1-2	Other and synthetic sequences	synthetic construct	0.540313	27796	983	13230	445	0.452696	1.19355	TRUE
9606	2-2	Homo sapiens	Homo sapiens	0.407293	1030	903	350	326	0.361019	1.12818	TRUE
1280	2-2	Bacteria	Staphylococcus aureus	0.654346	6049	4744	1700	1580	0.333052	1.96469	TRUE
305	2-2	Bacteria	Ralstonia solanacearum	0.259051	4827	3705	723	711	0.191903	1.34991	TRUE
3702	2-2	Green Plants	Arabidopsis thaliana	0.787404	20069	2323	747	731	0.314679	2.50224	TRUE
32630	2-2	Other and synthetic sequences	synthetic construct	0.540313	33887	1194	15796	488	0.40871	1.322	TRUE
1280	PCRNTC	Bacteria	Staphylococcus aureus	0.654346	2763	2356	725	696	0.295416	2.215	TRUE
305	PCRNTC	Bacteria	Ralstonia solanacearum	0.259051	2280	1942	372	372	0.191555	1.35236	TRUE
3702	PCRNTC	Green Plants	Arabidopsis thaliana	0.787404	11022	1360	412	408	0.3	2.62468	TRUE

## Sheet: 4. Species_only_high_quality
Supplemental Table 4. Species_only_high_quality.MTSv results at the species-only level. High Quality libraries only (20 total)
TaxID	sample	Division	Sci. Name	exp_prop	Total Hits (S1)	Unique Hits (S1)	Signature Hits (S1)	Unique Signature Hits (S1)	obs_prop (S1)	ratio	pass
9606	4-1	Homo sapiens	Homo sapiens	0.407293	8602239	5894581	4029495	3064263	0.519844	1.27634	TRUE
34062	4-1	Bacteria	Moraxella osloensis	0.972481	999211	675398	959747	653826	0.96806	1.00457	TRUE
1747	4-1	Bacteria	Cutibacterium acnes	0.902964	107096	74508	76522	57387	0.770213	1.17236	TRUE
408	4-1	Bacteria	Methylobacterium extorquens	0.633275	804916	150944	66882	48659	0.322365	1.96447	TRUE
477641	4-1	Bacteria	Modestobacter marinus	0.86248	156210	107995	63602	46266	0.428409	2.01322	TRUE
303	4-1	Bacteria	Pseudomonas putida	0.43862	198021	135445	34996	26098	0.192683	2.27638	TRUE
1833	4-1	Bacteria	Rhodococcus erythropolis	0.663853	85462	56584	31297	23076	0.407818	1.62782	TRUE
152682	4-1	Bacteria	Sphingomonas melonis	0.83344	139897	92802	32024	23061	0.248497	3.35393	TRUE
316	4-1	Bacteria	Pseudomonas stutzeri	0.7592	114663	75002	29873	22499	0.299979	2.53085	TRUE
1861	4-1	Bacteria	Geodermatophilus obscurus	0.866092	110594	74839	24360	17696	0.236454	3.66283	TRUE
1141883	4-1	Bacteria	Massilia putida	0.838089	115107	73722	23930	17217	0.23354	3.58864	TRUE
37921	4-1	Bacteria	Arthrobacter agilis	0.795093	71609	47127	22725	16339	0.346701	2.29331	TRUE
470934	4-1	Bacteria	Pantoea vagans	0.832417	43644	27008	12450	9289	0.343935	2.42027	TRUE
1318	4-1	Bacteria	Streptococcus parasanguinis	0.78865	30375	17962	10755	7857	0.437423	1.80294	TRUE
147645	4-1	Bacteria	Paracoccus yeei	0.883683	52698	33158	10395	7632	0.230171	3.83925	TRUE
343	4-1	Bacteria	Xanthomonas translucens	0.75349	54389	33722	9831	7221	0.214133	3.51879	TRUE
43675	4-1	Bacteria	Rothia mucilaginosa	0.967825	33745	19717	9768	7213	0.365826	2.64558	TRUE
31963	4-1	Bacteria	Clavibacter nebraskensis	0.42749	82473	54716	9539	6960	0.127202	3.36071	TRUE
1356852	4-1	Bacteria	Hymenobacter sp APR13	0.862846	28538	18192	8483	6252	0.343668	2.5107	TRUE
1479019	4-1	Bacteria	Methylobacterium sp C1	0.316844	103423	67948	7699	5587	0.0822246	3.85339	TRUE
861299	4-1	Bacteria	Gemmatirosa kalamazoonesis	0.9858	24103	13794	7322	5254	0.38089	2.58815	TRUE
330	4-1	Bacteria	Pseudomonas pseudoalcaligenes	0.473711	55469	34362	6025	4620	0.134451	3.5233	TRUE
28090	4-1	Bacteria	Acinetobacter lwoffii	0.362114	44047	25496	5383	4170	0.163555	2.21402	TRUE
1303	4-1	Bacteria	Streptococcus oralis	0.550287	32170	19632	5371	4112	0.209454	2.62725	TRUE
488	4-1	Bacteria	Neisseria mucosa	0.633089	33666	18492	5213	3901	0.210956	3.00105	TRUE
615	4-1	Bacteria	Serratia marcescens	0.230466	73848	44729	4811	3626	0.081066	2.84294	TRUE
1684	4-1	Bacteria	Bifidobacterium asteroides	0.957002	15697	8533	4449	3335	0.390836	2.4486	TRUE
1411621	4-1	Bacteria	Hymenobacter sedentarius	0.900746	19657	11881	4481	3290	0.276913	3.25282	TRUE
1290	4-1	Bacteria	Staphylococcus hominis	0.85777	25957	13599	4089	3065	0.225384	3.80581	TRUE
1484116	4-1	Bacteria	Hymenobacter sp PAMC 26554	0.937569	17652	10196	4051	2947	0.289035	3.24379	TRUE
239935	4-1	Bacteria	Akkermansia muciniphila	0.990451	8409	4438	3803	2878	0.64849	1.52732	TRUE
1308	4-1	Bacteria	Streptococcus thermophilus	0.560056	26423	14440	3904	2828	0.195845	2.85969	TRUE
29466	4-1	Bacteria	Veillonella parvula	0.943365	18563	8953	3561	2594	0.289735	3.25595	TRUE
1385664	4-1	Bacteria	Hymenobacter sp DG25B	0.737057	19313	11596	3003	2210	0.190583	3.86738	TRUE
2702	4-1	Bacteria	Gardnerella vaginalis	0.983337	12790	6016	2585	1825	0.303358	3.24151	TRUE
39491	4-1	Bacteria	Eubacterium rectale	0.955421	14221	6451	2298	1661	0.257479	3.71067	TRUE
28037	4-1	Bacteria	Streptococcus mitis	0.222824	28470	16407	1965	1483	0.0903882	2.46518	TRUE
28132	4-1	Bacteria	Prevotella melaninogenica	0.900153	8122	4053	1883	1388	0.342462	2.62847	TRUE
821	4-1	Bacteria	Bacteroides vulgatus	0.913865	7591	3792	1498	1147	0.302479	3.02125	TRUE
849864	4-1	Bacteria	Sphingomonas sp SH	0.24154	13723	6879	822	590	0.0857683	2.81619	TRUE
9606	2-6	Homo sapiens	Homo sapiens	0.407293	120845673	22070561	57831198	11576292	0.524513	1.2878	TRUE
1747	2-6	Bacteria	Cutibacterium acnes	0.902964	1064483	195294	948925	176406	0.903284	1.00035	TRUE
1282	2-6	Bacteria	Staphylococcus epidermidis	0.547688	1516937	203898	425002	67266	0.3299	1.66016	TRUE
1290	2-6	Bacteria	Staphylococcus hominis	0.85777	288285	43684	173766	27007	0.618236	1.38745	TRUE
190721	2-6	Bacteria	Ralstonia insidiosa	0.727155	176234	27312	113515	18398	0.673623	1.07947	TRUE
87883	2-6	Bacteria	Burkholderia multivorans	0.47492	248488	39277	100267	18027	0.458971	1.03475	TRUE
330	2-6	Bacteria	Pseudomonas pseudoalcaligenes	0.473711	205052	32918	81771	14684	0.446078	1.06195	TRUE
29388	2-6	Bacteria	Staphylococcus capitis	0.89153	275202	50944	91315	14243	0.279582	3.1888	TRUE
43675	2-6	Bacteria	Rothia mucilaginosa	0.967825	74854	12676	54432	9416	0.742821	1.3029	TRUE
134537	2-6	Bacteria	Paraburkholderia fungorum	0.552102	116533	17081	49972	7783	0.455652	1.21167	TRUE
1292	2-6	Bacteria	Staphylococcus warneri	0.441217	2417150	25536	43296	6857	0.268523	1.64313	TRUE
1313	2-6	Bacteria	Streptococcus pneumoniae	0.560348	170812	26596	32009	5763	0.216687	2.58598	TRUE
1270	2-6	Bacteria	Micrococcus luteus	0.895256	68590	10897	32376	5546	0.508947	1.75903	TRUE
1303	2-6	Bacteria	Streptococcus oralis	0.550287	129908	20983	31349	5526	0.263356	2.08952	TRUE
1283	2-6	Bacteria	Staphylococcus haemolyticus	0.855856	152566	22529	32605	5095	0.226153	3.78441	TRUE
316	2-6	Bacteria	Pseudomonas stutzeri	0.7592	87756	13634	28070	4948	0.362916	2.09194	TRUE
34062	2-6	Bacteria	Moraxella osloensis	0.972481	36233	5899	27264	4526	0.767249	1.26749	TRUE
1772	2-6	Bacteria	Mycolicibacterium smegmatis	0.840742	131772	18450	26547	4510	0.244444	3.4394	TRUE
28132	2-6	Bacteria	Prevotella melaninogenica	0.900153	31815	5458	24176	4295	0.786918	1.1439	TRUE
1304	2-6	Bacteria	Streptococcus salivarius	0.663862	75756	12438	22038	4173	0.335504	1.9787	TRUE
253	2-6	Bacteria	Chryseobacterium indologenes	0.927435	35502	5158	28986	4156	0.805739	1.15104	TRUE
1318	2-6	Bacteria	Streptococcus parasanguinis	0.78865	63499	9974	23730	3926	0.393623	2.00356	TRUE
1598	2-6	Bacteria	Lactobacillus reuteri	0.934013	38624	6162	22034	3780	0.613437	1.52259	TRUE
1766	2-6	Bacteria	Mycolicibacterium fortuitum	0.826829	124972	16704	24656	3551	0.212584	3.88943	TRUE
488	2-6	Bacteria	Neisseria mucosa	0.633089	43163	7569	18792	3549	0.468886	1.3502	TRUE
1302	2-6	Bacteria	Streptococcus gordonii	0.860205	64554	10546	19225	3434	0.325621	2.64174	TRUE
1682113	2-6	Bacteria	Mycobacterium sp YC RL4	0.716644	75553	11094	19276	3238	0.291869	2.45536	TRUE
28037	2-6	Bacteria	Streptococcus mitis	0.222824	117318	19046	16515	3213	0.168697	1.32085	TRUE
1363	2-6	Bacteria	Lactococcus garvieae	0.894727	39644	6158	17941	2946	0.478402	1.87024	TRUE
2057741	2-6	Bacteria	Bradyrhizobium sp SK17	0.710004	60517	7967	20416	2834	0.355717	1.99598	TRUE
40324	2-6	Bacteria	Stenotrophomonas maltophilia	0.694582	63297	9600	15820	2667	0.277813	2.50018	TRUE
161899	2-6	Bacteria	Corynebacterium singulare	0.759799	57086	8663	14529	2236	0.258109	2.94371	TRUE
29466	2-6	Bacteria	Veillonella parvula	0.943365	24270	3734	13888	2197	0.588377	1.60333	TRUE
147709	2-6	Bacteria	Carnobacterium inhibens	0.88422	32739	4880	13982	2187	0.448156	1.97302	TRUE
615	2-6	Bacteria	Serratia marcescens	0.230466	83743	15436	11308	2061	0.133519	1.72609	TRUE
1308	2-6	Bacteria	Streptococcus thermophilus	0.560056	58989	9319	10697	2003	0.214937	2.60567	TRUE
1156431	2-6	Bacteria	Streptococcus sp I G2	0.779167	51822	8046	12025	1966	0.244345	3.1888	TRUE
33011	2-6	Bacteria	Cutibacterium granulosum	0.778752	31445	4886	10029	1672	0.342202	2.27571	TRUE
147645	2-6	Bacteria	Paracoccus yeei	0.883683	24598	3622	9630	1601	0.442021	1.99919	TRUE
329	2-6	Bacteria	Ralstonia pickettii	0.56622	61476	8818	9241	1586	0.179859	3.14813	TRUE
544580	2-6	Bacteria	Actinomyces oris	0.535064	29135	4486	7557	1291	0.287784	1.85925	TRUE
288000	2-6	Bacteria	Bradyrhizobium sp BTAi1	0.723901	34995	4816	7307	1181	0.245224	2.95199	TRUE
1356852	2-6	Bacteria	Hymenobacter sp APR13	0.862846	20405	2932	7326	1119	0.381651	2.26083	TRUE
2702	2-6	Bacteria	Gardnerella vaginalis	0.983337	14307	2267	6681	1112	0.490516	2.0047	TRUE
80866	2-6	Bacteria	Delftia acidovorans	0.430085	41719	6332	5442	1009	0.159349	2.69901	TRUE
45972	2-6	Bacteria	Staphylococcus pasteuri	0.334734	68104	10133	6798	993	0.0979966	3.41577	TRUE
1827469	2-6	Bacteria	Brevundimonas sp GW460 12 10 14 LB2	0.669272	19448	2912	5250	845	0.290179	2.30641	TRUE
164756	2-6	Bacteria	Mycobacterium sp MCS	0.0974006	94635	12541	5553	802	0.0639502	1.52307	TRUE
1484116	2-6	Bacteria	Hymenobacter sp PAMC 26554	0.937569	13718	1915	5060	716	0.37389	2.5076	TRUE
860	2-6	Bacteria	Fusobacterium periodonticum	0.697279	12827	1888	4258	684	0.362288	1.92465	TRUE
40214	2-6	Bacteria	Acinetobacter johnsonii	0.338804	30593	4923	3215	526	0.106845	3.17098	TRUE
199	2-6	Bacteria	Campylobacter concisus	0.954785	7440	1143	2824	503	0.44007	2.16962	TRUE
1904944	2-6	Bacteria	Stenotrophomonas sp LM091	0.535693	20227	2975	2987	490	0.164706	3.25242	TRUE
1411621	2-6	Bacteria	Hymenobacter sedentarius	0.900746	12965	1824	3226	483	0.264803	3.40157	TRUE
729	2-6	Bacteria	Haemophilus parainfluenzae	0.543171	12935	1939	2893	446	0.230015	2.36146	TRUE
39491	2-6	Bacteria	Eubacterium rectale	0.955421	10446	1587	2231	386	0.243226	3.92812	TRUE
1385664	2-6	Bacteria	Hymenobacter sp DG25B	0.737057	12586	1761	2290	351	0.199319	3.69789	TRUE
1933220	2-6	Bacteria	Sphingobacterium sp B29	0.978951	8045	1151	2453	349	0.303215	3.22858	TRUE
1019	2-6	Bacteria	Capnocytophaga sputigena	0.857825	7047	1093	2007	344	0.31473	2.72559	TRUE
1636610	2-6	Bacteria	Pseudomonas sp PONIH3	0.235974	31001	4712	1767	320	0.0679117	3.47472	TRUE
41276	2-6	Bacteria	Brevundimonas vesicularis	0.44745	14892	2217	1848	313	0.141182	3.16932	TRUE
1655	2-6	Bacteria	Actinomyces naeslundii	0.292862	22549	3395	1723	310	0.0913108	3.20731	TRUE
9606	4-4	Homo sapiens	Homo sapiens	0.407293	12273742	3392160	1958705	872028	0.257072	1.58436	TRUE
34062	4-4	Bacteria	Moraxella osloensis	0.972481	218161	82697	105649	40939	0.495048	1.96442	TRUE
477641	4-4	Bacteria	Modestobacter marinus	0.86248	353775	117766	104479	36707	0.311694	2.76707	TRUE
1747	4-4	Bacteria	Cutibacterium acnes	0.902964	186470	73359	81383	33878	0.461811	1.95527	TRUE
408	4-4	Bacteria	Methylobacterium extorquens	0.633275	4861769	145469	77288	27450	0.1887	3.35599	TRUE
37921	4-4	Bacteria	Arthrobacter agilis	0.795093	272713	89715	80441	27144	0.302558	2.6279	TRUE
1833	4-4	Bacteria	Rhodococcus erythropolis	0.663853	204208	74052	55092	21209	0.286407	2.31787	TRUE
303	4-4	Bacteria	Pseudomonas putida	0.43862	267490	94527	31187	12018	0.127138	3.44995	TRUE
316	4-4	Bacteria	Pseudomonas stutzeri	0.7592	152572	51755	27506	10495	0.202782	3.74392	TRUE
615	4-4	Bacteria	Serratia marcescens	0.230466	84504	27558	4818	1679	0.060926	3.78271	TRUE
253	4-4	Bacteria	Chryseobacterium indologenes	0.927328	20547	5563	5436	1495	0.26874	3.45065	TRUE
9606	4-5	Homo sapiens	Homo sapiens	0.407293	15507744	3009672	4771448	1509084	0.501411	1.23108	TRUE
34062	4-5	Bacteria	Moraxella osloensis	0.972481	468429	124647	443094	118513	0.950789	1.02281	TRUE
1747	4-5	Bacteria	Cutibacterium acnes	0.902964	106710	31334	80014	24625	0.785888	1.14897	TRUE
477641	4-5	Bacteria	Modestobacter marinus	0.86248	159008	41076	70421	19063	0.464091	1.85843	TRUE
408	4-5	Bacteria	Methylobacterium extorquens	0.633275	6309643	88494	60943	16641	0.188047	3.36765	TRUE
37921	4-5	Bacteria	Arthrobacter agilis	0.795093	82599	20645	31962	8116	0.393122	2.02251	TRUE
303	4-5	Bacteria	Pseudomonas putida	0.43862	150170	40341	24443	7148	0.177189	2.47543	TRUE
1861	4-5	Bacteria	Geodermatophilus obscurus	0.866092	107140	27048	25370	6799	0.251368	3.44551	TRUE
152682	4-5	Bacteria	Sphingomonas melonis	0.83344	109330	27001	25304	6421	0.237806	3.50471	TRUE
1318	4-5	Bacteria	Streptococcus parasanguinis	0.78865	42694	10995	21987	6045	0.549795	1.43444	TRUE
1833	4-5	Bacteria	Rhodococcus erythropolis	0.663853	65458	17217	20603	5922	0.343962	1.93002	TRUE
316	4-5	Bacteria	Pseudomonas stutzeri	0.7592	88024	22949	19118	5642	0.245849	3.08807	TRUE
43675	4-5	Bacteria	Rothia mucilaginosa	0.967825	40406	10558	19049	5344	0.506156	1.91211	TRUE
1141883	4-5	Bacteria	Massilia putida	0.838089	95456	24065	19502	5102	0.212009	3.95308	TRUE
239935	4-5	Bacteria	Akkermansia muciniphila	0.990451	18956	5454	15029	4690	0.859919	1.15179	TRUE
190721	4-5	Bacteria	Ralstonia insidiosa	0.727155	66298	16823	16589	4636	0.275575	2.63868	TRUE
40324	4-5	Bacteria	Stenotrophomonas maltophilia	0.694582	85758	22446	15064	4464	0.198877	3.49252	TRUE
1282	4-5	Bacteria	Staphylococcus epidermidis	0.547688	95303	25966	16490	4058	0.156281	3.5045	TRUE
1290	4-5	Bacteria	Staphylococcus hominis	0.85777	36625	9111	15564	4050	0.444518	1.92967	TRUE
336810	4-5	Bacteria	Candidatus Sulcia muelleri	0.919841	23694	6716	13822	4027	0.599613	1.53406	TRUE
418223	4-5	Bacteria	Methylobacterium phyllosphaerae	0.425814	95444	23517	9746	2522	0.107242	3.9706	TRUE
343	4-5	Bacteria	Xanthomonas translucens	0.75349	43842	11086	7272	2152	0.194119	3.88159	TRUE
470934	4-5	Bacteria	Pantoea vagans	0.832417	31697	8258	7577	2142	0.259385	3.2092	TRUE
1479019	4-5	Bacteria	Methylobacterium sp C1	0.316844	94760	23473	7949	2094	0.0892089	3.55171	TRUE
253	4-5	Bacteria	Chryseobacterium indologenes	0.928066	20310	5416	7550	1982	0.365953	2.53603	TRUE
184914	4-5	Bacteria	Corallococcus coralloides	0.798994	27285	6502	7555	1899	0.292064	2.73568	TRUE
1356852	4-5	Bacteria	Hymenobacter sp APR13	0.862846	22610	5748	6472	1815	0.315762	2.73258	TRUE
134537	4-5	Bacteria	Paraburkholderia fungorum	0.55528	48433	11995	6488	1791	0.149312	3.71892	TRUE
31963	4-5	Bacteria	Clavibacter nebraskensis	0.42749	63959	15914	6634	1748	0.10984	3.89192	TRUE
615	4-5	Bacteria	Serratia marcescens	0.230466	69970	19592	5671	1746	0.089118	2.58607	TRUE
1303	4-5	Bacteria	Streptococcus oralis	0.550287	30662	7786	5267	1572	0.201901	2.72553	TRUE
330	4-5	Bacteria	Pseudomonas pseudoalcaligenes	0.473711	43330	11288	4838	1539	0.136339	3.47449	TRUE
28090	4-5	Bacteria	Acinetobacter lwoffii	0.362114	36213	9365	5163	1482	0.158249	2.28826	TRUE
861299	4-5	Bacteria	Gemmatirosa kalamazoonesis	0.9858	19640	4572	5753	1482	0.324147	3.04121	TRUE
1304	4-5	Bacteria	Streptococcus salivarius	0.663862	26204	6529	4781	1343	0.205698	3.22737	TRUE
488	4-5	Bacteria	Neisseria mucosa	0.633089	30634	7505	4592	1274	0.169753	3.72946	TRUE
1313	4-5	Bacteria	Streptococcus pneumoniae	0.560348	32041	8036	4179	1127	0.140244	3.99552	TRUE
1308	4-5	Bacteria	Streptococcus thermophilus	0.560056	23687	5834	3551	1054	0.180665	3.09997	TRUE
29466	4-5	Bacteria	Veillonella parvula	0.943365	16699	3924	3562	1036	0.264016	3.57313	TRUE
1484116	4-5	Bacteria	Hymenobacter sp PAMC 26554	0.937569	14465	3489	3252	879	0.251935	3.72148	TRUE
1684	4-5	Bacteria	Bifidobacterium asteroides	0.957002	12379	2972	2775	840	0.282638	3.38596	TRUE
860	4-5	Bacteria	Fusobacterium periodonticum	0.697279	11225	2568	2726	742	0.288941	2.41323	TRUE
28132	4-5	Bacteria	Prevotella melaninogenica	0.900153	7193	1738	1885	544	0.313003	2.87586	TRUE
28037	4-5	Bacteria	Streptococcus mitis	0.222824	24939	6118	1858	502	0.082053	2.71561	TRUE
821	4-5	Bacteria	Bacteroides vulgatus	0.913865	6553	1519	1296	372	0.244898	3.73161	TRUE
42862	4-5	Bacteria	Rickettsia felis	0.370009	13954	3227	1399	364	0.112798	3.28027	TRUE
77038	4-5	Bacteria	Wolbachia endosymbiont of Drosophila simulans	0.16035	12908	2947	1069	325	0.110282	1.454	TRUE
9606	5-1	Homo sapiens	Homo sapiens	0.407293	10580852	473722	1518667	178881	0.377608	1.07861	TRUE
1747	5-1	Bacteria	Cutibacterium acnes	0.902964	476919	42833	397568	37695	0.880046	1.02604	TRUE
253	5-1	Bacteria	Chryseobacterium indologenes	0.928066	133800	8862	110105	7381	0.832882	1.11428	TRUE
28090	5-1	Bacteria	Acinetobacter lwoffii	0.362114	361011	26747	87516	7296	0.272778	1.3275	TRUE
31963	5-1	Bacteria	Clavibacter nebraskensis	0.42749	197135	13670	47719	4081	0.298537	1.43195	TRUE
615	5-1	Bacteria	Serratia marcescens	0.230466	290360	19144	40357	3817	0.199384	1.15589	TRUE
316	5-1	Bacteria	Pseudomonas stutzeri	0.7592	270705	16919	37280	3508	0.207341	3.6616	TRUE
152682	5-1	Bacteria	Sphingomonas melonis	0.83344	272311	16108	57046	3377	0.209647	3.97544	TRUE
1549858	5-1	Bacteria	Sphingomonas taxi	0.802646	251649	14724	51789	3050	0.207145	3.8748	TRUE
1390395	5-1	Bacteria	Sphingomonas sp LK11	0.840703	212722	12313	45338	2633	0.213839	3.93148	TRUE
31964	5-1	Bacteria	Clavibacter sepedonicus	0.426231	135664	8945	13703	1165	0.13024	3.27265	TRUE
223967	5-1	Bacteria	Methylobacterium populi	0.462283	79451	5066	10814	981	0.193644	2.38729	TRUE
33014	5-1	Bacteria	Clavibacter insidiosus	0.262968	114451	7454	6642	638	0.0855916	3.07235	TRUE
9606	3-8	Homo sapiens	Homo sapiens	0.407293	22239073	3058240	6998547	1430996	0.467915	1.14884	TRUE
1747	3-8	Bacteria	Cutibacterium acnes	0.902964	2803436	473526	2523082	430722	0.909606	1.00736	TRUE
147645	3-8	Bacteria	Paracoccus yeei	0.883683	953938	137620	783907	116329	0.845291	1.04542	TRUE
1270	3-8	Bacteria	Micrococcus luteus	0.895256	761494	117856	637583	101037	0.857292	1.04428	TRUE
34062	3-8	Bacteria	Moraxella osloensis	0.972481	369716	58540	350219	55786	0.952955	1.02049	TRUE
316	3-8	Bacteria	Pseudomonas stutzeri	0.7592	215597	31670	103121	16031	0.506189	1.49984	TRUE
190721	3-8	Bacteria	Ralstonia insidiosa	0.727155	127696	17105	64681	9007	0.526571	1.38092	TRUE
40324	3-8	Bacteria	Stenotrophomonas maltophilia	0.694582	178935	25012	44922	6733	0.269191	2.58026	TRUE
857417	3-8	Bacteria	Janibacter indicus	0.872519	114881	15595	44689	6651	0.426483	2.04585	TRUE
87883	3-8	Bacteria	Burkholderia multivorans	0.47492	113518	16701	30710	5326	0.318903	1.48923	TRUE
1869170	3-8	Bacteria	Rhizobium sp S41	0.372162	112522	16472	30274	4974	0.301967	1.23246	TRUE
134537	3-8	Bacteria	Paraburkholderia fungorum	0.553968	86539	11316	30358	4086	0.361082	1.53419	TRUE
330	3-8	Bacteria	Pseudomonas pseudoalcaligenes	0.473711	102937	14861	23112	3812	0.25651	1.84675	TRUE
253	3-8	Bacteria	Chryseobacterium indologenes	0.927328	37588	4765	29251	3642	0.764323	1.21327	TRUE
1705	3-8	Bacteria	Corynebacterium stationis	0.888258	47967	7113	19736	3100	0.435822	2.03812	TRUE
1827469	3-8	Bacteria	Brevundimonas sp GW460 12 10 14 LB2	0.669272	86622	11413	22238	3099	0.271532	2.46479	TRUE
575200	3-8	Bacteria	Corynebacterium maris	0.808349	58616	8233	19765	3028	0.367788	2.19787	TRUE
146827	3-8	Bacteria	Corynebacterium simulans	0.798173	69810	10246	18173	2941	0.287039	2.78071	TRUE
2018065	3-8	Bacteria	Roseomonas sp FDAARGOS_362	0.621174	69592	9335	18836	2832	0.303374	2.04755	TRUE
477641	3-8	Bacteria	Modestobacter marinus	0.86248	93481	12410	18462	2704	0.217889	3.95835	TRUE
43675	3-8	Bacteria	Rothia mucilaginosa	0.967825	44065	6630	16229	2519	0.37994	2.54731	TRUE
339	3-8	Bacteria	Xanthomonas campestris	0.663631	94604	13329	13811	2293	0.172031	3.85763	TRUE
156978	3-8	Bacteria	Corynebacterium imitans	0.9291	60237	8240	15635	2116	0.256796	3.61805	TRUE
470934	3-8	Bacteria	Pantoea vagans	0.832417	41868	6038	13712	1905	0.315502	2.63839	TRUE
615	3-8	Bacteria	Serratia marcescens	0.230466	94452	13753	12532	1899	0.138079	1.66909	TRUE
33011	3-8	Bacteria	Cutibacterium granulosum	0.778752	49106	7028	12175	1891	0.269067	2.89427	TRUE
257708	3-8	Bacteria	Roseomonas gilardii	0.697565	65974	8504	12936	1680	0.197554	3.53101	TRUE
1682113	3-8	Bacteria	Mycobacterium sp YC RL4	0.71044	66400	8612	11731	1649	0.191477	3.71032	TRUE
161899	3-8	Bacteria	Corynebacterium singulare	0.759799	53885	7651	10857	1644	0.214874	3.53602	TRUE
376418	3-8	Bacteria	Micrococcus sp A7	0.749039	24629	3776	9306	1480	0.391949	1.91106	TRUE
293	3-8	Bacteria	Brevundimonas diminuta	0.643637	59256	7974	9806	1478	0.185352	3.4725	TRUE
891974	3-8	Bacteria	Plautia stali symbiont	0.69503	34500	4519	11263	1471	0.325514	2.13517	TRUE
1680	3-8	Bacteria	Bifidobacterium adolescentis	0.77586	28234	4201	8142	1411	0.335872	2.30998	TRUE
488	3-8	Bacteria	Neisseria mucosa	0.633089	30379	4466	8924	1365	0.305643	2.07134	TRUE
1703	3-8	Bacteria	Brevibacterium linens	0.741195	41873	5644	7986	1094	0.193834	3.82386	TRUE
853	3-8	Bacteria	Faecalibacterium prausnitzii	0.94731	22216	3132	6711	1016	0.324393	2.92025	TRUE
544580	3-8	Bacteria	Actinomyces oris	0.535064	41952	5837	5825	935	0.160185	3.34029	TRUE
41276	3-8	Bacteria	Brevundimonas vesicularis	0.44745	56488	7439	6288	925	0.124345	3.59847	TRUE
2702	3-8	Bacteria	Gardnerella vaginalis	0.983337	15494	2158	5122	737	0.34152	2.8793	TRUE
861299	3-8	Bacteria	Gemmatirosa kalamazoonesis	0.9858	20654	2651	5161	707	0.266692	3.6964	TRUE
28090	3-8	Bacteria	Acinetobacter lwoffii	0.362114	39529	6039	3504	564	0.0933929	3.87732	TRUE
39491	3-8	Bacteria	Eubacterium rectale	0.955421	13209	1931	3015	518	0.268255	3.56162	TRUE
424182	3-8	Bacteria	Rhizobium sp IRBG74	0.164888	55490	7750	2778	474	0.0611613	2.69595	TRUE
821	3-8	Bacteria	Bacteroides vulgatus	0.913865	8315	1155	3004	474	0.41039	2.22682	TRUE
1356852	3-8	Bacteria	Hymenobacter sp APR13	0.862846	15418	2021	3351	468	0.231569	3.72609	TRUE
164756	3-8	Bacteria	Mycobacterium sp MCS	0.0974006	85468	10587	3219	454	0.0428828	2.27132	TRUE
239935	3-8	Bacteria	Akkermansia muciniphila	0.990451	6046	857	2410	384	0.448075	2.21046	TRUE
9606	2-7	Homo sapiens	Homo sapiens	0.407293	26018880	3431158	7782430	1477612	0.430645	1.05734	TRUE
330	2-7	Bacteria	Pseudomonas pseudoalcaligenes	0.473711	3194708	419152	1382228	201364	0.480408	1.01414	TRUE
1747	2-7	Bacteria	Cutibacterium acnes	0.902964	717817	108380	636012	97401	0.898699	1.00475	TRUE
43675	2-7	Bacteria	Rothia mucilaginosa	0.967825	376666	49196	350062	45841	0.931803	1.03866	TRUE
1318	2-7	Bacteria	Streptococcus parasanguinis	0.78865	206354	26948	130564	17551	0.651291	1.2109	TRUE
13690	2-7	Bacteria	Sphingobium yanoikuyae	0.83147	159880	20302	112197	14765	0.727268	1.14328	TRUE
1302	2-7	Bacteria	Streptococcus gordonii	0.860205	143193	18436	63692	8475	0.459698	1.87124	TRUE
544580	2-7	Bacteria	Actinomyces oris	0.535064	101848	12831	54260	7091	0.552646	1.03286	TRUE
1827469	2-7	Bacteria	Brevundimonas sp GW460 12 10 14 LB2	0.669272	155798	18350	53505	6512	0.354877	1.88592	TRUE
1282	2-7	Bacteria	Staphylococcus epidermidis	0.547688	243637	30706	45826	6025	0.196216	2.79126	TRUE
314722	2-7	Bacteria	Pseudoxanthomonas suwonensis	0.737407	262987	28969	50749	5936	0.204909	3.59871	TRUE
147645	2-7	Bacteria	Paracoccus yeei	0.883683	129994	15441	44401	5723	0.370637	2.38423	TRUE
190721	2-7	Bacteria	Ralstonia insidiosa	0.727155	88957	11120	41510	5694	0.51205	1.42008	TRUE
34062	2-7	Bacteria	Moraxella osloensis	0.972481	50689	7084	38342	5468	0.77188	1.25989	TRUE
358	2-7	Bacteria	Agrobacterium tumefaciens	0.523304	223726	27253	42346	5421	0.198914	2.63081	TRUE
1304	2-7	Bacteria	Streptococcus salivarius	0.663862	97405	12726	30104	4331	0.340327	1.95066	TRUE
1305	2-7	Bacteria	Streptococcus sanguinis	0.505469	7942684	20149	31166	4222	0.209539	2.41229	TRUE
1532555	2-7	Bacteria	Brevundimonas sp DS20	0.7714	122917	14513	33007	4141	0.28533	2.70353	TRUE
415229	2-7	Bacteria	Pseudoxanthomonas spadix	0.760802	157538	17584	32823	4069	0.231404	3.28777	TRUE
1303	2-7	Bacteria	Streptococcus oralis	0.550287	128773	16522	27744	3827	0.231631	2.37571	TRUE
253	2-7	Bacteria	Chryseobacterium indologenes	0.926585	38092	4426	32170	3764	0.850429	1.08955	TRUE
293	2-7	Bacteria	Brevundimonas diminuta	0.643637	91904	11010	27499	3588	0.325886	1.97504	TRUE
1270	2-7	Bacteria	Micrococcus luteus	0.895256	52985	7007	22489	3223	0.459969	1.94634	TRUE
1842536	2-7	Bacteria	Agrobacterium sp RAC06	0.757503	81342	9326	26938	3099	0.332297	2.2796	TRUE
296	2-7	Bacteria	Pseudomonas fragi	0.67291	106090	12761	19512	2939	0.230311	2.92175	TRUE
346	2-7	Bacteria	Xanthomonas citri	0.214789	224645	24942	22634	2630	0.105445	2.03698	TRUE
134537	2-7	Bacteria	Paraburkholderia fungorum	0.553107	55243	6710	18117	2342	0.349031	1.58469	TRUE
1313	2-7	Bacteria	Streptococcus pneumoniae	0.560348	118940	15093	16464	2321	0.15378	3.64383	TRUE
1290	2-7	Bacteria	Staphylococcus hominis	0.85777	42639	5503	17032	2212	0.401963	2.13396	TRUE
615	2-7	Bacteria	Serratia marcescens	0.230466	100809	13357	12194	1775	0.132889	1.73427	TRUE
879274	2-7	Bacteria	Shinella sp HZN7	0.688026	77493	9000	13986	1768	0.196444	3.50239	TRUE
41276	2-7	Bacteria	Brevundimonas vesicularis	0.44745	80299	9515	13842	1753	0.184235	2.42869	TRUE
1869170	2-7	Bacteria	Rhizobium sp S41	0.372162	94890	11706	11133	1556	0.132923	2.79982	TRUE
921	2-7	Bacteria	Starkeya novella	0.774218	55348	6461	12053	1430	0.221328	3.49806	TRUE
33011	2-7	Bacteria	Cutibacterium granulosum	0.778752	26873	3460	10228	1410	0.407514	1.91098	TRUE
1655	2-7	Bacteria	Actinomyces naeslundii	0.292862	51017	6444	10366	1404	0.217877	1.34416	TRUE
1945662	2-7	Bacteria	Paracoccus contaminans	0.76612	54898	6417	10474	1355	0.211158	3.62819	TRUE
161899	2-7	Bacteria	Corynebacterium singulare	0.759799	40094	5165	10263	1326	0.256728	2.95955	TRUE
28037	2-7	Bacteria	Streptococcus mitis	0.222824	93718	11823	8271	1162	0.098283	2.26716	TRUE
1682113	2-7	Bacteria	Mycobacterium sp YC RL4	0.707494	36707	4441	8227	1160	0.261202	2.7086	TRUE
1309	2-7	Bacteria	Streptococcus mutans	0.888817	34402	4501	7917	1131	0.251277	3.53719	TRUE
488	2-7	Bacteria	Neisseria mucosa	0.633089	23457	3264	6822	1061	0.325061	1.9476	TRUE
1843368	2-7	Bacteria	Sphingobium sp RAC03	0.77607	32468	3781	7943	950	0.251256	3.08876	TRUE
52773	2-7	Bacteria	Actinomyces meyeri	0.854801	24638	3025	7823	863	0.285289	2.99626	TRUE
29466	2-7	Bacteria	Veillonella parvula	0.943365	15494	1977	5627	741	0.37481	2.51691	TRUE
359	2-7	Bacteria	Agrobacterium rhizogenes	0.275419	69715	8307	5685	732	0.0881185	3.12555	TRUE
225991	2-7	Bacteria	Comamonas aquatica	0.62191	24699	2927	5081	653	0.223095	2.78764	TRUE
2702	2-7	Bacteria	Gardnerella vaginalis	0.983337	9510	1265	3298	472	0.373123	2.63543	TRUE
40214	2-7	Bacteria	Acinetobacter johnsonii	0.338804	36796	4879	3161	454	0.0930519	3.64103	TRUE
861208	2-7	Bacteria	Agrobacterium sp H13 3	0.0656307	96976	11630	2942	375	0.0322442	2.03543	TRUE
9606	5-4	Homo sapiens	Homo sapiens	0.407293	13013219	505929	1717957	185276	0.366209	1.11219	TRUE
1747	5-4	Bacteria	Cutibacterium acnes	0.902964	225271	19149	170233	15736	0.821766	1.09881	TRUE
28090	5-4	Bacteria	Acinetobacter lwoffii	0.362114	556962	39342	157613	12255	0.311499	1.16249	TRUE
253	5-4	Bacteria	Chryseobacterium indologenes	0.928066	130323	8445	107851	7111	0.842037	1.10217	TRUE
615	5-4	Bacteria	Serratia marcescens	0.230466	284651	18491	42420	4030	0.217944	1.05745	TRUE
470	5-4	Bacteria	Acinetobacter baumannii	0.482106	450675	31219	55831	3942	0.126269	3.81808	TRUE
316	5-4	Bacteria	Pseudomonas stutzeri	0.7592	265073	15675	47102	3913	0.249633	3.04126	TRUE
31963	5-4	Bacteria	Clavibacter nebraskensis	0.42749	148253	9900	35856	2909	0.293838	1.45485	TRUE
147645	5-4	Bacteria	Paracoccus yeei	0.883683	89398	5025	18701	1194	0.237612	3.71902	TRUE
31964	5-4	Bacteria	Clavibacter sepedonicus	0.426231	102430	6325	8889	773	0.122213	3.4876	TRUE
223967	5-4	Bacteria	Methylobacterium populi	0.462283	71283	4142	8409	727	0.175519	2.63381	TRUE
33014	5-4	Bacteria	Clavibacter insidiosus	0.262968	88221	5436	5588	436	0.080206	3.27865	TRUE
9606	5-3	Homo sapiens	Homo sapiens	0.407293	10933644	468532	1539017	172841	0.368899	1.10408	TRUE
1747	5-3	Bacteria	Cutibacterium acnes	0.902964	341405	30558	265181	25884	0.847045	1.06602	TRUE
28090	5-3	Bacteria	Acinetobacter lwoffii	0.362114	484888	34977	125250	10304	0.294594	1.2292	TRUE
253	5-3	Bacteria	Chryseobacterium indologenes	0.928066	126436	8550	97891	6790	0.794152	1.16863	TRUE
31963	5-3	Bacteria	Clavibacter nebraskensis	0.42749	273141	18734	64752	5722	0.305434	1.39962	TRUE
316	5-3	Bacteria	Pseudomonas stutzeri	0.7592	365673	22018	51122	4827	0.21923	3.46303	TRUE
152682	5-3	Bacteria	Sphingomonas melonis	0.83344	371911	21238	80007	4676	0.220171	3.78541	TRUE
1549858	5-3	Bacteria	Sphingomonas taxi	0.802646	340116	19394	70601	4164	0.214706	3.73835	TRUE
615	5-3	Bacteria	Serratia marcescens	0.230466	340224	21335	41035	3823	0.179189	1.28616	TRUE
31964	5-3	Bacteria	Clavibacter sepedonicus	0.426231	186617	12083	16846	1631	0.134983	3.15766	TRUE
147645	5-3	Bacteria	Paracoccus yeei	0.883683	118723	6701	21393	1512	0.225638	3.91637	TRUE
223967	5-3	Bacteria	Methylobacterium populi	0.462283	102105	6167	14017	1255	0.203503	2.27163	TRUE
33014	5-3	Bacteria	Clavibacter insidiosus	0.262968	158147	9847	10392	896	0.0909922	2.89	TRUE
330	2-11	Bacteria	Pseudomonas pseudoalcaligenes	0.473711	14502076	3582966	6239990	1679884	0.468853	1.01036	TRUE
9606	2-11	Homo sapiens	Homo sapiens	0.407293	4975065	1055173	1374105	492841	0.467071	1.14677	TRUE
415229	2-11	Bacteria	Pseudoxanthomonas spadix	0.760802	1392003	231982	367924	65730	0.283341	2.68511	TRUE
346	2-11	Bacteria	Xanthomonas citri	0.214789	2127548	338791	289817	45164	0.133309	1.61121	TRUE
13690	2-11	Bacteria	Sphingobium yanoikuyae	0.83147	209201	53053	104198	32783	0.617929	1.34557	TRUE
1747	2-11	Bacteria	Cutibacterium acnes	0.902964	125357	35015	80624	27734	0.792061	1.14002	TRUE
358	2-11	Bacteria	Agrobacterium tumefaciens	0.523304	406773	109073	66733	21232	0.194659	2.68832	TRUE
40214	2-11	Bacteria	Acinetobacter johnsonii	0.338804	241411	55602	41108	13369	0.240441	1.4091	TRUE
147645	2-11	Bacteria	Paracoccus yeei	0.883683	202850	49129	44953	13312	0.27096	3.2613	TRUE
1827469	2-11	Bacteria	Brevundimonas sp GW460 12 10 14 LB2	0.669272	178588	43445	38620	12032	0.276948	2.4166	TRUE
34062	2-11	Bacteria	Moraxella osloensis	0.972481	130065	24887	32430	10415	0.418492	2.32378	TRUE
1532555	2-11	Bacteria	Brevundimonas sp DS20	0.7714	151597	35385	23949	7564	0.213763	3.60867	TRUE
1869170	2-11	Bacteria	Rhizobium sp S41	0.372162	196457	51457	22401	7270	0.141283	2.63416	TRUE
1842536	2-11	Bacteria	Agrobacterium sp RAC06	0.757503	126347	27638	21711	6475	0.234279	3.23334	TRUE
2702	2-11	Bacteria	Gardnerella vaginalis	0.983337	33114	7589	20366	6202	0.817235	1.20325	TRUE
225991	2-11	Bacteria	Comamonas aquatica	0.62191	180295	27105	14156	4377	0.161483	3.85124	TRUE
41276	2-11	Bacteria	Brevundimonas vesicularis	0.44745	125090	26535	10349	3267	0.12312	3.63425	TRUE
253	2-11	Bacteria	Chryseobacterium indologenes	0.927435	30250	5077	10252	2785	0.548552	1.6907	TRUE
359	2-11	Bacteria	Agrobacterium rhizogenes	0.27471	145855	33152	7488	2312	0.0697394	3.9391	TRUE
442694	2-11	Bacteria	Xanthomonas perforans	0.0545917	957274	155870	8669	2275	0.0145955	3.74031	TRUE
29388	2-11	Bacteria	Staphylococcus capitis	0.89153	45305	7469	6559	1936	0.259205	3.43948	TRUE
861208	2-11	Bacteria	Agrobacterium sp H13 3	0.0700944	191083	48784	5094	1541	0.0315882	2.219	TRUE
1682113	2-11	Bacteria	Mycobacterium sp YC RL4	0.716644	41734	7824	4966	1432	0.183027	3.91552	TRUE
120107	2-11	Bacteria	Sphingobium cloacae	0.511548	37731	6559	6743	1400	0.213447	2.3966	TRUE
128785	2-11	Bacteria	Pseudoxanthomonas mexicana	0.248735	79407	11569	4186	1177	0.101737	2.44488	TRUE
1933220	2-11	Bacteria	Sphingobacterium sp B29	0.977758	19304	2652	2451	811	0.305807	3.1973	TRUE
1758179	2-11	Bacteria	Aeromonas sp ASNIH5	0.0455685	155553	25747	1550	445	0.0172836	2.63652	TRUE
1586234	2-11	Bacteria	Pseudomonas sp IR53	0.168909	34839	5339	1360	374	0.0700506	2.41125	TRUE
164756	2-11	Bacteria	Mycobacterium sp MCS	0.0974006	50140	9579	1329	349	0.0364339	2.67335	TRUE
301	2-11	Bacteria	Pseudomonas oleovorans	0.0519641	83312	15122	1263	303	0.020037	2.59341	TRUE
9606	4-3	Homo sapiens	Homo sapiens	0.407293	15727027	5998284	7256351	3010715	0.501929	1.23235	TRUE
34062	4-3	Bacteria	Moraxella osloensis	0.972481	981483	325950	931740	312310	0.958153	1.01495	TRUE
477641	4-3	Bacteria	Modestobacter marinus	0.86248	398208	145292	176191	70332	0.484073	1.78171	TRUE
408	4-3	Bacteria	Methylobacterium extorquens	0.633275	1092960	180913	155988	62527	0.345619	1.83229	TRUE
37921	4-3	Bacteria	Arthrobacter agilis	0.795093	308429	118986	142877	60245	0.50632	1.57034	TRUE
1833	4-3	Bacteria	Rhodococcus erythropolis	0.663853	266318	109568	117379	53993	0.492781	1.34716	TRUE
1747	4-3	Bacteria	Cutibacterium acnes	0.902964	204079	71041	143624	53602	0.754522	1.19674	TRUE
316	4-3	Bacteria	Pseudomonas stutzeri	0.7592	235652	79157	69755	27384	0.345945	2.19457	TRUE
303	4-3	Bacteria	Pseudomonas putida	0.43862	385949	132958	70099	27210	0.204651	2.14326	TRUE
60920	4-3	Bacteria	Sanguibacter keddieii	0.845266	194331	70188	61989	25550	0.364022	2.32202	TRUE
1861	4-3	Bacteria	Geodermatophilus obscurus	0.866092	271036	94447	65577	25255	0.267399	3.23895	TRUE
152682	4-3	Bacteria	Sphingomonas melonis	0.83344	245794	82323	56989	20966	0.25468	3.2725	TRUE
1141883	4-3	Bacteria	Massilia putida	0.838089	224955	72575	51345	18243	0.251368	3.33412	TRUE
138336	4-3	Bacteria	Blastococcus saxobsidens	0.857248	231098	78742	45616	17069	0.216771	3.95462	TRUE
31963	4-3	Bacteria	Clavibacter nebraskensis	0.42749	224381	81085	28546	12024	0.148289	2.88282	TRUE
343	4-3	Bacteria	Xanthomonas translucens	0.75349	114760	35457	26626	9286	0.261895	2.87707	TRUE
147645	4-3	Bacteria	Paracoccus yeei	0.883683	101759	31925	23434	8260	0.258731	3.41544	TRUE
418223	4-3	Bacteria	Methylobacterium phyllosphaerae	0.425814	209476	71528	21202	8228	0.115032	3.7017	TRUE
31998	4-3	Bacteria	Methylobacterium radiotolerans	0.355439	234825	80002	20806	8103	0.101285	3.5093	TRUE
470934	4-3	Bacteria	Pantoea vagans	0.832417	81382	24197	24976	7884	0.325826	2.55479	TRUE
1479019	4-3	Bacteria	Methylobacterium sp C1	0.316844	210862	72108	17126	6607	0.0916264	3.458	TRUE
43675	4-3	Bacteria	Rothia mucilaginosa	0.967825	71069	21367	18391	6245	0.292273	3.31137	TRUE
1318	4-3	Bacteria	Streptococcus parasanguinis	0.78865	49185	14300	16828	6032	0.421818	1.86964	TRUE
861299	4-3	Bacteria	Gemmatirosa kalamazoonesis	0.9858	49293	14348	16454	5509	0.383956	2.56748	TRUE
1356852	4-3	Bacteria	Hymenobacter sp APR13	0.862846	46440	13919	14230	4763	0.342194	2.52151	TRUE
330	4-3	Bacteria	Pseudomonas pseudoalcaligenes	0.473711	103364	32463	12628	4726	0.145581	3.25393	TRUE
615	4-3	Bacteria	Serratia marcescens	0.230466	142068	43868	11674	4072	0.0928239	2.48283	TRUE
1045808	4-3	Bacteria	Rhodococcus sp YL 1	0.236386	99815	36302	7045	3453	0.0951187	2.48517	TRUE
488	4-3	Bacteria	Neisseria mucosa	0.633089	52793	15330	7874	2959	0.19302	3.27991	TRUE
28090	4-3	Bacteria	Acinetobacter lwoffii	0.362114	70769	20567	7968	2834	0.137794	2.62795	TRUE
253	4-3	Bacteria	Chryseobacterium indologenes	0.928066	31553	8619	10224	2833	0.328692	2.82351	TRUE
1290	4-3	Bacteria	Staphylococcus hominis	0.85777	44508	12224	7237	2720	0.222513	3.85492	TRUE
1684	4-3	Bacteria	Bifidobacterium asteroides	0.957002	30217	8188	7349	2485	0.303493	3.15329	TRUE
1303	4-3	Bacteria	Streptococcus oralis	0.550287	48518	13979	6742	2462	0.176121	3.12448	TRUE
1411621	4-3	Bacteria	Hymenobacter sedentarius	0.900746	32306	9178	7474	2366	0.25779	3.4941	TRUE
1807790	4-3	Bacteria	Rhodococcus sp BH4	0.165722	99443	36107	4440	2265	0.0627302	2.64182	TRUE
239935	4-3	Bacteria	Akkermansia muciniphila	0.990451	14751	3644	7178	2146	0.588913	1.68183	TRUE
1308	4-3	Bacteria	Streptococcus thermophilus	0.560056	42249	11754	5106	2063	0.175515	3.19094	TRUE
1484116	4-3	Bacteria	Hymenobacter sp PAMC 26554	0.937569	27137	7619	6173	2001	0.262633	3.56988	TRUE
2702	4-3	Bacteria	Gardnerella vaginalis	0.983337	23991	6354	4928	1987	0.312716	3.1445	TRUE
34	4-3	Bacteria	Myxococcus xanthus	0.557289	46890	13499	5076	1977	0.146455	3.80518	TRUE
29466	4-3	Bacteria	Veillonella parvula	0.943365	31394	7909	5501	1933	0.244405	3.85984	TRUE
28132	4-3	Bacteria	Prevotella melaninogenica	0.900153	13510	3514	3515	1178	0.335231	2.68518	TRUE
28037	4-3	Bacteria	Streptococcus mitis	0.222824	44003	12264	2475	946	0.0771363	2.8887	TRUE
821	4-3	Bacteria	Bacteroides vulgatus	0.913865	11798	3073	2285	883	0.287341	3.18042	TRUE
1727214	4-3	Bacteria	Rhodococcus sp H CA8f	0.0550493	105107	37787	1800	867	0.0229444	2.39925	TRUE
849864	4-3	Bacteria	Sphingomonas sp SH	0.24154	23152	6285	1563	570	0.0906921	2.6633	TRUE
9606	2-8	Homo sapiens	Homo sapiens	0.407293	62821044	6400102	26054625	3449340	0.538951	1.32325	TRUE
1747	2-8	Bacteria	Cutibacterium acnes	0.902964	2203487	239024	1987968	220467	0.922363	1.02148	TRUE
488	2-8	Bacteria	Neisseria mucosa	0.633089	270999	23241	160129	14533	0.625317	1.01243	TRUE
190721	2-8	Bacteria	Ralstonia insidiosa	0.727155	212378	17032	122689	11013	0.646606	1.12457	TRUE
253	2-8	Bacteria	Chryseobacterium indologenes	0.928066	121018	8336	106801	7276	0.872841	1.06327	TRUE
1270	2-8	Bacteria	Micrococcus luteus	0.895256	140524	11615	80887	7171	0.617391	1.45006	TRUE
43675	2-8	Bacteria	Rothia mucilaginosa	0.967825	111144	9549	81700	7094	0.742905	1.30276	TRUE
316	2-8	Bacteria	Pseudomonas stutzeri	0.7592	164246	13225	74809	7094	0.536408	1.41534	TRUE
1302	2-8	Bacteria	Streptococcus gordonii	0.860205	107670	9303	60986	5775	0.620767	1.38571	TRUE
87883	2-8	Bacteria	Burkholderia multivorans	0.47492	173999	14198	51874	5730	0.403578	1.17677	TRUE
1282	2-8	Bacteria	Staphylococcus epidermidis	0.547688	489744	37500	58365	5329	0.142107	3.85406	TRUE
134537	2-8	Bacteria	Paraburkholderia fungorum	0.55528	164523	11560	63485	5138	0.444464	1.24933	TRUE
1772	2-8	Bacteria	Mycolicibacterium smegmatis	0.840742	188437	13242	48191	4624	0.349192	2.40768	TRUE
615	2-8	Bacteria	Serratia marcescens	0.230466	192373	16229	41495	4070	0.250786	1.08817	TRUE
34062	2-8	Bacteria	Moraxella osloensis	0.972481	55791	4773	40813	3754	0.786507	1.23645	TRUE
33011	2-8	Bacteria	Cutibacterium granulosum	0.778752	78279	6284	39812	3497	0.556493	1.39939	TRUE
1303	2-8	Bacteria	Streptococcus oralis	0.550287	88804	7274	29056	2716	0.373385	1.47378	TRUE
1290	2-8	Bacteria	Staphylococcus hominis	0.85777	83268	6795	30795	2600	0.382634	2.24175	TRUE
1682113	2-8	Bacteria	Mycobacterium sp YC RL4	0.72001	98902	7374	23553	2353	0.319094	2.25642	TRUE
147645	2-8	Bacteria	Paracoccus yeei	0.883683	56268	4110	25344	2141	0.520925	1.69637	TRUE
1398	2-8	Bacteria	Bacillus coagulans	0.977529	46976	4064	16844	1822	0.448327	2.18039	TRUE
1771	2-8	Bacteria	Mycolicibacterium phlei	0.646164	146887	9249	21782	1767	0.191048	3.38221	TRUE
330	2-8	Bacteria	Pseudomonas pseudoalcaligenes	0.473711	75984	5954	16658	1704	0.286194	1.65521	TRUE
2702	2-8	Bacteria	Gardnerella vaginalis	0.983337	32081	2490	20680	1679	0.674297	1.45831	TRUE
146827	2-8	Bacteria	Corynebacterium simulans	0.798173	82560	6621	18694	1652	0.249509	3.19897	TRUE
40324	2-8	Bacteria	Stenotrophomonas maltophilia	0.694582	104580	7450	18013	1476	0.198121	3.50585	TRUE
2057741	2-8	Bacteria	Bradyrhizobium sp SK17	0.704208	73400	4436	19711	1375	0.309964	2.2719	TRUE
1827469	2-8	Bacteria	Brevundimonas sp GW460 12 10 14 LB2	0.669272	60436	3918	19321	1335	0.340735	1.9642	TRUE
1283	2-8	Bacteria	Staphylococcus haemolyticus	0.855856	68691	5826	13006	1322	0.226914	3.77172	TRUE
1484116	2-8	Bacteria	Hymenobacter sp PAMC 26554	0.937569	36826	2396	17540	1070	0.446578	2.09945	TRUE
329	2-8	Bacteria	Ralstonia pickettii	0.564789	105862	7077	10750	1014	0.143281	3.94182	TRUE
1318	2-8	Bacteria	Streptococcus parasanguinis	0.78865	43669	3465	9608	855	0.246753	3.19611	TRUE
29466	2-8	Bacteria	Veillonella parvula	0.943365	26158	1978	9646	842	0.425683	2.21612	TRUE
80866	2-8	Bacteria	Delftia acidovorans	0.430085	86948	6297	8527	797	0.126568	3.39805	TRUE
339	2-8	Bacteria	Xanthomonas campestris	0.663631	53387	3965	7777	787	0.198487	3.34345	TRUE
544580	2-8	Bacteria	Actinomyces oris	0.535064	41218	3010	8293	707	0.234884	2.278	TRUE
71999	2-8	Bacteria	Kocuria palustris	0.694553	44801	3368	7864	645	0.191508	3.62675	TRUE
1630135	2-8	Bacteria	Dermabacter vaginalis	0.836583	31420	2406	7986	640	0.266002	3.14503	TRUE
288000	2-8	Bacteria	Bradyrhizobium sp BTAi1	0.723901	49577	3027	7147	636	0.210109	3.44536	TRUE
164756	2-8	Bacteria	Mycobacterium sp MCS	0.0974006	123539	7786	6738	515	0.0661444	1.47255	TRUE
1356852	2-8	Bacteria	Hymenobacter sp APR13	0.862846	29035	1915	6770	507	0.264752	3.25907	TRUE
418223	2-8	Bacteria	Methylobacterium phyllosphaerae	0.425814	62733	3794	6309	444	0.117027	3.6386	TRUE
1411621	2-8	Bacteria	Hymenobacter sedentarius	0.900746	25645	1662	7122	443	0.266546	3.37932	TRUE
31998	2-8	Bacteria	Methylobacterium radiotolerans	0.355439	73503	4734	5632	432	0.0912548	3.89502	TRUE
41276	2-8	Bacteria	Brevundimonas vesicularis	0.44745	40015	2655	5515	403	0.151789	2.94784	TRUE
490	2-8	Bacteria	Neisseria sicca	0.0913105	77889	6361	3204	355	0.0558088	1.63613	TRUE
1933220	2-8	Bacteria	Sphingobacterium sp B29	0.978106	14271	1022	4680	336	0.328767	2.97507	TRUE
1479019	2-8	Bacteria	Methylobacterium sp C1	0.316844	60207	3720	4774	334	0.0897849	3.52892	TRUE
2018065	2-8	Bacteria	Roseomonas sp FDAARGOS_362	0.621174	31018	2044	4068	332	0.162427	3.82434	TRUE
1869170	2-8	Bacteria	Rhizobium sp S41	0.372162	27921	2035	2867	307	0.15086	2.46694	TRUE
330	2-5	Bacteria	Pseudomonas pseudoalcaligenes	0.473711	1774110	606556	715006	268441	0.442566	1.07037	TRUE
1141883	2-5	Bacteria	Massilia putida	0.838089	1230543	182458	203301	39262	0.215184	3.89476	TRUE
9606	2-5	Homo sapiens	Homo sapiens	0.407293	2389235	159679	93199	38683	0.242255	1.68126	TRUE
415229	2-5	Bacteria	Pseudoxanthomonas spadix	0.760802	297814	70065	53883	17877	0.255149	2.9818	TRUE
1747	2-5	Bacteria	Cutibacterium acnes	0.902964	82754	21356	43092	16886	0.790691	1.14199	TRUE
346	2-5	Bacteria	Xanthomonas citri	0.214789	448031	108409	43472	13358	0.123219	1.74315	TRUE
1363	2-5	Bacteria	Lactococcus garvieae	0.894727	73399	14263	27834	10486	0.735189	1.217	TRUE
13690	2-5	Bacteria	Sphingobium yanoikuyae	0.83147	72621	12312	7740	2787	0.226365	3.67314	TRUE
253	2-5	Bacteria	Chryseobacterium indologenes	0.928066	24928	4028	6867	2451	0.608491	1.52519	TRUE
2702	2-5	Bacteria	Gardnerella vaginalis	0.983337	18774	2723	3907	1616	0.593463	1.65695	TRUE
1869170	2-5	Bacteria	Rhizobium sp S41	0.372162	55799	9110	2553	978	0.107355	3.46666	TRUE
330	1-11	Bacteria	Pseudomonas pseudoalcaligenes	0.473711	797614	75294	312875	36040	0.478657	1.01044	TRUE
253	1-11	Bacteria	Chryseobacterium indologenes	0.928066	84904	6559	71631	5569	0.849062	1.09305	TRUE
615	1-11	Bacteria	Serratia marcescens	0.230466	162156	12480	22982	2375	0.190304	1.21104	TRUE
415229	1-11	Bacteria	Pseudoxanthomonas spadix	0.760802	138999	10140	20988	1993	0.196548	3.87081	TRUE
1747	1-11	Bacteria	Cutibacterium acnes	0.902964	37609	3395	16812	1990	0.586156	1.54048	TRUE
346	1-11	Bacteria	Xanthomonas citri	0.214789	216458	14957	18464	1403	0.0938022	2.2898	TRUE
9606	5-5	Homo sapiens	Homo sapiens	0.407293	17126360	494718	1508548	179747	0.363332	1.12099	TRUE
1747	5-5	Bacteria	Cutibacterium acnes	0.902964	172329	16068	132408	13366	0.83184	1.0855	TRUE
253	5-5	Bacteria	Chryseobacterium indologenes	0.927435	100991	7006	82244	5801	0.828005	1.12009	TRUE
28090	5-5	Bacteria	Acinetobacter lwoffii	0.362114	236440	17979	55068	4810	0.267534	1.35352	TRUE
615	5-5	Bacteria	Serratia marcescens	0.230466	225106	15558	32541	3315	0.213074	1.08162	TRUE
316	5-5	Bacteria	Pseudomonas stutzeri	0.7592	202155	12979	35597	3226	0.248555	3.05445	TRUE
31963	5-5	Bacteria	Clavibacter nebraskensis	0.42749	145765	10131	34679	2971	0.293258	1.45773	TRUE
152682	5-5	Bacteria	Sphingomonas melonis	0.83344	198958	11921	41462	2497	0.209462	3.97895	TRUE
31964	5-5	Bacteria	Clavibacter sepedonicus	0.426231	100108	6573	8022	766	0.116537	3.65746	TRUE
223967	5-5	Bacteria	Methylobacterium populi	0.462283	54162	3388	6007	526	0.155254	2.9776	TRUE
33014	5-5	Bacteria	Clavibacter insidiosus	0.262968	83324	5478	4608	492	0.0898138	2.92792	TRUE
9606	2-9	Homo sapiens	Homo sapiens	0.407293	42655058	13407849	20010997	7115661	0.530709	1.30301	TRUE
1747	2-9	Bacteria	Cutibacterium acnes	0.902964	915270	294570	763872	259730	0.881726	1.02409	TRUE
1282	2-9	Bacteria	Staphylococcus epidermidis	0.547688	772800	201547	248137	75919	0.376681	1.45398	TRUE
1141883	2-9	Bacteria	Massilia putida	0.838089	1731323	288644	282417	66155	0.229192	3.65671	TRUE
29388	2-9	Bacteria	Staphylococcus capitis	0.89153	216978	53512	79087	24256	0.453282	1.96683	TRUE
147709	2-9	Bacteria	Carnobacterium inhibens	0.88422	185269	41476	83572	24028	0.579323	1.5263	TRUE
43675	2-9	Bacteria	Rothia mucilaginosa	0.967825	119407	30358	68740	22987	0.757197	1.27817	TRUE
1356852	2-9	Bacteria	Hymenobacter sp APR13	0.862846	146267	38376	52250	16163	0.421175	2.04867	TRUE
1484116	2-9	Bacteria	Hymenobacter sp PAMC 26554	0.937569	114004	28530	50261	15086	0.528777	1.77309	TRUE
1290	2-9	Bacteria	Staphylococcus hominis	0.85777	216859	39082	47633	14769	0.377898	2.26985	TRUE
1303	2-9	Bacteria	Streptococcus oralis	0.550287	202974	52629	42447	13785	0.261928	2.10091	TRUE
34062	2-9	Bacteria	Moraxella osloensis	0.972481	139967	21754	36298	12300	0.565413	1.71995	TRUE
28132	2-9	Bacteria	Prevotella melaninogenica	0.900153	61739	15489	36154	11599	0.748854	1.20204	TRUE
1313	2-9	Bacteria	Streptococcus pneumoniae	0.560348	215514	55486	33396	11229	0.202375	2.76885	TRUE
13690	2-9	Bacteria	Sphingobium yanoikuyae	0.83147	151660	30559	31506	10609	0.347165	2.39503	TRUE
488	2-9	Bacteria	Neisseria mucosa	0.633089	306054	37345	29755	9937	0.266086	2.37926	TRUE
1318	2-9	Bacteria	Streptococcus parasanguinis	0.78865	119368	26405	30251	9893	0.374664	2.10495	TRUE
1283	2-9	Bacteria	Staphylococcus haemolyticus	0.855856	149783	31328	30930	9851	0.314447	2.72178	TRUE
33011	2-9	Bacteria	Cutibacterium granulosum	0.778752	73955	16857	28043	8952	0.531055	1.46642	TRUE
147645	2-9	Bacteria	Paracoccus yeei	0.883683	141314	32882	24667	8284	0.251931	3.50763	TRUE
37921	2-9	Bacteria	Arthrobacter agilis	0.795093	105089	19629	26345	7957	0.40537	1.9614	TRUE
1302	2-9	Bacteria	Streptococcus gordonii	0.860205	117930	26266	23800	7926	0.301759	2.85064	TRUE
29466	2-9	Bacteria	Veillonella parvula	0.943365	84073	14219	23815	7817	0.549757	1.71597	TRUE
1411621	2-9	Bacteria	Hymenobacter sedentarius	0.900746	93672	22481	24443	7435	0.330724	2.72356	TRUE
330	2-9	Bacteria	Pseudomonas pseudoalcaligenes	0.473711	255913	42903	21710	7410	0.172715	2.74273	TRUE
28035	2-9	Bacteria	Staphylococcus lugdunensis	0.938226	115847	22016	23372	7233	0.328534	2.8558	TRUE
28037	2-9	Bacteria	Streptococcus mitis	0.222824	173529	42310	17490	5888	0.139163	1.60117	TRUE
1446467	2-9	Bacteria	Hymenobacter swuensis	0.806828	88572	21613	18676	5744	0.265766	3.03586	TRUE
1385664	2-9	Bacteria	Hymenobacter sp DG25B	0.737057	86664	21077	16136	4953	0.234995	3.13647	TRUE
40214	2-9	Bacteria	Acinetobacter johnsonii	0.338804	202196	28316	12807	4545	0.16051	2.1108	TRUE
1156431	2-9	Bacteria	Streptococcus sp I G2	0.779167	97309	20396	13467	4169	0.204403	3.81192	TRUE
1484118	2-9	Bacteria	Hymenobacter sp PAMC 26628	0.918407	68652	15194	12498	3776	0.248519	3.69552	TRUE
1827469	2-9	Bacteria	Brevundimonas sp GW460 12 10 14 LB2	0.669272	120627	19944	11476	3724	0.186723	3.58431	TRUE
860	2-9	Bacteria	Fusobacterium periodonticum	0.697279	53525	9321	11805	3708	0.397811	1.75279	TRUE
1308	2-9	Bacteria	Streptococcus thermophilus	0.560056	115346	20702	10201	3501	0.169114	3.31171	TRUE
253	2-9	Bacteria	Chryseobacterium indologenes	0.928066	45853	7458	11609	3293	0.441539	2.10189	TRUE
1869170	2-9	Bacteria	Rhizobium sp S41	0.372162	109560	20577	7639	2625	0.12757	2.91732	TRUE
161899	2-9	Bacteria	Corynebacterium singulare	0.759799	59549	12841	8289	2532	0.197181	3.85331	TRUE
712710	2-9	Bacteria	Tannerella sp oral taxon HOT 286	0.990374	27617	4919	6561	2045	0.415735	2.38222	TRUE
33990	2-9	Bacteria	Rickettsia bellii	0.869155	59281	6685	6527	1952	0.291997	2.97659	TRUE
544580	2-9	Bacteria	Actinomyces oris	0.535064	49136	8389	5353	1762	0.210037	2.54748	TRUE
1933220	2-9	Bacteria	Sphingobacterium sp B29	0.978951	39419	6083	5138	1737	0.28555	3.4283	TRUE
729	2-9	Bacteria	Haemophilus parainfluenzae	0.543171	107803	9672	5036	1590	0.164392	3.30412	TRUE
1636606	2-9	Bacteria	Aeromonas sp ASNIH1	0.0512009	130166	13717	2799	769	0.0560618	1.09494	TRUE
29484	2-9	Bacteria	Yersinia frederiksenii	0.194757	120734	10296	1530	509	0.0494367	3.93952	TRUE
164756	2-9	Bacteria	Mycobacterium sp MCS	0.0974006	64420	12747	1687	501	0.0393034	2.47817	TRUE
373040	2-9	Bacteria	Massilia aurea	0.0435364	281849	27620	1188	319	0.0115496	3.76951	TRUE
9606	5-2	Homo sapiens	Homo sapiens	0.407293	10045810	506333	1722750	188405	0.372097	1.09459	TRUE
1747	5-2	Bacteria	Cutibacterium acnes	0.902964	283245	23510	209463	19515	0.830072	1.08781	TRUE
28090	5-2	Bacteria	Acinetobacter lwoffii	0.362114	544960	38834	144910	11953	0.307797	1.17647	TRUE
253	5-2	Bacteria	Chryseobacterium indologenes	0.928066	126985	8744	95279	6968	0.796889	1.16461	TRUE
31963	5-2	Bacteria	Clavibacter nebraskensis	0.42749	236686	15563	56348	4639	0.298079	1.43415	TRUE
316	5-2	Bacteria	Pseudomonas stutzeri	0.7592	367361	20800	48638	4544	0.218462	3.47521	TRUE
152682	5-2	Bacteria	Sphingomonas melonis	0.83344	352111	19286	70224	4111	0.21316	3.90993	TRUE
615	5-2	Bacteria	Serratia marcescens	0.230466	339290	21144	38312	4058	0.191922	1.20083	TRUE
470	5-2	Bacteria	Acinetobacter baumannii	0.482106	453995	31311	51458	3855	0.12312	3.91576	TRUE
1549858	5-2	Bacteria	Sphingomonas taxi	0.802646	326828	17672	64590	3583	0.20275	3.95879	TRUE
147645	5-2	Bacteria	Paracoccus yeei	0.883683	123573	6748	23081	1589	0.235477	3.75273	TRUE
223967	5-2	Bacteria	Methylobacterium populi	0.462283	105029	5890	16084	1293	0.219525	2.10584	TRUE
31964	5-2	Bacteria	Clavibacter sepedonicus	0.426231	161202	9911	13220	1222	0.123297	3.45694	TRUE
33014	5-2	Bacteria	Clavibacter insidiosus	0.262968	140154	8513	8614	765	0.0898626	2.92633	TRUE
9606	5-6	Homo sapiens	Homo sapiens	0.407293	18612701	312337	967975	97947	0.313594	1.29879	TRUE
253	5-6	Bacteria	Chryseobacterium indologenes	0.928066	183490	10807	171670	10336	0.956417	1.03055	TRUE
615	5-6	Bacteria	Serratia marcescens	0.230466	220464	14394	67002	5747	0.399264	1.73242	TRUE
1747	5-6	Bacteria	Cutibacterium acnes	0.902964	66150	5716	62609	5354	0.936669	1.03733	TRUE
34062	5-6	Bacteria	Moraxella osloensis	0.972481	61846	4154	59128	3969	0.955465	1.01781	TRUE
316	5-6	Bacteria	Pseudomonas stutzeri	0.7592	62961	5026	44834	3945	0.784918	1.03388	TRUE
40324	5-6	Bacteria	Stenotrophomonas maltophilia	0.694582	31558	2183	21308	1603	0.734311	1.0572	TRUE
1270	5-6	Bacteria	Micrococcus luteus	0.895256	16671	1531	15596	1450	0.947093	1.0579	TRUE
80866	5-6	Bacteria	Delftia acidovorans	0.430085	17957	1167	6753	486	0.416452	1.03274	TRUE
85698	5-6	Bacteria	Achromobacter xylosoxidans	0.565663	74265	1132	3527	388	0.342756	1.65034	TRUE
1358	5-6	Bacteria	Lactococcus lactis	0.899657	12835	769	3785	309	0.401821	2.23895	TRUE
1933220	5-6	Bacteria	Sphingobacterium sp B29	0.97893	7244	404	5794	307	0.759901	1.28823	TRUE
296	3-7	Bacteria	Pseudomonas fragi	0.67291	92498	49314	15545	10504	0.213002	3.15917	TRUE
316	3-7	Bacteria	Pseudomonas stutzeri	0.7592	175894	92327	31086	21721	0.235262	3.22705	TRUE
330	3-7	Bacteria	Pseudomonas pseudoalcaligenes	0.473711	120670	67086	20799	14547	0.216841	2.1846	TRUE
339	3-7	Bacteria	Xanthomonas campestris	0.663631	191930	115154	62303	43035	0.373717	1.77576	TRUE
488	3-7	Bacteria	Neisseria mucosa	0.633089	206384	128601	98983	67493	0.524825	1.20629	TRUE
490	3-7	Bacteria	Neisseria sicca	0.0913105	82376	44102	2130	1445	0.032765	2.78683	TRUE
549	3-7	Bacteria	Pantoea agglomerans	0.306911	88932	35512	4508	3062	0.0862244	3.55945	TRUE
729	3-7	Bacteria	Haemophilus parainfluenzae	0.543171	38630	15086	3827	2563	0.169893	3.19715	TRUE
821	3-7	Bacteria	Bacteroides vulgatus	0.913865	65369	38494	43818	30252	0.785889	1.16284	TRUE
853	3-7	Bacteria	Faecalibacterium prausnitzii	0.94731	82886	39190	34860	23751	0.606047	1.5631	TRUE
1019	3-7	Bacteria	Capnocytophaga sputigena	0.857825	22157	7796	2995	2042	0.261929	3.27502	TRUE
1270	3-7	Bacteria	Micrococcus luteus	0.895256	829002	515439	632567	424945	0.824433	1.0859	TRUE
1282	3-7	Bacteria	Staphylococcus epidermidis	0.547688	1395154	520850	184652	119162	0.228784	2.39391	TRUE
1283	3-7	Bacteria	Staphylococcus haemolyticus	0.855856	467043	206322	134546	87233	0.4228	2.02425	TRUE
1290	3-7	Bacteria	Staphylococcus hominis	0.85777	697212	340177	361713	219334	0.644764	1.33036	TRUE
1302	3-7	Bacteria	Streptococcus gordonii	0.860205	144362	63559	32993	22364	0.351862	2.44472	TRUE
1303	3-7	Bacteria	Streptococcus oralis	0.550287	217385	108887	38712	26194	0.240561	2.28751	TRUE
1304	3-7	Bacteria	Streptococcus salivarius	0.663862	137593	58268	14869	10251	0.175928	3.77348	TRUE
1308	3-7	Bacteria	Streptococcus thermophilus	0.560056	166125	63468	21543	14625	0.230431	2.43047	TRUE
1313	3-7	Bacteria	Streptococcus pneumoniae	0.560348	247448	121728	29773	20240	0.166272	3.37006	TRUE
1318	3-7	Bacteria	Streptococcus parasanguinis	0.78865	120594	46935	17545	11757	0.250495	3.14836	TRUE
1398	3-7	Bacteria	Bacillus coagulans	0.977529	134010	41212	20338	13423	0.325706	3.00126	TRUE
1680	3-7	Bacteria	Bifidobacterium adolescentis	0.77586	46785	18592	5972	4150	0.223214	3.47585	TRUE
1747	3-7	Bacteria	Cutibacterium acnes	0.902964	5778103	3255617	5185905	2951624	0.906625	1.00405	TRUE
1764	3-7	Bacteria	Mycobacterium avium	0.696352	177448	106259	64550	45384	0.427107	1.63039	TRUE
2702	3-7	Bacteria	Gardnerella vaginalis	0.983337	56865	27061	28199	19223	0.710358	1.38428	TRUE
9606	3-7	Homo sapiens	Homo sapiens	0.407293	98063436	60778380	43088243	29434082	0.484285	1.18903	TRUE
28037	3-7	Bacteria	Streptococcus mitis	0.222824	183141	88268	15433	10420	0.11805	1.88754	TRUE
28090	3-7	Bacteria	Acinetobacter lwoffii	0.362114	97299	42001	7116	4936	0.117521	3.08127	TRUE
28116	3-7	Bacteria	Bacteroides ovatus	0.929784	27982	13045	9883	6899	0.528862	1.75809	TRUE
28132	3-7	Bacteria	Prevotella melaninogenica	0.900153	36012	18226	15832	10834	0.594426	1.51432	TRUE
29388	3-7	Bacteria	Staphylococcus capitis	0.89153	547163	231946	150594	98463	0.424508	2.10015	TRUE
29466	3-7	Bacteria	Veillonella parvula	0.943365	75002	30738	26205	17853	0.580812	1.62422	TRUE
33011	3-7	Bacteria	Cutibacterium granulosum	0.778752	113931	55968	31943	21466	0.383541	2.03043	TRUE
34062	3-7	Bacteria	Moraxella osloensis	0.972481	684891	446062	635189	424212	0.951016	1.02257	TRUE
39491	3-7	Bacteria	[Eubacterium] rectale	0.955421	86433	39727	39392	26693	0.671911	1.42195	TRUE
40214	3-7	Bacteria	Acinetobacter johnsonii	0.338804	129826	50004	8185	5594	0.111871	3.02853	TRUE
40324	3-7	Bacteria	Stenotrophomonas maltophilia	0.694582	217281	114288	37918	26183	0.229097	3.03183	TRUE
43675	3-7	Bacteria	Rothia mucilaginosa	0.967825	130831	69738	63588	42873	0.614772	1.57428	TRUE
71999	3-7	Bacteria	Kocuria palustris	0.694553	108294	51193	18315	12372	0.241674	2.87393	TRUE
87883	3-7	Bacteria	Burkholderia multivorans	0.47492	107093	59401	18037	12746	0.214576	2.2133	TRUE
119219	3-7	Bacteria	Cupriavidus metallidurans	0.829282	125928	74876	59579	41924	0.559912	1.48109	TRUE
146827	3-7	Bacteria	Corynebacterium simulans	0.798173	196283	110122	52249	34979	0.317639	2.51283	TRUE
147645	3-7	Bacteria	Paracoccus yeei	0.883683	175280	108694	93451	63862	0.587539	1.50404	TRUE
156978	3-7	Bacteria	Corynebacterium imitans	0.9291	134440	70504	26569	17885	0.253674	3.66258	TRUE
161899	3-7	Bacteria	Corynebacterium singulare	0.759799	159523	86853	39581	26087	0.300358	2.52964	TRUE
239935	3-7	Bacteria	Akkermansia muciniphila	0.990451	11923	3909	2485	1663	0.425428	2.32813	TRUE
257708	3-7	Bacteria	Roseomonas gilardii	0.697565	69731	34738	10243	6883	0.19814	3.52056	TRUE
376418	3-7	Bacteria	Micrococcus sp. A7	0.749039	37222	17540	9490	6361	0.362657	2.06542	TRUE
401472	3-7	Bacteria	Corynebacterium ureicelerivorans	0.75772	89439	40625	12418	8009	0.197145	3.84348	TRUE
470934	3-7	Bacteria	Pantoea vagans	0.832417	109120	59943	42717	28717	0.479072	1.73756	TRUE
544580	3-7	Bacteria	Actinomyces oris	0.535064	81662	39803	14045	9677	0.243122	2.2008	TRUE
712710	3-7	Bacteria	Tannerella sp. oral taxon HOT-286	0.990374	28914	12816	11773	7982	0.622815	1.59016	TRUE
857417	3-7	Bacteria	Janibacter indicus	0.872519	121908	67247	35840	24520	0.364626	2.39292	TRUE
1356852	3-7	Bacteria	Hymenobacter sp. APR13	0.862846	43757	20382	10174	6859	0.336522	2.56401	TRUE
1411621	3-7	Bacteria	Hymenobacter sedentarius	0.900746	32232	13516	5263	3597	0.266129	3.38462	TRUE
1484116	3-7	Bacteria	Hymenobacter sp. PAMC 26554	0.937569	31768	12336	5313	3498	0.28356	3.30642	TRUE
1528099	3-7	Bacteria	Lawsonella clevelandensis	0.984313	69990	29721	12518	8265	0.278086	3.5396	TRUE
1630135	3-7	Bacteria	Dermabacter vaginalis	0.836583	65758	29684	11829	7811	0.263138	3.17925	TRUE
1636606	3-7	Bacteria	Aeromonas sp. ASNIH1	0.0512009	60997	28444	989	701	0.0246449	2.07754	TRUE
2018065	3-7	Bacteria	Roseomonas sp. FDAARGOS_362	0.621174	70364	35635	13131	9042	0.253739	2.44808	TRUE
9606	4-2	Homo sapiens	Homo sapiens	0.407293	14460349	7368111	6780556	3831363	0.519993	1.2767	TRUE
34062	4-2	Bacteria	Moraxella osloensis	0.972481	1665138	790924	1597266	765798	0.968232	1.00439	TRUE
1747	4-2	Bacteria	Cutibacterium acnes	0.902964	228400	115808	166901	91618	0.79112	1.14137	TRUE
408	4-2	Bacteria	Methylobacterium extorquens	0.633275	1515602	253729	170872	88103	0.347233	1.82378	TRUE
477641	4-2	Bacteria	Modestobacter marinus	0.86248	328073	159889	139834	72791	0.45526	1.89448	TRUE
316	4-2	Bacteria	Pseudomonas stutzeri	0.7592	236751	109606	66441	36164	0.329945	2.30099	TRUE
1833	4-2	Bacteria	Rhodococcus erythropolis	0.663853	179573	84548	67652	35936	0.425037	1.56187	TRUE
303	4-2	Bacteria	Pseudomonas putida	0.43862	379826	185036	65779	35688	0.192871	2.27417	TRUE
152682	4-2	Bacteria	Sphingomonas melonis	0.83344	276833	126742	63746	31767	0.250643	3.32521	TRUE
37921	4-2	Bacteria	Arthrobacter agilis	0.795093	162445	74148	57050	28408	0.383126	2.07528	TRUE
1861	4-2	Bacteria	Geodermatophilus obscurus	0.866092	229165	107923	53166	27108	0.251179	3.4481	TRUE
1141883	4-2	Bacteria	Massilia putida	0.838089	243614	108579	51489	26207	0.241363	3.47231	TRUE
1318	4-2	Bacteria	Streptococcus parasanguinis	0.78865	72256	31610	31036	16520	0.522619	1.50903	TRUE
43675	4-2	Bacteria	Rothia mucilaginosa	0.967825	68639	28776	22246	12169	0.422887	2.28861	TRUE
418223	4-2	Bacteria	Methylobacterium phyllosphaerae	0.425814	238898	108169	24156	12058	0.111474	3.81986	TRUE
470934	4-2	Bacteria	Pantoea vagans	0.832417	82499	35658	22767	12015	0.336951	2.47044	TRUE
31998	4-2	Bacteria	Methylobacterium radiotolerans	0.355439	260576	118093	22592	11415	0.0966611	3.67717	TRUE
147645	4-2	Bacteria	Paracoccus yeei	0.883683	105949	46320	20935	11026	0.23804	3.71233	TRUE
60920	4-2	Bacteria	Sanguibacter keddieii	0.845266	113850	50308	21944	10964	0.217938	3.87848	TRUE
343	4-2	Bacteria	Xanthomonas translucens	0.75349	108123	46846	19124	10349	0.220915	3.41076	TRUE
1479019	4-2	Bacteria	Methylobacterium sp C1	0.316844	237328	107565	18802	9478	0.0881142	3.59583	TRUE
1356852	4-2	Bacteria	Hymenobacter sp APR13	0.862846	55725	24733	16604	8769	0.354547	2.43366	TRUE
330	4-2	Bacteria	Pseudomonas pseudoalcaligenes	0.473711	115805	51222	14797	8230	0.160673	2.94829	TRUE
31963	4-2	Bacteria	Clavibacter nebraskensis	0.42749	146828	67027	14836	7710	0.115028	3.71639	TRUE
861299	4-2	Bacteria	Gemmatirosa kalamazoonesis	0.9858	48250	19265	14623	7428	0.38557	2.55674	TRUE
488	4-2	Bacteria	Neisseria mucosa	0.633089	73573	28889	12295	6592	0.228184	2.77447	TRUE
615	4-2	Bacteria	Serratia marcescens	0.230466	139107	60281	9326	5202	0.0862958	2.67065	TRUE
28090	4-2	Bacteria	Acinetobacter lwoffii	0.362114	80026	31468	8851	4881	0.15511	2.33456	TRUE
1303	4-2	Bacteria	Streptococcus oralis	0.550287	60373	25371	8847	4875	0.192149	2.86386	TRUE
1684	4-2	Bacteria	Bifidobacterium asteroides	0.957002	30166	11392	8112	4565	0.40072	2.38821	TRUE
1411621	4-2	Bacteria	Hymenobacter sedentarius	0.900746	38892	16046	8753	4485	0.279509	3.2226	TRUE
1484116	4-2	Bacteria	Hymenobacter sp PAMC 26554	0.937569	34736	13736	7929	4086	0.297467	3.15185	TRUE
29466	4-2	Bacteria	Veillonella parvula	0.943365	37094	12469	7521	4056	0.325287	2.9001	TRUE
239935	4-2	Bacteria	Akkermansia muciniphila	0.990451	15158	5508	6395	3544	0.643428	1.53933	TRUE
1308	4-2	Bacteria	Streptococcus thermophilus	0.560056	49597	18710	6042	3309	0.176857	3.16671	TRUE
1385664	4-2	Bacteria	Hymenobacter sp DG25B	0.737057	37582	15509	5778	3045	0.196338	3.75403	TRUE
48	4-2	Bacteria	Archangium gephyra	0.291265	46322	16667	5708	2874	0.172437	1.68912	TRUE
2702	4-2	Bacteria	Gardnerella vaginalis	0.983337	24932	8069	5162	2728	0.338084	2.90856	TRUE
39491	4-2	Bacteria	Eubacterium rectale	0.955421	27014	8269	3720	2010	0.243077	3.93053	TRUE
28132	4-2	Bacteria	Prevotella melaninogenica	0.900153	15391	5368	3595	1980	0.368852	2.44042	TRUE
28037	4-2	Bacteria	Streptococcus mitis	0.222824	53181	21038	3043	1647	0.0782869	2.84624	TRUE
821	4-2	Bacteria	Bacteroides vulgatus	0.913865	14265	4762	2685	1444	0.303234	3.01373	TRUE
849864	4-2	Bacteria	Sphingomonas sp SH	0.24154	26852	8971	1713	837	0.0933006	2.58884	TRUE
1727214	4-2	Bacteria	Rhodococcus sp H CA8f	0.0561013	79246	33610	1057	558	0.0166022	3.37915	TRUE
77038	4-2	Bacteria	Wolbachia endosymbiont of Drosophila simulans	0.16035	22059	5984	680	331	0.0553142	2.89889	TRUE

## Sheet: 5. Genus_only_summary
Supplement Table 5. Genus_only_summary.MTSv results at the genus only level. High Quality libraries only (20 total)
TaxID	Sample	Division	Sci. Name	exp_prop	Total Hits (S1)	Unique Hits (S1)	Signature Hits (S1)	Unique Signature Hits (S1)	obs_prop (S1)	ratio	pass
1279	5-4	Bacteria	Staphylococcus	0.898015	49883	8286	33432	2387	0.288076	3.11728	TRUE
1301	5-4	Bacteria	Streptococcus	0.959956	29102	3778	23797	1883	0.498412	1.92603	TRUE
13687	5-4	Bacteria	Sphingomonas	0.867398	502909	26538	251824	13834	0.52129	1.66394	TRUE
149698	5-4	Bacteria	Massilia	0.922034	2025755	106327	664931	35708	0.335832	2.74552	TRUE
1573	5-4	Bacteria	Clavibacter	0.897934	155101	10873	128353	9305	0.85579	1.04925	TRUE
1654	5-4	Bacteria	Actinomyces	0.946523	12365	666	4950	322	0.483483	1.95772	TRUE
165695	5-4	Bacteria	Sphingobium	0.879423	161400	8452	27706	1737	0.205513	4.27915	TRUE
1912216	5-4	Bacteria	Cutibacterium	0.812905	191378	17334	178085	16278	0.939079	1.15521	TRUE
265	5-4	Bacteria	Paracoccus	0.919379	108604	5891	42556	2538	0.430827	2.13399	TRUE
286	5-4	Bacteria	Pseudomonas	0.890447	610980	46109	192468	13683	0.296753	3.00063	TRUE
338	5-4	Bacteria	Xanthomonas	0.875655	169921	8718	22244	1327	0.152214	5.7528	TRUE
374	5-4	Bacteria	Bradyrhizobium	0.89206	93308	6369	9797	548	0.0860418	10.3678	TRUE
379	5-4	Bacteria	Rhizobium	0.71428	83018	4139	7698	534	0.129017	5.53634	TRUE
40323	5-4	Bacteria	Stenotrophomonas	0.821747	180708	9701	36127	2410	0.248428	3.30779	TRUE
407	5-4	Bacteria	Methylobacterium	0.834339	68552	3190	10103	564	0.176803	4.71904	TRUE
41275	5-4	Bacteria	Brevundimonas	0.846681	72570	4048	30466	1999	0.493824	1.71454	TRUE
469	5-4	Bacteria	Acinetobacter	0.947074	747986	52984	582764	41220	0.777971	1.21736	TRUE
482	5-4	Bacteria	Neisseria	0.896258	61236	4105	6746	480	0.116931	7.66487	TRUE
48736	5-4	Bacteria	Ralstonia	0.842938	675573	35328	59755	3570	0.101053	8.34154	TRUE
55193	5-4	Fungi	Malassezia	0.984299	7081	612	6725	524	0.856209	1.1496	TRUE
83618	5-4	Bacteria	Pseudoxanthomonas	0.828421	72185	3618	5735	369	0.10199	8.12256	TRUE
89966	5-4	Bacteria	Hymenobacter	0.993027	25746	1521	17917	1057	0.694938	1.42894	TRUE
1269	5-6	Bacteria	Micrococcus	0.919885	16868	1536	16303	1492	0.971354	1.05595	TRUE
1279	5-6	Bacteria	Staphylococcus	0.898015	15169	5614	5685	339	0.0603848	14.8716	TRUE
1912216	5-6	Bacteria	Cutibacterium	0.812905	66553	5760	64206	5484	0.952083	1.17121	TRUE
265	5-6	Bacteria	Paracoccus	0.919379	5409	360	4186	302	0.838889	1.09595	TRUE
286	5-6	Bacteria	Pseudomonas	0.890447	126291	19479	96112	6976	0.358129	2.48639	TRUE
40323	5-6	Bacteria	Stenotrophomonas	0.821747	30665	2211	25583	1841	0.832655	1.01327	TRUE
469	5-6	Bacteria	Acinetobacter	0.947074	8549	548	6099	360	0.656934	1.44166	TRUE
13687	1-11	Bacteria	Sphingomonas	0.867398	46998	3028	6543	455	0.150264	5.77248	TRUE
149698	1-11	Bacteria	Massilia	0.922034	1368222	93541	452677	31587	0.337681	2.73049	TRUE
165695	1-11	Bacteria	Sphingobium	0.879423	30192	2195	5719	521	0.237358	3.70505	TRUE
1912216	1-11	Bacteria	Cutibacterium	0.812905	19183	2220	17704	2048	0.922523	1.13485	TRUE
265	1-11	Bacteria	Paracoccus	0.919379	26327	1783	4290	348	0.195177	4.7105	TRUE
286	1-11	Bacteria	Pseudomonas	0.890447	1228776	120263	850609	82381	0.685007	1.29991	TRUE
338	1-11	Bacteria	Xanthomonas	0.875655	307607	21168	64250	4926	0.23271	3.76286	TRUE
357	1-11	Bacteria	Agrobacterium	0.786064	23723	1594	4247	363	0.227729	3.45175	TRUE
379	1-11	Bacteria	Rhizobium	0.71428	41358	2824	3541	337	0.119334	5.98554	TRUE
40323	1-11	Bacteria	Stenotrophomonas	0.821747	302593	21466	56013	4645	0.216389	3.79755	TRUE
41275	1-11	Bacteria	Brevundimonas	0.846681	23234	1579	5463	435	0.275491	3.07335	TRUE
48736	1-11	Bacteria	Ralstonia	0.842938	452945	30541	37317	2887	0.0945287	8.91727	TRUE
83618	1-11	Bacteria	Pseudoxanthomonas	0.828421	167524	11639	34148	2976	0.255692	3.23992	TRUE
1279	5-5	Bacteria	Staphylococcus	0.898015	29845	7271	16252	1400	0.192546	4.66391	TRUE
1301	5-5	Bacteria	Streptococcus	0.959956	14992	2492	12124	926	0.371589	2.58338	TRUE
13687	5-5	Bacteria	Sphingomonas	0.867398	442960	25304	224199	13194	0.52142	1.66353	TRUE
149698	5-5	Bacteria	Massilia	0.922034	1699242	98152	559731	32675	0.332902	2.76969	TRUE
1573	5-5	Bacteria	Clavibacter	0.897934	157394	11490	132351	10029	0.872846	1.02874	TRUE
165695	5-5	Bacteria	Sphingobium	0.879423	137894	7672	21280	1417	0.184698	4.76142	TRUE
1912216	5-5	Bacteria	Cutibacterium	0.812905	146569	14551	137385	13771	0.946395	1.16421	TRUE
265	5-5	Bacteria	Paracoccus	0.919379	71896	4236	25293	1653	0.390227	2.35601	TRUE
286	5-5	Bacteria	Pseudomonas	0.890447	477525	40082	136137	10108	0.252183	3.53096	TRUE
338	5-5	Bacteria	Xanthomonas	0.875655	139852	7753	17518	1150	0.14833	5.90344	TRUE
374	5-5	Bacteria	Bradyrhizobium	0.89206	74052	5904	6887	449	0.0760501	11.7299	TRUE
379	5-5	Bacteria	Rhizobium	0.71428	64212	3498	5523	410	0.11721	6.09402	TRUE
40323	5-5	Bacteria	Stenotrophomonas	0.821747	147065	8482	25722	1836	0.216458	3.79633	TRUE
407	5-5	Bacteria	Methylobacterium	0.834339	52397	2783	6773	512	0.183974	4.53509	TRUE
41275	5-5	Bacteria	Brevundimonas	0.846681	44866	2601	14430	1080	0.415225	2.03909	TRUE
469	5-5	Bacteria	Acinetobacter	0.947074	280110	22116	217384	17320	0.783143	1.20932	TRUE
48736	5-5	Bacteria	Ralstonia	0.842938	581783	33129	68288	3993	0.120529	6.99366	TRUE
55193	5-5	Fungi	Malassezia	0.984299	5250	468	4988	416	0.888889	1.10734	TRUE
89966	5-5	Bacteria	Hymenobacter	0.993027	22759	1395	16674	1047	0.750538	1.32309	TRUE
1279	5-2	Bacteria	Staphylococcus	0.898015	59001	8270	41391	3164	0.382588	2.34721	TRUE
1301	5-2	Bacteria	Streptococcus	0.959956	35049	3936	30461	2189	0.556148	1.72608	TRUE
13687	5-2	Bacteria	Sphingomonas	0.867398	777662	42437	387068	21736	0.512195	1.69349	TRUE
149698	5-2	Bacteria	Massilia	0.922034	3057448	163918	988711	54684	0.333606	2.76384	TRUE
1573	5-2	Bacteria	Clavibacter	0.897934	250196	17749	209812	15438	0.869795	1.03235	TRUE
165695	5-2	Bacteria	Sphingobium	0.879423	243432	13215	38342	2362	0.178736	4.92023	TRUE
1716	5-2	Bacteria	Corynebacterium	0.972403	28424	1590	5065	371	0.233333	4.16744	TRUE
1912216	5-2	Bacteria	Cutibacterium	0.812905	233951	21294	217741	20065	0.942284	1.15916	TRUE
265	5-2	Bacteria	Paracoccus	0.919379	141335	8171	51688	3336	0.408273	2.25187	TRUE
286	5-2	Bacteria	Pseudomonas	0.890447	837027	57228	226546	16274	0.284371	3.13128	TRUE
338	5-2	Bacteria	Xanthomonas	0.875655	248672	12945	34454	1970	0.152182	5.75399	TRUE
374	5-2	Bacteria	Bradyrhizobium	0.89206	134094	8214	11540	687	0.0836377	10.6658	TRUE
379	5-2	Bacteria	Rhizobium	0.71428	123009	6302	13303	914	0.145033	4.92493	TRUE
40323	5-2	Bacteria	Stenotrophomonas	0.821747	252652	13950	35425	2567	0.184014	4.46567	TRUE
407	5-2	Bacteria	Methylobacterium	0.834339	92897	4746	11737	801	0.168774	4.94354	TRUE
41275	5-2	Bacteria	Brevundimonas	0.846681	88674	5034	32770	2218	0.440604	1.92164	TRUE
469	5-2	Bacteria	Acinetobacter	0.947074	673421	50805	529150	40055	0.788407	1.20125	TRUE
48736	5-2	Bacteria	Ralstonia	0.842938	1017257	54628	88536	5629	0.103042	8.18049	TRUE
55193	5-2	Fungi	Malassezia	0.984299	4969	482	4516	375	0.778008	1.26515	TRUE
83618	5-2	Bacteria	Pseudoxanthomonas	0.828421	102357	5116	8456	503	0.098319	8.42585	TRUE
89966	5-2	Bacteria	Hymenobacter	0.993027	38040	2191	26563	1541	0.703332	1.41189	TRUE
1269	5-3	Bacteria	Micrococcus	0.919885	8793	611	3800	343	0.561375	1.63863	TRUE
1279	5-3	Bacteria	Staphylococcus	0.898015	49448	7492	32906	2643	0.352776	2.54557	TRUE
1301	5-3	Bacteria	Streptococcus	0.959956	28411	3356	24625	1893	0.564064	1.70186	TRUE
13687	5-3	Bacteria	Sphingomonas	0.867398	830954	46331	432548	24950	0.538516	1.61072	TRUE
149698	5-3	Bacteria	Massilia	0.922034	3216312	178644	1060932	60229	0.337145	2.73483	TRUE
1573	5-3	Bacteria	Clavibacter	0.897934	299352	21817	255652	19391	0.888802	1.01027	TRUE
1654	5-3	Bacteria	Actinomyces	0.946523	12846	789	4709	359	0.455006	2.08024	TRUE
165695	5-3	Bacteria	Sphingobium	0.879423	248789	13574	39770	2501	0.184249	4.77301	TRUE
1716	5-3	Bacteria	Corynebacterium	0.972403	30222	1634	5782	398	0.243574	3.99223	TRUE
1912216	5-3	Bacteria	Cutibacterium	0.812905	294360	28071	274686	26577	0.946778	1.16468	TRUE
265	5-3	Bacteria	Paracoccus	0.919379	137555	7967	49280	3288	0.412702	2.2277	TRUE
286	5-3	Bacteria	Pseudomonas	0.890447	887861	59864	245977	17913	0.299228	2.97581	TRUE
338	5-3	Bacteria	Xanthomonas	0.875655	261988	14050	32533	2172	0.154591	5.66434	TRUE
374	5-3	Bacteria	Bradyrhizobium	0.89206	141479	8805	10975	690	0.0783646	11.3835	TRUE
379	5-3	Bacteria	Rhizobium	0.71428	119225	6351	11057	778	0.1225	5.83084	TRUE
40323	5-3	Bacteria	Stenotrophomonas	0.821747	260445	14411	37744	2651	0.183957	4.46707	TRUE
407	5-3	Bacteria	Methylobacterium	0.834339	102717	5266	11925	832	0.157995	5.2808	TRUE
41275	5-3	Bacteria	Brevundimonas	0.846681	81124	4649	27681	1862	0.400516	2.11397	TRUE
469	5-3	Bacteria	Acinetobacter	0.947074	590631	44814	459611	35177	0.784956	1.20653	TRUE
48736	5-3	Bacteria	Ralstonia	0.842938	1058427	58861	95180	6158	0.104619	8.05719	TRUE
55193	5-3	Fungi	Malassezia	0.984299	7831	786	7021	657	0.835878	1.17756	TRUE
83618	5-3	Bacteria	Pseudoxanthomonas	0.828421	105665	5584	7072	482	0.0863181	9.59731	TRUE
89966	5-3	Bacteria	Hymenobacter	0.993027	43150	2553	31191	1919	0.751665	1.3211	TRUE
125216	3-8	Bacteria	Roseomonas	0.956665	74165	9821	42911	5975	0.60839	1.57245	TRUE
1269	3-8	Bacteria	Micrococcus	0.919885	736811	114550	656527	103952	0.907481	1.01367	TRUE
1279	3-8	Bacteria	Staphylococcus	0.898015	95065	18510	28043	3872	0.209184	4.29294	TRUE
1301	3-8	Bacteria	Streptococcus	0.959956	36855	6805	28011	4365	0.64144	1.49656	TRUE
13687	3-8	Bacteria	Sphingomonas	0.867398	320600	40654	114570	14767	0.363236	2.38797	TRUE
149698	3-8	Bacteria	Massilia	0.922034	76419	9917	21502	2893	0.291721	3.16067	TRUE
1573	3-8	Bacteria	Clavibacter	0.897934	49149	6490	9401	1369	0.21094	4.25682	TRUE
1654	3-8	Bacteria	Actinomyces	0.946523	55269	7536	12830	1969	0.261279	3.62265	TRUE
165695	3-8	Bacteria	Sphingobium	0.879423	154763	19881	29240	3988	0.200594	4.3841	TRUE
1716	3-8	Bacteria	Corynebacterium	0.972403	313238	44581	205863	30417	0.682286	1.42521	TRUE
1763	3-8	Bacteria	Mycobacterium	0.885583	296709	50778	66933	8811	0.17352	5.10363	TRUE
1827	3-8	Bacteria	Rhodococcus	0.936739	165710	21423	35315	4995	0.233161	4.01757	TRUE
1866885	3-8	Bacteria	Mycolicibacterium	0.783165	286706	35285	86088	11322	0.320873	2.44073	TRUE
1912216	3-8	Bacteria	Cutibacterium	0.812905	2812706	474961	2629556	446131	0.9393	1.15549	TRUE
265	3-8	Bacteria	Paracoccus	0.919379	1029531	147195	866195	126867	0.861897	1.06669	TRUE
286	3-8	Bacteria	Pseudomonas	0.890447	609497	95875	431630	64256	0.670206	1.32862	TRUE
338	3-8	Bacteria	Xanthomonas	0.875655	173492	24162	76625	11241	0.465235	1.88218	TRUE
357	3-8	Bacteria	Agrobacterium	0.786064	116951	16063	21019	3043	0.189442	4.14937	TRUE
374	3-8	Bacteria	Bradyrhizobium	0.89206	201555	26076	71896	8938	0.342767	2.60252	TRUE
379	3-8	Bacteria	Rhizobium	0.71428	196471	27313	54736	8580	0.314136	2.27379	TRUE
40323	3-8	Bacteria	Stenotrophomonas	0.821747	185433	25782	82682	12135	0.470677	1.74588	TRUE
407	3-8	Bacteria	Methylobacterium	0.834339	112987	14528	24368	3439	0.236715	3.52465	TRUE
41275	3-8	Bacteria	Brevundimonas	0.846681	148390	19778	80792	11326	0.572656	1.47851	TRUE
469	3-8	Bacteria	Acinetobacter	0.947074	50061	7698	31949	4819	0.626007	1.51288	TRUE
482	3-8	Bacteria	Neisseria	0.896258	328843	50583	24894	3819	0.0754997	11.871	TRUE
48736	3-8	Bacteria	Ralstonia	0.842938	233957	32122	100614	13917	0.433254	1.94559	TRUE
55193	3-8	Fungi	Malassezia	0.984299	172125	27201	169965	26776	0.984376	1.00008	TRUE
83618	3-8	Bacteria	Pseudoxanthomonas	0.828421	66550	8682	8895	1205	0.138793	5.96875	TRUE
89966	3-8	Bacteria	Hymenobacter	0.993027	19032	2537	14254	1912	0.753646	1.31763	TRUE
125216	2-7	Bacteria	Roseomonas	0.956665	24577	2809	5449	675	0.240299	3.98114	TRUE
1269	2-7	Bacteria	Micrococcus	0.919885	31878	4383	23250	3358	0.766142	1.20067	TRUE
1279	2-7	Bacteria	Staphylococcus	0.898015	204854	37370	98456	12505	0.334627	2.68363	TRUE
1301	2-7	Bacteria	Streptococcus	0.959956	548675	80678	498965	66139	0.81979	1.17098	TRUE
13687	2-7	Bacteria	Sphingomonas	0.867398	114102	13495	18578	2251	0.166803	5.20015	TRUE
149698	2-7	Bacteria	Massilia	0.922034	38141	4248	5234	625	0.147128	6.26688	TRUE
1654	2-7	Bacteria	Actinomyces	0.946523	123407	15577	95876	12336	0.791937	1.1952	TRUE
165695	2-7	Bacteria	Sphingobium	0.879423	223475	28161	144527	18845	0.669188	1.31416	TRUE
1716	2-7	Bacteria	Corynebacterium	0.972403	119668	15292	79136	10444	0.682971	1.42378	TRUE
1763	2-7	Bacteria	Mycobacterium	0.885583	188723	56081	38652	4877	0.0869635	10.1834	TRUE
1827	2-7	Bacteria	Rhodococcus	0.936739	61063	7875	12466	1621	0.205841	4.55078	TRUE
1866885	2-7	Bacteria	Mycolicibacterium	0.783165	142752	16154	45787	5609	0.347221	2.25553	TRUE
1912216	2-7	Bacteria	Cutibacterium	0.812905	724888	109370	674585	102410	0.936363	1.15187	TRUE
265	2-7	Bacteria	Paracoccus	0.919379	241652	28464	94465	11941	0.419512	2.19154	TRUE
286	2-7	Bacteria	Pseudomonas	0.890447	3936143	532351	3434191	455979	0.856538	1.03959	TRUE
338	2-7	Bacteria	Xanthomonas	0.875655	471295	53125	107421	12686	0.238795	3.66697	TRUE
357	2-7	Bacteria	Agrobacterium	0.786064	273907	32856	123443	15180	0.462016	1.70138	TRUE
374	2-7	Bacteria	Bradyrhizobium	0.89206	130654	16786	38860	4493	0.267664	3.33277	TRUE
379	2-7	Bacteria	Rhizobium	0.71428	228637	27347	46105	5946	0.217428	3.28513	TRUE
40323	2-7	Bacteria	Stenotrophomonas	0.821747	505858	58279	131020	15773	0.270646	3.03624	TRUE
407	2-7	Bacteria	Methylobacterium	0.834339	60772	6919	6835	847	0.122417	6.81557	TRUE
41275	2-7	Bacteria	Brevundimonas	0.846681	303008	36362	203261	24997	0.687448	1.23163	TRUE
469	2-7	Bacteria	Acinetobacter	0.947074	68929	9339	19218	2732	0.292537	3.23745	TRUE
482	2-7	Bacteria	Neisseria	0.896258	313116	44235	20821	3043	0.0687917	13.0286	TRUE
48736	2-7	Bacteria	Ralstonia	0.842938	159339	20719	57897	7761	0.374584	2.25033	TRUE
55193	2-7	Fungi	Malassezia	0.984299	44115	6583	43203	6196	0.941212	1.04578	TRUE
83618	2-7	Bacteria	Pseudoxanthomonas	0.828421	327109	36321	86067	10323	0.284216	2.91476	TRUE
89966	2-7	Bacteria	Hymenobacter	0.993027	9096	1028	6588	741	0.720817	1.37764	TRUE
125216	2-9	Bacteria	Roseomonas	0.956665	27075	7607	3949	1181	0.155252	6.16203	TRUE
1269	2-9	Bacteria	Micrococcus	0.919885	20369	6249	11735	3797	0.607617	1.51392	TRUE
1279	2-9	Bacteria	Staphylococcus	0.898015	794815	245405	497082	152461	0.621263	1.44547	TRUE
1301	2-9	Bacteria	Streptococcus	0.959956	382025	124569	346358	112895	0.906285	1.05922	TRUE
13687	2-9	Bacteria	Sphingomonas	0.867398	323923	91541	136776	39562	0.432178	2.00704	TRUE
149698	2-9	Bacteria	Massilia	0.922034	2294217	497104	741299	171176	0.344346	2.67764	TRUE
1573	2-9	Bacteria	Clavibacter	0.897934	14497	4110	1630	480	0.116788	7.68856	TRUE
1654	2-9	Bacteria	Actinomyces	0.946523	27378	8179	11621	3758	0.459469	2.06004	TRUE
165695	2-9	Bacteria	Sphingobium	0.879423	157296	46821	49535	16280	0.347707	2.5292	TRUE
1716	2-9	Bacteria	Corynebacterium	0.972403	132613	40108	83711	26217	0.65366	1.48763	TRUE
1763	2-9	Bacteria	Mycobacterium	0.885583	140603	49567	30170	8850	0.178546	4.95996	TRUE
1827	2-9	Bacteria	Rhodococcus	0.936739	74285	21748	20827	6565	0.301867	3.10315	TRUE
1866885	2-9	Bacteria	Mycolicibacterium	0.783165	128321	36299	37944	11159	0.307419	2.54755	TRUE
1912216	2-9	Bacteria	Cutibacterium	0.812905	892350	300818	828270	280096	0.931114	1.14542	TRUE
265	2-9	Bacteria	Paracoccus	0.919379	173116	54488	56006	18845	0.345856	2.65827	TRUE
286	2-9	Bacteria	Pseudomonas	0.890447	849287	234036	353719	106417	0.454704	1.9583	TRUE
338	2-9	Bacteria	Xanthomonas	0.875655	213335	54112	25951	6966	0.128733	6.8021	TRUE
357	2-9	Bacteria	Agrobacterium	0.786064	108736	33466	32251	10720	0.320325	2.45396	TRUE
374	2-9	Bacteria	Bradyrhizobium	0.89206	151775	42692	34234	10172	0.238265	3.74399	TRUE
379	2-9	Bacteria	Rhizobium	0.71428	146219	42457	21250	7021	0.165367	4.31935	TRUE
40323	2-9	Bacteria	Stenotrophomonas	0.821747	229407	58644	32891	9471	0.1615	5.08822	TRUE
407	2-9	Bacteria	Methylobacterium	0.834339	89698	24679	14489	4286	0.17367	4.80416	TRUE
41275	2-9	Bacteria	Brevundimonas	0.846681	91129	27399	39573	13044	0.476076	1.77846	TRUE
469	2-9	Bacteria	Acinetobacter	0.947074	93304	31447	62112	21847	0.694724	1.36324	TRUE
482	2-9	Bacteria	Neisseria	0.896258	589994	171254	86768	29103	0.169941	5.27395	TRUE
48736	2-9	Bacteria	Ralstonia	0.842938	1080940	226188	120997	28116	0.124304	6.78128	TRUE
55193	2-9	Fungi	Malassezia	0.984299	44018	14319	42620	13758	0.960821	1.02444	TRUE
83618	2-9	Bacteria	Pseudoxanthomonas	0.828421	111645	29746	13046	4273	0.14365	5.76696	TRUE
89966	2-9	Bacteria	Hymenobacter	0.993027	284392	85791	255774	77635	0.904932	1.09735	TRUE
125216	4-3	Bacteria	Roseomonas	0.956665	89391	31900	30652	11384	0.356865	2.68075	TRUE
1269	4-3	Bacteria	Micrococcus	0.919885	69015	25259	21973	8005	0.316917	2.90261	TRUE
1279	4-3	Bacteria	Staphylococcus	0.898015	71423	28260	28988	10983	0.388641	2.31065	TRUE
1301	4-3	Bacteria	Streptococcus	0.959956	87846	32831	79100	29028	0.884164	1.08572	TRUE
13687	4-3	Bacteria	Sphingomonas	0.867398	636356	224417	276718	99636	0.443977	1.9537	TRUE
149698	4-3	Bacteria	Massilia	0.922034	312456	107609	106549	37627	0.349664	2.63691	TRUE
1573	4-3	Bacteria	Clavibacter	0.897934	252115	97743	129812	53107	0.543333	1.65264	TRUE
1654	4-3	Bacteria	Actinomyces	0.946523	65960	23693	6520	2401	0.101338	9.34026	TRUE
165695	4-3	Bacteria	Sphingobium	0.879423	249686	87010	44486	15981	0.183669	4.7881	TRUE
1716	4-3	Bacteria	Corynebacterium	0.972403	135394	47950	32871	11303	0.235725	4.12516	TRUE
1763	4-3	Bacteria	Mycobacterium	0.885583	204377	83638	25584	9988	0.119419	7.41574	TRUE
1827	4-3	Bacteria	Rhodococcus	0.936739	403504	167610	233754	105740	0.630869	1.48484	TRUE
1866885	4-3	Bacteria	Mycolicibacterium	0.783165	184691	66557	28216	10464	0.157219	4.98138	TRUE
1912216	4-3	Bacteria	Cutibacterium	0.812905	179152	65911	150555	55955	0.848948	1.04434	TRUE
265	4-3	Bacteria	Paracoccus	0.919379	140065	48073	46311	16326	0.339609	2.70717	TRUE
286	4-3	Bacteria	Pseudomonas	0.890447	784332	286805	540393	198129	0.690814	1.28898	TRUE
338	4-3	Bacteria	Xanthomonas	0.875655	150764	51370	48006	16495	0.321102	2.72703	TRUE
357	4-3	Bacteria	Agrobacterium	0.786064	73910	24888	8382	2739	0.110053	7.14259	TRUE
374	4-3	Bacteria	Bradyrhizobium	0.89206	263941	91486	67269	23447	0.256291	3.48066	TRUE
379	4-3	Bacteria	Rhizobium	0.71428	155134	52901	23751	8249	0.155933	4.58069	TRUE
40323	4-3	Bacteria	Stenotrophomonas	0.821747	146725	49849	43119	14740	0.295693	2.77905	TRUE
407	4-3	Bacteria	Methylobacterium	0.834339	463171	169204	179689	68453	0.404559	2.06234	TRUE
41275	4-3	Bacteria	Brevundimonas	0.846681	85344	29132	19027	6440	0.221063	3.83005	TRUE
469	4-3	Bacteria	Acinetobacter	0.947074	64112	21869	45438	15282	0.698797	1.35529	TRUE
482	4-3	Bacteria	Neisseria	0.896258	238237	81348	33197	13108	0.161135	5.56216	TRUE
48736	4-3	Bacteria	Ralstonia	0.842938	306710	97307	31951	12299	0.126394	6.66914	TRUE
55193	4-3	Fungi	Malassezia	0.984299	16191	5346	14419	4548	0.85073	1.15701	TRUE
83618	4-3	Bacteria	Pseudoxanthomonas	0.828421	70705	23912	6579	2218	0.0927568	8.93111	TRUE
89966	4-3	Bacteria	Hymenobacter	0.993027	72122	23721	61515	20062	0.845748	1.17414	TRUE
125216	4-1	Bacteria	Roseomonas	0.956665	41229	29600	13376	9631	0.325372	2.94022	TRUE
1269	4-1	Bacteria	Micrococcus	0.919885	21372	15471	7223	5337	0.344968	2.66658	TRUE
1279	4-1	Bacteria	Staphylococcus	0.898015	40973	29709	18621	13470	0.453398	1.98063	TRUE
1301	4-1	Bacteria	Streptococcus	0.959956	62562	46579	57639	42787	0.91859	1.04503	TRUE
13687	4-1	Bacteria	Sphingomonas	0.867398	346441	248137	152224	109344	0.44066	1.96841	TRUE
149698	4-1	Bacteria	Massilia	0.922034	151562	108808	50293	36321	0.333808	2.76217	TRUE
1573	4-1	Bacteria	Clavibacter	0.897934	84293	60707	43219	31433	0.517782	1.73419	TRUE
1654	4-1	Bacteria	Actinomyces	0.946523	22937	16499	2649	1909	0.115704	8.18056	TRUE
165695	4-1	Bacteria	Sphingobium	0.879423	135692	97141	23454	17028	0.175292	5.01691	TRUE
1716	4-1	Bacteria	Corynebacterium	0.972403	50810	36857	12794	9453	0.256478	3.79137	TRUE
1763	4-1	Bacteria	Mycobacterium	0.885583	86313	64210	11916	8676	0.135119	6.55409	TRUE
1827	4-1	Bacteria	Rhodococcus	0.936739	126318	92027	63030	46423	0.50445	1.85695	TRUE
1866885	4-1	Bacteria	Mycolicibacterium	0.783165	76715	55242	13108	9419	0.170504	4.59323	TRUE
1912216	4-1	Bacteria	Cutibacterium	0.812905	91589	68461	80057	59971	0.875988	1.0776	TRUE
265	4-1	Bacteria	Paracoccus	0.919379	68063	49332	21446	15715	0.318556	2.88608	TRUE
286	4-1	Bacteria	Pseudomonas	0.890447	377998	280300	262382	195325	0.696843	1.27783	TRUE
338	4-1	Bacteria	Xanthomonas	0.875655	66217	48147	18864	13826	0.287162	3.04934	TRUE
357	4-1	Bacteria	Agrobacterium	0.786064	35259	25534	3646	2662	0.104253	7.53995	TRUE
374	4-1	Bacteria	Bradyrhizobium	0.89206	119889	86600	28269	20535	0.237125	3.76199	TRUE
379	4-1	Bacteria	Rhizobium	0.71428	73894	53391	10846	7902	0.148002	4.82613	TRUE
40323	4-1	Bacteria	Stenotrophomonas	0.821747	65921	47918	18740	13705	0.286009	2.87315	TRUE
407	4-1	Bacteria	Methylobacterium	0.834339	211222	151487	80270	57769	0.381346	2.18788	TRUE
41275	4-1	Bacteria	Brevundimonas	0.846681	42521	30619	9430	6855	0.223881	3.78184	TRUE
469	4-1	Bacteria	Acinetobacter	0.947074	42641	31131	29482	22110	0.710225	1.33349	TRUE
482	4-1	Bacteria	Neisseria	0.896258	134240	93669	24121	17970	0.191846	4.67176	TRUE
48736	4-1	Bacteria	Ralstonia	0.842938	135436	87738	16087	11742	0.13383	6.29856	TRUE
55193	4-1	Fungi	Malassezia	0.984299	7100	5364	6245	4742	0.884042	1.11341	TRUE
83618	4-1	Bacteria	Pseudoxanthomonas	0.828421	32687	23683	2865	2108	0.089009	9.30716	TRUE
89966	4-1	Bacteria	Hymenobacter	0.993027	43829	32249	37397	27547	0.854197	1.16253	TRUE
125216	2-11	Bacteria	Roseomonas	0.956665	45871	10655	5854	1634	0.153355	6.23823	TRUE
1269	2-11	Bacteria	Micrococcus	0.919885	6981	1899	3110	1035	0.545024	1.68779	TRUE
1279	2-11	Bacteria	Staphylococcus	0.898015	29222	10077	17061	5132	0.509279	1.76331	TRUE
1301	2-11	Bacteria	Streptococcus	0.959956	15618	4720	9435	2909	0.616314	1.55758	TRUE
13687	2-11	Bacteria	Sphingomonas	0.867398	223410	50334	17507	4585	0.0910915	9.52227	TRUE
149698	2-11	Bacteria	Massilia	0.922034	686259	134422	184273	37884	0.281829	3.27161	TRUE
165695	2-11	Bacteria	Sphingobium	0.879423	296392	79145	139069	42740	0.540021	1.6285	TRUE
1716	2-11	Bacteria	Corynebacterium	0.972403	51193	11348	5498	1589	0.140025	6.94451	TRUE
1763	2-11	Bacteria	Mycobacterium	0.885583	144071	44645	28620	7935	0.177735	4.98259	TRUE
1827	2-11	Bacteria	Rhodococcus	0.936739	69869	16274	9873	2688	0.165171	5.67131	TRUE
1866885	2-11	Bacteria	Mycolicibacterium	0.783165	134709	33488	36417	9945	0.296972	2.63717	TRUE
1912216	2-11	Bacteria	Cutibacterium	0.812905	92072	31164	83633	28695	0.920774	1.1327	TRUE
265	2-11	Bacteria	Paracoccus	0.919379	335249	90514	113657	33287	0.367755	2.49997	TRUE
286	2-11	Bacteria	Pseudomonas	0.890447	17609541	4307328	15062946	3785185	0.878778	1.01328	TRUE
338	2-11	Bacteria	Xanthomonas	0.875655	3732878	645510	955741	165164	0.255866	3.42232	TRUE
357	2-11	Bacteria	Agrobacterium	0.786064	411167	121146	170188	53137	0.43862	1.79213	TRUE
374	2-11	Bacteria	Bradyrhizobium	0.89206	241163	53928	36922	10029	0.18597	4.79679	TRUE
379	2-11	Bacteria	Rhizobium	0.71428	390432	106804	63420	19633	0.183823	3.8857	TRUE
40323	2-11	Bacteria	Stenotrophomonas	0.821747	3590651	633145	751058	147093	0.232321	3.53712	TRUE
407	2-11	Bacteria	Methylobacterium	0.834339	134732	28482	8241	2025	0.0710975	11.7351	TRUE
41275	2-11	Bacteria	Brevundimonas	0.846681	266667	74419	138572	43042	0.578374	1.4639	TRUE
469	2-11	Bacteria	Acinetobacter	0.947074	509102	124288	197375	62955	0.506525	1.86975	TRUE
482	2-11	Bacteria	Neisseria	0.896258	111420	27584	7504	2368	0.0858469	10.4402	TRUE
48736	2-11	Bacteria	Ralstonia	0.842938	534024	109056	67728	17886	0.164007	5.13963	TRUE
55193	2-11	Fungi	Malassezia	0.984299	7410	2467	6403	2192	0.888529	1.10779	TRUE
83618	2-11	Bacteria	Pseudoxanthomonas	0.828421	2446314	438460	637282	124343	0.28359	2.92119	TRUE
89966	2-11	Bacteria	Hymenobacter	0.993027	18254	4178	7911	2190	0.524174	1.89446	TRUE
125216	3-7	Bacteria	Roseomonas	0.956665	52210	35559	31480	21418	0.602323	1.58829	TRUE
1269	3-7	Bacteria	Micrococcus	0.919885	731697	488861	651887	437619	0.895181	1.0276	TRUE
1279	3-7	Bacteria	Staphylococcus	0.898015	1746735	1010438	1135822	715108	0.707721	1.26888	TRUE
1301	3-7	Bacteria	Streptococcus	0.959956	419928	275150	361887	244117	0.887214	1.08199	TRUE
13687	3-7	Bacteria	Sphingomonas	0.867398	153802	104243	51107	34942	0.335198	2.58772	TRUE
149698	3-7	Bacteria	Massilia	0.922034	72311	48793	18512	12574	0.257701	3.57792	TRUE
1573	3-7	Bacteria	Clavibacter	0.897934	40210	26868	6051	4199	0.156283	5.74558	TRUE
1654	3-7	Bacteria	Actinomyces	0.946523	87863	58473	40293	27919	0.477468	1.98238	TRUE
165695	3-7	Bacteria	Sphingobium	0.879423	79559	53836	15941	10946	0.203321	4.32529	TRUE
1716	3-7	Bacteria	Corynebacterium	0.972403	590254	383352	439018	288179	0.751735	1.29355	TRUE
1763	3-7	Bacteria	Mycobacterium	0.885583	235275	167092	107387	75163	0.44983	1.96871	TRUE
1827	3-7	Bacteria	Rhodococcus	0.936739	121107	80830	27985	18988	0.234913	3.9876	TRUE
1866885	3-7	Bacteria	Mycolicibacterium	0.783165	125391	83699	30053	20513	0.245081	3.19554	TRUE
1912216	3-7	Bacteria	Cutibacterium	0.812905	5774328	3279786	5406142	3076847	0.938124	1.15404	TRUE
265	3-7	Bacteria	Paracoccus	0.919379	207026	140192	127379	86788	0.619065	1.48511	TRUE
286	3-7	Bacteria	Pseudomonas	0.890447	605048	414279	430119	295347	0.712918	1.24902	TRUE
338	3-7	Bacteria	Xanthomonas	0.875655	225746	154332	135305	92683	0.600543	1.45811	TRUE
357	3-7	Bacteria	Agrobacterium	0.786064	46958	31443	6955	4751	0.151099	5.20232	TRUE
374	3-7	Bacteria	Bradyrhizobium	0.89206	155099	106516	58235	40173	0.377155	2.36524	TRUE
379	3-7	Bacteria	Rhizobium	0.71428	83483	56176	14986	10181	0.181234	3.9412	TRUE
40323	3-7	Bacteria	Stenotrophomonas	0.821747	155916	106005	63499	43528	0.410622	2.00122	TRUE
407	3-7	Bacteria	Methylobacterium	0.834339	113956	77276	36828	25049	0.32415	2.57393	TRUE
41275	3-7	Bacteria	Brevundimonas	0.846681	53854	36715	22650	15507	0.422361	2.00464	TRUE
469	3-7	Bacteria	Acinetobacter	0.947074	109099	72837	80116	53861	0.739473	1.28074	TRUE
482	3-7	Bacteria	Neisseria	0.896258	2114782	1018708	207064	140600	0.138018	6.49378	TRUE
48736	3-7	Bacteria	Ralstonia	0.842938	435202	150979	19023	11448	0.0758251	11.1169	TRUE
55193	3-7	Fungi	Malassezia	0.984299	1146575	762883	1127205	752519	0.986415	1.00215	TRUE
83618	3-7	Bacteria	Pseudoxanthomonas	0.828421	62736	42775	9662	6605	0.154413	5.36498	TRUE
89966	3-7	Bacteria	Hymenobacter	0.993027	51396	34437	44779	30039	0.872289	1.13842	TRUE
125216	2-5	Bacteria	Roseomonas	0.956665	13462	3545	1455	406	0.114528	8.35315	TRUE
1269	2-5	Bacteria	Micrococcus	0.919885	2660	803	732	303	0.377335	2.43785	TRUE
1279	2-5	Bacteria	Staphylococcus	0.898015	13822	2902	10602	1076	0.370779	2.42197	TRUE
1301	2-5	Bacteria	Streptococcus	0.959956	2749	1334	971	369	0.276612	3.47041	TRUE
13687	2-5	Bacteria	Sphingomonas	0.867398	122268	36615	37089	12404	0.338768	2.56045	TRUE
149698	2-5	Bacteria	Massilia	0.922034	1689549	311255	537461	103092	0.331214	2.7838	TRUE
165695	2-5	Bacteria	Sphingobium	0.879423	65016	19612	13427	4679	0.238578	3.6861	TRUE
1716	2-5	Bacteria	Corynebacterium	0.972403	18014	5008	1996	704	0.140575	6.91732	TRUE
1763	2-5	Bacteria	Mycobacterium	0.885583	66115	25877	13268	4616	0.178382	4.96452	TRUE
1827	2-5	Bacteria	Rhodococcus	0.936739	29576	9104	4742	1626	0.178603	5.24481	TRUE
1866885	2-5	Bacteria	Mycolicibacterium	0.783165	58898	18552	16317	5696	0.307029	2.55079	TRUE
1912216	2-5	Bacteria	Cutibacterium	0.812905	48400	18842	44725	17482	0.927821	1.14136	TRUE
265	2-5	Bacteria	Paracoccus	0.919379	54590	16475	12757	4569	0.277329	3.31512	TRUE
286	2-5	Bacteria	Pseudomonas	0.890447	2408462	805660	1812173	646173	0.802042	1.11023	TRUE
338	2-5	Bacteria	Xanthomonas	0.875655	646054	190438	150609	46534	0.244352	3.58357	TRUE
357	2-5	Bacteria	Agrobacterium	0.786064	47085	14511	10554	3917	0.269933	2.91207	TRUE
374	2-5	Bacteria	Bradyrhizobium	0.89206	86464	24351	16411	5470	0.224631	3.97122	TRUE
379	2-5	Bacteria	Rhizobium	0.71428	74604	20722	8269	2835	0.136811	5.22092	TRUE
40323	2-5	Bacteria	Stenotrophomonas	0.821747	627912	183595	118726	37879	0.206318	3.98291	TRUE
407	2-5	Bacteria	Methylobacterium	0.834339	48097	12281	4153	1246	0.101458	8.22353	TRUE
41275	2-5	Bacteria	Brevundimonas	0.846681	36942	10492	9162	3195	0.304518	2.7804	TRUE
469	2-5	Bacteria	Acinetobacter	0.947074	40280	12054	2889	1076	0.089265	10.6097	TRUE
482	2-5	Bacteria	Neisseria	0.896258	31259	7494	1317	376	0.0501735	17.8632	TRUE
48736	2-5	Bacteria	Ralstonia	0.842938	600776	119550	65279	16442	0.137532	6.12901	TRUE
55193	2-5	Fungi	Malassezia	0.984299	3340	1403	2979	1254	0.893799	1.10125	TRUE
83618	2-5	Bacteria	Pseudoxanthomonas	0.828421	387044	118014	88920	29466	0.249682	3.3179	TRUE
89966	2-5	Bacteria	Hymenobacter	0.993027	12744	3626	6757	2293	0.632377	1.57031	TRUE
125216	2-6	Bacteria	Roseomonas	0.956665	8596	1192	3268	461	0.386745	2.47363	TRUE
1269	2-6	Bacteria	Micrococcus	0.919885	43658	7171	33513	5746	0.801283	1.14801	TRUE
1279	2-6	Bacteria	Staphylococcus	0.898015	1615914	253945	955909	148350	0.584182	1.53722	TRUE
1301	2-6	Bacteria	Streptococcus	0.959956	374548	64134	334607	56961	0.888156	1.08084	TRUE
13687	2-6	Bacteria	Sphingomonas	0.867398	42675	5710	13980	1858	0.325394	2.66568	TRUE
149698	2-6	Bacteria	Massilia	0.922034	24688	3286	4946	709	0.215764	4.27335	TRUE
1654	2-6	Bacteria	Actinomyces	0.946523	30713	4772	16261	2738	0.573764	1.64967	TRUE
165695	2-6	Bacteria	Sphingobium	0.879423	22075	3054	4796	730	0.239031	3.67912	TRUE
1716	2-6	Bacteria	Corynebacterium	0.972403	191769	29268	133091	20781	0.710025	1.36953	TRUE
1763	2-6	Bacteria	Mycobacterium	0.885583	385157	67940	116415	18390	0.27068	3.2717	TRUE
1827	2-6	Bacteria	Rhodococcus	0.936739	129176	17849	28254	4217	0.23626	3.96487	TRUE
1866885	2-6	Bacteria	Mycolicibacterium	0.783165	371718	50464	136734	20002	0.396362	1.97589	TRUE
1912216	2-6	Bacteria	Cutibacterium	0.812905	1073737	196903	1002251	184871	0.938894	1.15499	TRUE
265	2-6	Bacteria	Paracoccus	0.919379	29045	4263	13361	2199	0.515834	1.78232	TRUE
286	2-6	Bacteria	Pseudomonas	0.890447	402614	70400	309460	50817	0.721832	1.23359	TRUE
338	2-6	Bacteria	Xanthomonas	0.875655	29983	4575	7202	1154	0.25224	3.47151	TRUE
357	2-6	Bacteria	Agrobacterium	0.786064	17198	2382	4049	602	0.252729	3.11031	TRUE
374	2-6	Bacteria	Bradyrhizobium	0.89206	176723	24879	95557	13186	0.530005	1.68312	TRUE
379	2-6	Bacteria	Rhizobium	0.71428	28529	3842	4479	654	0.170224	4.19612	TRUE
40323	2-6	Bacteria	Stenotrophomonas	0.821747	53606	8395	27095	4396	0.523645	1.56928	TRUE
407	2-6	Bacteria	Methylobacterium	0.834339	39029	5225	11204	1587	0.303732	2.74696	TRUE
41275	2-6	Bacteria	Brevundimonas	0.846681	25035	3784	14159	2297	0.60703	1.39479	TRUE
469	2-6	Bacteria	Acinetobacter	0.947074	36421	6122	25145	4215	0.6885	1.37556	TRUE
482	2-6	Bacteria	Neisseria	0.896258	1678573	216437	46587	8448	0.0390321	22.9621	TRUE
48736	2-6	Bacteria	Ralstonia	0.842938	1010653	104181	155508	24598	0.236108	3.57013	TRUE
55193	2-6	Fungi	Malassezia	0.984299	95159	16441	93004	15811	0.961681	1.02352	TRUE
89966	2-6	Bacteria	Hymenobacter	0.993027	36049	5237	32412	4721	0.90147	1.10156	TRUE
265	4-2	Bacteria	Paracoccus	0.919379	127480	64804	39786	20788	0.320783	2.86605	TRUE
286	4-2	Bacteria	Pseudomonas	0.890447	697412	371872	477044	256594	0.690006	1.29049	TRUE
338	4-2	Bacteria	Xanthomonas	0.875655	122661	63247	33896	18085	0.285942	3.06235	TRUE
357	4-2	Bacteria	Agrobacterium	0.786064	71158	35989	7716	4043	0.11234	6.99719	TRUE
374	4-2	Bacteria	Bradyrhizobium	0.89206	232342	116649	53257	27128	0.232561	3.83581	TRUE
379	4-2	Bacteria	Rhizobium	0.71428	147143	74339	23205	12092	0.16266	4.39124	TRUE
407	4-2	Bacteria	Methylobacterium	0.834339	471595	233193	184650	92323	0.395908	2.10741	TRUE
469	4-2	Bacteria	Acinetobacter	0.947074	64244	33985	44431	23984	0.705723	1.34199	TRUE
482	4-2	Bacteria	Neisseria	0.896258	234571	118226	56797	30232	0.255714	3.50493	TRUE
1269	4-2	Bacteria	Micrococcus	0.919885	39721	20359	12515	6793	0.333661	2.75695	TRUE
1279	4-2	Bacteria	Staphylococcus	0.898015	74672	32205	38227	12390	0.384723	2.33419	TRUE
1301	4-2	Bacteria	Streptococcus	0.959956	115051	61883	106104	56707	0.916358	1.04758	TRUE
1573	4-2	Bacteria	Clavibacter	0.897934	138617	69966	65815	33705	0.481734	1.86396	TRUE
1654	4-2	Bacteria	Actinomyces	0.946523	43864	22090	4936	2649	0.119919	7.89305	TRUE
1716	4-2	Bacteria	Corynebacterium	0.972403	92877	47563	22365	12002	0.252339	3.85356	TRUE
1763	4-2	Bacteria	Mycobacterium	0.885583	164680	88955	23556	12076	0.135754	6.52344	TRUE
1827	4-2	Bacteria	Rhodococcus	0.936739	248856	128808	128040	67703	0.525612	1.78219	TRUE
13687	4-2	Bacteria	Sphingomonas	0.867398	642432	319789	281246	140132	0.438201	1.97945	TRUE
40323	4-2	Bacteria	Stenotrophomonas	0.821747	123470	63149	34273	17867	0.282934	2.90438	TRUE
41275	4-2	Bacteria	Brevundimonas	0.846681	79292	39925	16983	8818	0.220864	3.83349	TRUE
48736	4-2	Bacteria	Ralstonia	0.842938	241907	114872	32915	16941	0.147477	5.71572	TRUE
55193	4-2	Fungi	Malassezia	0.984299	11725	6108	10236	5329	0.872462	1.12819	TRUE
83618	4-2	Bacteria	Pseudoxanthomonas	0.828421	61891	31345	5251	2762	0.0881161	9.40147	TRUE
89966	4-2	Bacteria	Hymenobacter	0.993027	79014	41074	67554	35210	0.857233	1.15841	TRUE
125216	4-2	Bacteria	Roseomonas	0.956665	81376	40773	27508	13970	0.342629	2.79213	TRUE
149698	4-2	Bacteria	Massilia	0.922034	304283	152718	101471	51699	0.338526	2.72367	TRUE
165695	4-2	Bacteria	Sphingobium	0.879423	251658	125070	43509	21947	0.175478	5.01159	TRUE
1866885	4-2	Bacteria	Mycolicibacterium	0.783165	146145	73545	25224	12956	0.176164	4.44565	TRUE
1912216	4-2	Bacteria	Cutibacterium	0.812905	184408	100348	161628	88571	0.882638	1.08578	TRUE
125216	2-8	Bacteria	Roseomonas	0.956665	21566	1379	8609	641	0.46483	2.0581	TRUE
1269	2-8	Bacteria	Micrococcus	0.919885	102717	8648	83585	7389	0.854417	1.07662	TRUE
1279	2-8	Bacteria	Staphylococcus	0.898015	387430	39836	178010	15310	0.384326	2.3366	TRUE
1301	2-8	Bacteria	Streptococcus	0.959956	199087	18976	178957	15755	0.830259	1.15621	TRUE
13687	2-8	Bacteria	Sphingomonas	0.867398	117663	7127	39325	2609	0.366073	2.36947	TRUE
149698	2-8	Bacteria	Massilia	0.922034	83947	4881	18052	1183	0.242368	3.80427	TRUE
1654	2-8	Bacteria	Actinomyces	0.946523	43448	2998	17990	1435	0.478652	1.97747	TRUE
165695	2-8	Bacteria	Sphingobium	0.879423	59360	3648	10971	811	0.222314	3.95578	TRUE
1716	2-8	Bacteria	Corynebacterium	0.972403	228731	17341	150887	12086	0.696961	1.3952	TRUE
1763	2-8	Bacteria	Mycobacterium	0.885583	463931	50915	123161	9577	0.188098	4.7081	TRUE
1827	2-8	Bacteria	Rhodococcus	0.936739	179811	11882	42303	3278	0.275879	3.39546	TRUE
1866885	2-8	Bacteria	Mycolicibacterium	0.783165	494257	33068	190108	14944	0.451917	1.73298	TRUE
1912216	2-8	Bacteria	Cutibacterium	0.812905	2239653	242130	2100782	229433	0.947561	1.16565	TRUE
265	2-8	Bacteria	Paracoccus	0.919379	68228	4715	35468	2792	0.592153	1.5526	TRUE
286	2-8	Bacteria	Pseudomonas	0.890447	403853	42473	260175	21891	0.51541	1.72765	TRUE
338	2-8	Bacteria	Xanthomonas	0.875655	74574	5231	20473	1643	0.314089	2.78792	TRUE
357	2-8	Bacteria	Agrobacterium	0.786064	35528	2101	5701	358	0.170395	4.61318	TRUE
374	2-8	Bacteria	Bradyrhizobium	0.89206	217479	15058	103564	6939	0.460818	1.93582	TRUE
379	2-8	Bacteria	Rhizobium	0.71428	59123	3541	10284	802	0.22649	3.1537	TRUE
40323	2-8	Bacteria	Stenotrophomonas	0.821747	91274	6456	34163	2731	0.423017	1.94258	TRUE
407	2-8	Bacteria	Methylobacterium	0.834339	108130	6627	45813	3076	0.464162	1.79752	TRUE
41275	2-8	Bacteria	Brevundimonas	0.846681	80678	5275	51723	3609	0.684171	1.23753	TRUE
469	2-8	Bacteria	Acinetobacter	0.947074	27954	2400	16780	1347	0.56125	1.68744	TRUE
482	2-8	Bacteria	Neisseria	0.896258	1055613	83635	275005	24602	0.294159	3.04685	TRUE
48736	2-8	Bacteria	Ralstonia	0.842938	370894	28627	171589	14700	0.513501	1.64155	TRUE
55193	2-8	Fungi	Malassezia	0.984299	102201	9757	100436	9388	0.962181	1.02299	TRUE
83618	2-8	Bacteria	Pseudoxanthomonas	0.828421	40137	2383	7047	456	0.191355	4.32923	TRUE
89966	2-8	Bacteria	Hymenobacter	0.993027	63616	4013	55616	3431	0.854971	1.16147	TRUE
125216	4-4	Bacteria	Roseomonas	0.956665	70667	23259	25353	8402	0.361237	2.64831	TRUE
1269	4-4	Bacteria	Micrococcus	0.919885	56806	19137	17944	6362	0.332445	2.76703	TRUE
1279	4-4	Bacteria	Staphylococcus	0.898015	52090	14782	24955	2402	0.162495	5.52642	TRUE
1301	4-4	Bacteria	Streptococcus	0.959956	28703	12457	24275	10020	0.804367	1.19343	TRUE
13687	4-4	Bacteria	Sphingomonas	0.867398	487651	159578	218773	71713	0.449392	1.93016	TRUE
149698	4-4	Bacteria	Massilia	0.922034	222016	73868	76667	25616	0.346781	2.65884	TRUE
1573	4-4	Bacteria	Clavibacter	0.897934	213683	71710	114405	39549	0.551513	1.62813	TRUE
1654	4-4	Bacteria	Actinomyces	0.946523	50247	16278	4727	1639	0.100688	9.40055	TRUE
165695	4-4	Bacteria	Sphingobium	0.879423	185251	61350	31810	10938	0.178289	4.93258	TRUE
1716	4-4	Bacteria	Corynebacterium	0.972403	102399	34030	19044	6809	0.200088	4.85987	TRUE
1763	4-4	Bacteria	Mycobacterium	0.885583	188554	72598	27029	9379	0.129191	6.85484	TRUE
1827	4-4	Bacteria	Rhodococcus	0.936739	320685	115354	180244	68894	0.59724	1.56845	TRUE
1866885	4-4	Bacteria	Mycolicibacterium	0.783165	167093	55185	28513	9822	0.177983	4.40022	TRUE
1912216	4-4	Bacteria	Cutibacterium	0.812905	170199	69203	145998	60564	0.875164	1.07659	TRUE
265	4-4	Bacteria	Paracoccus	0.919379	87178	28893	24611	8574	0.29675	3.09816	TRUE
286	4-4	Bacteria	Pseudomonas	0.890447	534152	197183	362266	134442	0.681813	1.306	TRUE
338	4-4	Bacteria	Xanthomonas	0.875655	92245	30810	25896	8923	0.289614	3.02353	TRUE
357	4-4	Bacteria	Agrobacterium	0.786064	48180	15909	4222	1471	0.0924634	8.50135	TRUE
374	4-4	Bacteria	Bradyrhizobium	0.89206	199331	66754	51704	17592	0.263535	3.38498	TRUE
379	4-4	Bacteria	Rhizobium	0.71428	103412	34200	13310	4649	0.135936	5.25454	TRUE
40323	4-4	Bacteria	Stenotrophomonas	0.821747	92179	30663	25033	8412	0.274337	2.99539	TRUE
407	4-4	Bacteria	Methylobacterium	0.834339	396394	130674	159589	53530	0.409645	2.03673	TRUE
41275	4-4	Bacteria	Brevundimonas	0.846681	57008	18735	11052	3631	0.193808	4.36865	TRUE
469	4-4	Bacteria	Acinetobacter	0.947074	14895	5777	8988	3526	0.610351	1.55169	TRUE
482	4-4	Bacteria	Neisseria	0.896258	158515	59740	21149	8392	0.140475	6.38018	TRUE
48736	4-4	Bacteria	Ralstonia	0.842938	166766	56382	34004	12377	0.21952	3.83991	TRUE
55193	4-4	Fungi	Malassezia	0.984299	6759	2583	5879	2164	0.837786	1.17488	TRUE
83618	4-4	Bacteria	Pseudoxanthomonas	0.828421	45690	15025	3607	1181	0.0786023	10.5394	TRUE
89966	4-4	Bacteria	Hymenobacter	0.993027	40901	14411	34386	12095	0.839289	1.18318	TRUE
125216	4-5	Bacteria	Roseomonas	0.956665	37535	9557	12667	3303	0.345611	2.76804	TRUE
1269	4-5	Bacteria	Micrococcus	0.919885	20188	5415	6457	1914	0.353463	2.6025	TRUE
1279	4-5	Bacteria	Staphylococcus	0.898015	101954	28086	68642	14747	0.525066	1.71029	TRUE
1301	4-5	Bacteria	Streptococcus	0.959956	80886	23549	74200	20465	0.869039	1.10462	TRUE
13687	4-5	Bacteria	Sphingomonas	0.867398	273460	68798	121830	30744	0.446873	1.94104	TRUE
149698	4-5	Bacteria	Massilia	0.922034	125901	32629	41500	10915	0.334518	2.7563	TRUE
1573	4-5	Bacteria	Clavibacter	0.897934	63357	16215	30557	7971	0.491582	1.82662	TRUE
1654	4-5	Bacteria	Actinomyces	0.946523	20633	5263	2385	671	0.127494	7.42407	TRUE
165695	4-5	Bacteria	Sphingobium	0.879423	104431	26594	18022	4720	0.177484	4.95495	TRUE
1716	4-5	Bacteria	Corynebacterium	0.972403	44164	11465	9531	2670	0.232883	4.17551	TRUE
1763	4-5	Bacteria	Mycobacterium	0.885583	118032	43799	18858	5092	0.116258	7.61737	TRUE
1827	4-5	Bacteria	Rhodococcus	0.936739	108922	29307	45725	12871	0.439178	2.13293	TRUE
1866885	4-5	Bacteria	Mycolicibacterium	0.783165	97270	24771	22283	5883	0.237495	3.2976	TRUE
1912216	4-5	Bacteria	Cutibacterium	0.812905	94494	28590	83137	25512	0.89234	1.09772	TRUE
265	4-5	Bacteria	Paracoccus	0.919379	48599	12515	14056	3817	0.304994	3.01442	TRUE
286	4-5	Bacteria	Pseudomonas	0.890447	288033	87281	184721	53156	0.609021	1.4621	TRUE
338	4-5	Bacteria	Xanthomonas	0.875655	53574	14741	13990	4066	0.275829	3.17463	TRUE
357	4-5	Bacteria	Agrobacterium	0.786064	25933	6670	2196	593	0.0889055	8.84156	TRUE
374	4-5	Bacteria	Bradyrhizobium	0.89206	116953	31024	33223	8774	0.282813	3.15424	TRUE
379	4-5	Bacteria	Rhizobium	0.71428	56254	14428	7312	1967	0.136332	5.23926	TRUE
40323	4-5	Bacteria	Stenotrophomonas	0.821747	63992	17707	24137	7000	0.395324	2.07867	TRUE
407	4-5	Bacteria	Methylobacterium	0.834339	200290	50754	79793	20630	0.40647	2.05264	TRUE
41275	4-5	Bacteria	Brevundimonas	0.846681	32742	8430	6350	1808	0.214472	3.94774	TRUE
469	4-5	Bacteria	Acinetobacter	0.947074	37360	10824	26572	7686	0.710089	1.33374	TRUE
482	4-5	Bacteria	Neisseria	0.896258	123736	34809	25286	7046	0.202419	4.42774	TRUE
48736	4-5	Bacteria	Ralstonia	0.842938	153401	38270	28141	7707	0.201385	4.1857	TRUE
55193	4-5	Fungi	Malassezia	0.984299	7034	2261	5926	1635	0.723131	1.36116	TRUE
83618	4-5	Bacteria	Pseudoxanthomonas	0.828421	26167	6922	1929	521	0.0752673	11.0064	TRUE
89966	4-5	Bacteria	Hymenobacter	0.993027	33752	9155	28907	7853	0.857783	1.15767	TRUE
1279	5-1	Bacteria	Staphylococcus	0.898015	42142	7255	27911	2103	0.289869	3.098	TRUE
1301	5-1	Bacteria	Streptococcus	0.959956	26038	3293	22050	1733	0.526268	1.82408	TRUE
13687	5-1	Bacteria	Sphingomonas	0.867398	616951	34911	317084	18523	0.530578	1.63482	TRUE
149698	5-1	Bacteria	Massilia	0.922034	2361588	135927	781467	45418	0.334135	2.75946	TRUE
1573	5-1	Bacteria	Clavibacter	0.897934	214621	15714	180434	13668	0.869798	1.03235	TRUE
165695	5-1	Bacteria	Sphingobium	0.879423	184692	10280	29211	1903	0.185117	4.75064	TRUE
1716	5-1	Bacteria	Corynebacterium	0.972403	24526	1495	4544	332	0.222074	4.37874	TRUE
1912216	5-1	Bacteria	Cutibacterium	0.812905	439190	40816	411927	38685	0.94779	1.16593	TRUE
265	5-1	Bacteria	Paracoccus	0.919379	94938	5684	30675	2135	0.375616	2.44766	TRUE
286	5-1	Bacteria	Pseudomonas	0.890447	681225	50625	207223	15444	0.305067	2.91886	TRUE
338	5-1	Bacteria	Xanthomonas	0.875655	195092	10466	23419	1487	0.142079	6.16315	TRUE
374	5-1	Bacteria	Bradyrhizobium	0.89206	102584	6960	9517	536	0.0770115	11.5835	TRUE
379	5-1	Bacteria	Rhizobium	0.71428	93320	4920	9770	674	0.136992	5.21403	TRUE
40323	5-1	Bacteria	Stenotrophomonas	0.821747	205129	11990	36377	2657	0.221601	3.70822	TRUE
407	5-1	Bacteria	Methylobacterium	0.834339	78442	4117	10357	707	0.171727	4.85852	TRUE
41275	5-1	Bacteria	Brevundimonas	0.846681	61912	3688	21285	1537	0.416757	2.03159	TRUE
469	5-1	Bacteria	Acinetobacter	0.947074	420851	32549	329057	25569	0.785554	1.20561	TRUE
482	5-1	Bacteria	Neisseria	0.896258	62026	4697	8085	728	0.154993	5.78259	TRUE
48736	5-1	Bacteria	Ralstonia	0.842938	786219	44813	72308	4710	0.105103	8.02008	TRUE
55193	5-1	Fungi	Malassezia	0.984299	7923	835	7685	752	0.900599	1.09294	TRUE
83618	5-1	Bacteria	Pseudoxanthomonas	0.828421	81041	4418	6267	398	0.090086	9.19589	TRUE
89966	5-1	Bacteria	Hymenobacter	0.993027	31766	1994	21686	1397	0.700602	1.41739	TRUE

## Sheet: 6. Genus_Species_summary
Supplemental Table 6. Genus_Species_summary. MTSv results at the combined Species + Genus (where species call is not possible) levels. High Quality libraries only (20 total)
TaxID	Sample	Division	Sci. Name	exp_prop	Total Hits (S1)	Unique Hits (S1)	Signature Hits (S1)	Unique Signature Hits (S1)	obs_prop (S1)	ratio	pass
253	1-11	Bacteria	Chryseobacterium indologenes	0.928066	84904	6559	71631	5569	0.849062	1.09305	TRUE
615	1-11	Bacteria	Serratia marcescens	0.230466	162156	12480	22982	2375	0.190304	1.21104	TRUE
149698	1-11	Bacteria	Massilia	0.922034	1368222	93541	452677	31587	0.337681	2.73049	TRUE
165695	1-11	Bacteria	Sphingobium	0.879423	30192	2195	5719	521	0.237358	3.70505	TRUE
1912216	1-11	Bacteria	Cutibacterium	0.812905	19183	2220	17704	2048	0.922523	1.13485	TRUE
286	1-11	Bacteria	Pseudomonas	0.890447	1228776	120263	850609	82381	0.685007	1.29991	TRUE
338	1-11	Bacteria	Xanthomonas	0.875655	307607	21168	64250	4926	0.23271	3.76286	TRUE
357	1-11	Bacteria	Agrobacterium	0.786064	23723	1594	4247	363	0.227729	3.45175	TRUE
40323	1-11	Bacteria	Stenotrophomonas	0.821747	302593	21466	56013	4645	0.216389	3.79755	TRUE
41275	1-11	Bacteria	Brevundimonas	0.846681	23234	1579	5463	435	0.275491	3.07335	TRUE
83618	1-11	Bacteria	Pseudoxanthomonas	0.828421	167524	11639	34148	2976	0.255692	3.23992	TRUE
9606	2-11	Homo sapiens	Homo sapiens	0.407293	4975065	1055173	1374105	492841	0.467071	1.14677	TRUE
34062	2-11	Bacteria	Moraxella osloensis	0.972481	130065	24887	32430	10415	0.418492	2.32378	TRUE
2702	2-11	Bacteria	Gardnerella vaginalis	0.983337	33114	7589	20366	6202	0.817235	1.20325	TRUE
225991	2-11	Bacteria	Comamonas aquatica	0.62191	180295	27105	14156	4377	0.161483	3.85124	TRUE
253	2-11	Bacteria	Chryseobacterium indologenes	0.927435	30250	5077	10252	2785	0.548552	1.6907	TRUE
1933220	2-11	Bacteria	Sphingobacterium sp B29	0.977758	19304	2652	2451	811	0.305807	3.1973	TRUE
1758179	2-11	Bacteria	Aeromonas sp ASNIH5	0.0455685	155553	25747	1550	445	0.0172836	2.63652	TRUE
1269	2-11	Bacteria	Micrococcus	0.919885	6981	1899	3110	1035	0.545024	1.68779	TRUE
1279	2-11	Bacteria	Staphylococcus	0.898015	29222	10077	17061	5132	0.509279	1.76331	TRUE
1301	2-11	Bacteria	Streptococcus	0.959956	15618	4720	9435	2909	0.616314	1.55758	TRUE
149698	2-11	Bacteria	Massilia	0.922034	686259	134422	184273	37884	0.281829	3.27161	TRUE
165695	2-11	Bacteria	Sphingobium	0.879423	296392	79145	139069	42740	0.540021	1.6285	TRUE
1866885	2-11	Bacteria	Mycolicibacterium	0.783165	134709	33488	36417	9945	0.296972	2.63717	TRUE
1912216	2-11	Bacteria	Cutibacterium	0.812905	92072	31164	83633	28695	0.920774	1.1327	TRUE
265	2-11	Bacteria	Paracoccus	0.919379	335249	90514	113657	33287	0.367755	2.49997	TRUE
286	2-11	Bacteria	Pseudomonas	0.890447	17609541	4307328	15062946	3785185	0.878778	1.01328	TRUE
338	2-11	Bacteria	Xanthomonas	0.875655	3732878	645510	955741	165164	0.255866	3.42232	TRUE
357	2-11	Bacteria	Agrobacterium	0.786064	411167	121146	170188	53137	0.43862	1.79213	TRUE
379	2-11	Bacteria	Rhizobium	0.71428	390432	106804	63420	19633	0.183823	3.8857	TRUE
40323	2-11	Bacteria	Stenotrophomonas	0.821747	3590651	633145	751058	147093	0.232321	3.53712	TRUE
41275	2-11	Bacteria	Brevundimonas	0.846681	266667	74419	138572	43042	0.578374	1.4639	TRUE
469	2-11	Bacteria	Acinetobacter	0.947074	509102	124288	197375	62955	0.506525	1.86975	TRUE
83618	2-11	Bacteria	Pseudoxanthomonas	0.828421	2446314	438460	637282	124343	0.28359	2.92119	TRUE
89966	2-11	Bacteria	Hymenobacter	0.993027	18254	4178	7911	2190	0.524174	1.89446	TRUE
1108849	2-11	Fungi	Penicillium rubens	0.895296	14954	4380	5634	1771	0.404338	2.21423	TRUE
55193	2-11	Fungi	Malassezia	0.984299	7410	2467	6403	2192	0.888529	1.10779	TRUE
9606	2-5	Homo sapiens	Homo sapiens	0.407293	2389235	159679	93199	38683	0.242255	1.68126	TRUE
1363	2-5	Bacteria	Lactococcus garvieae	0.894727	73399	14263	27834	10486	0.735189	1.217	TRUE
253	2-5	Bacteria	Chryseobacterium indologenes	0.928066	24928	4028	6867	2451	0.608491	1.52519	TRUE
2702	2-5	Bacteria	Gardnerella vaginalis	0.983337	18774	2723	3907	1616	0.593463	1.65695	TRUE
1269	2-5	Bacteria	Micrococcus	0.919885	2660	803	732	303	0.377335	2.43785	TRUE
1279	2-5	Bacteria	Staphylococcus	0.898015	13822	2902	10602	1076	0.370779	2.42197	TRUE
1301	2-5	Bacteria	Streptococcus	0.959956	2749	1334	971	369	0.276612	3.47041	TRUE
13687	2-5	Bacteria	Sphingomonas	0.867398	122268	36615	37089	12404	0.338768	2.56045	TRUE
149698	2-5	Bacteria	Massilia	0.922034	1689549	311255	537461	103092	0.331214	2.7838	TRUE
165695	2-5	Bacteria	Sphingobium	0.879423	65016	19612	13427	4679	0.238578	3.6861	TRUE
1866885	2-5	Bacteria	Mycolicibacterium	0.783165	58898	18552	16317	5696	0.307029	2.55079	TRUE
1912216	2-5	Bacteria	Cutibacterium	0.812905	48400	18842	44725	17482	0.927821	1.14136	TRUE
265	2-5	Bacteria	Paracoccus	0.919379	54590	16475	12757	4569	0.277329	3.31512	TRUE
286	2-5	Bacteria	Pseudomonas	0.890447	2408462	805660	1812173	646173	0.802042	1.11023	TRUE
338	2-5	Bacteria	Xanthomonas	0.875655	646054	190438	150609	46534	0.244352	3.58357	TRUE
357	2-5	Bacteria	Agrobacterium	0.786064	47085	14511	10554	3917	0.269933	2.91207	TRUE
374	2-5	Bacteria	Bradyrhizobium	0.89206	86464	24351	16411	5470	0.224631	3.97122	TRUE
40323	2-5	Bacteria	Stenotrophomonas	0.821747	627912	183595	118726	37879	0.206318	3.98291	TRUE
41275	2-5	Bacteria	Brevundimonas	0.846681	36942	10492	9162	3195	0.304518	2.7804	TRUE
83618	2-5	Bacteria	Pseudoxanthomonas	0.828421	387044	118014	88920	29466	0.249682	3.3179	TRUE
89966	2-5	Bacteria	Hymenobacter	0.993027	12744	3626	6757	2293	0.632377	1.57031	TRUE
55193	2-5	Fungi	Malassezia	0.984299	3340	1403	2979	1254	0.893799	1.10125	TRUE
9606	2-6	Homo sapiens	Homo sapiens	0.407293	120845673	22070561	57831198	11576292	0.524513	1.2878	TRUE
87883	2-6	Bacteria	Burkholderia multivorans	0.47492	248488	39277	100267	18027	0.458971	1.03475	TRUE
43675	2-6	Bacteria	Rothia mucilaginosa	0.967825	74854	12676	54432	9416	0.742821	1.3029	TRUE
134537	2-6	Bacteria	Paraburkholderia fungorum	0.552102	116533	17081	49972	7783	0.455652	1.21167	TRUE
34062	2-6	Bacteria	Moraxella osloensis	0.972481	36233	5899	27264	4526	0.767249	1.26749	TRUE
28132	2-6	Bacteria	Prevotella melaninogenica	0.900153	31815	5458	24176	4295	0.786918	1.1439	TRUE
253	2-6	Bacteria	Chryseobacterium indologenes	0.927435	35502	5158	28986	4156	0.805739	1.15104	TRUE
1598	2-6	Bacteria	Lactobacillus reuteri	0.934013	38624	6162	22034	3780	0.613437	1.52259	TRUE
1363	2-6	Bacteria	Lactococcus garvieae	0.894727	39644	6158	17941	2946	0.478402	1.87024	TRUE
29466	2-6	Bacteria	Veillonella parvula	0.943365	24270	3734	13888	2197	0.588377	1.60333	TRUE
147709	2-6	Bacteria	Carnobacterium inhibens	0.88422	32739	4880	13982	2187	0.448156	1.97302	TRUE
615	2-6	Bacteria	Serratia marcescens	0.230466	83743	15436	11308	2061	0.133519	1.72609	TRUE
2702	2-6	Bacteria	Gardnerella vaginalis	0.983337	14307	2267	6681	1112	0.490516	2.0047	TRUE
80866	2-6	Bacteria	Delftia acidovorans	0.430085	41719	6332	5442	1009	0.159349	2.69901	TRUE
860	2-6	Bacteria	Fusobacterium periodonticum	0.697279	12827	1888	4258	684	0.362288	1.92465	TRUE
199	2-6	Bacteria	Campylobacter concisus	0.954785	7440	1143	2824	503	0.44007	2.16962	TRUE
729	2-6	Bacteria	Haemophilus parainfluenzae	0.543171	12935	1939	2893	446	0.230015	2.36146	TRUE
39491	2-6	Bacteria	Eubacterium rectale	0.955421	10446	1587	2231	386	0.243226	3.92812	TRUE
1933220	2-6	Bacteria	Sphingobacterium sp B29	0.978951	8045	1151	2453	349	0.303215	3.22858	TRUE
1019	2-6	Bacteria	Capnocytophaga sputigena	0.857825	7047	1093	2007	344	0.31473	2.72559	TRUE
125216	2-6	Bacteria	Roseomonas	0.956665	8596	1192	3268	461	0.386745	2.47363	TRUE
1269	2-6	Bacteria	Micrococcus	0.919885	43658	7171	33513	5746	0.801283	1.14801	TRUE
1279	2-6	Bacteria	Staphylococcus	0.898015	1615914	253945	955909	148350	0.584182	1.53722	TRUE
1301	2-6	Bacteria	Streptococcus	0.959956	374548	64134	334607	56961	0.888156	1.08084	TRUE
13687	2-6	Bacteria	Sphingomonas	0.867398	42675	5710	13980	1858	0.325394	2.66568	TRUE
1654	2-6	Bacteria	Actinomyces	0.946523	30713	4772	16261	2738	0.573764	1.64967	TRUE
165695	2-6	Bacteria	Sphingobium	0.879423	22075	3054	4796	730	0.239031	3.67912	TRUE
1716	2-6	Bacteria	Corynebacterium	0.972403	191769	29268	133091	20781	0.710025	1.36953	TRUE
1763	2-6	Bacteria	Mycobacterium	0.885583	385157	67940	116415	18390	0.27068	3.2717	TRUE
1827	2-6	Bacteria	Rhodococcus	0.936739	129176	17849	28254	4217	0.23626	3.96487	TRUE
1866885	2-6	Bacteria	Mycolicibacterium	0.783165	371718	50464	136734	20002	0.396362	1.97589	TRUE
1912216	2-6	Bacteria	Cutibacterium	0.812905	1073737	196903	1002251	184871	0.938894	1.15499	TRUE
265	2-6	Bacteria	Paracoccus	0.919379	29045	4263	13361	2199	0.515834	1.78232	TRUE
286	2-6	Bacteria	Pseudomonas	0.890447	402614	70400	309460	50817	0.721832	1.23359	TRUE
338	2-6	Bacteria	Xanthomonas	0.875655	29983	4575	7202	1154	0.25224	3.47151	TRUE
357	2-6	Bacteria	Agrobacterium	0.786064	17198	2382	4049	602	0.252729	3.11031	TRUE
374	2-6	Bacteria	Bradyrhizobium	0.89206	176723	24879	95557	13186	0.530005	1.68312	TRUE
40323	2-6	Bacteria	Stenotrophomonas	0.821747	53606	8395	27095	4396	0.523645	1.56928	TRUE
407	2-6	Bacteria	Methylobacterium	0.834339	39029	5225	11204	1587	0.303732	2.74696	TRUE
41275	2-6	Bacteria	Brevundimonas	0.846681	25035	3784	14159	2297	0.60703	1.39479	TRUE
469	2-6	Bacteria	Acinetobacter	0.947074	36421	6122	25145	4215	0.6885	1.37556	TRUE
48736	2-6	Bacteria	Ralstonia	0.842938	1010653	104181	155508	24598	0.236108	3.57013	TRUE
89966	2-6	Bacteria	Hymenobacter	0.993027	36049	5237	32412	4721	0.90147	1.10156	TRUE
55193	2-6	Fungi	Malassezia	0.984299	95159	16441	93004	15811	0.961681	1.02352	TRUE
9606	2-7	Homo sapiens	Homo sapiens	0.407293	26018880	3431158	7782430	1477612	0.430645	1.05734	TRUE
43675	2-7	Bacteria	Rothia mucilaginosa	0.967825	376666	49196	350062	45841	0.931803	1.03866	TRUE
34062	2-7	Bacteria	Moraxella osloensis	0.972481	50689	7084	38342	5468	0.77188	1.25989	TRUE
253	2-7	Bacteria	Chryseobacterium indologenes	0.926585	38092	4426	32170	3764	0.850429	1.08955	TRUE
134537	2-7	Bacteria	Paraburkholderia fungorum	0.553107	55243	6710	18117	2342	0.349031	1.58469	TRUE
615	2-7	Bacteria	Serratia marcescens	0.230466	100809	13357	12194	1775	0.132889	1.73427	TRUE
879274	2-7	Bacteria	Shinella sp HZN7	0.688026	77493	9000	13986	1768	0.196444	3.50239	TRUE
921	2-7	Bacteria	Starkeya novella	0.774218	55348	6461	12053	1430	0.221328	3.49806	TRUE
52773	2-7	Bacteria	Actinomyces meyeri	0.854801	24638	3025	7823	863	0.285289	2.99626	TRUE
29466	2-7	Bacteria	Veillonella parvula	0.943365	15494	1977	5627	741	0.37481	2.51691	TRUE
225991	2-7	Bacteria	Comamonas aquatica	0.62191	24699	2927	5081	653	0.223095	2.78764	TRUE
2702	2-7	Bacteria	Gardnerella vaginalis	0.983337	9510	1265	3298	472	0.373123	2.63543	TRUE
125216	2-7	Bacteria	Roseomonas	0.956665	24577	2809	5449	675	0.240299	3.98114	TRUE
1269	2-7	Bacteria	Micrococcus	0.919885	31878	4383	23250	3358	0.766142	1.20067	TRUE
1279	2-7	Bacteria	Staphylococcus	0.898015	204854	37370	98456	12505	0.334627	2.68363	TRUE
1301	2-7	Bacteria	Streptococcus	0.959956	548675	80678	498965	66139	0.81979	1.17098	TRUE
1654	2-7	Bacteria	Actinomyces	0.946523	123407	15577	95876	12336	0.791937	1.1952	TRUE
165695	2-7	Bacteria	Sphingobium	0.879423	223475	28161	144527	18845	0.669188	1.31416	TRUE
1716	2-7	Bacteria	Corynebacterium	0.972403	119668	15292	79136	10444	0.682971	1.42378	TRUE
1866885	2-7	Bacteria	Mycolicibacterium	0.783165	142752	16154	45787	5609	0.347221	2.25553	TRUE
1912216	2-7	Bacteria	Cutibacterium	0.812905	724888	109370	674585	102410	0.936363	1.15187	TRUE
265	2-7	Bacteria	Paracoccus	0.919379	241652	28464	94465	11941	0.419512	2.19154	TRUE
286	2-7	Bacteria	Pseudomonas	0.890447	3936143	532351	3434191	455979	0.856538	1.03959	TRUE
338	2-7	Bacteria	Xanthomonas	0.875655	471295	53125	107421	12686	0.238795	3.66697	TRUE
357	2-7	Bacteria	Agrobacterium	0.786064	273907	32856	123443	15180	0.462016	1.70138	TRUE
374	2-7	Bacteria	Bradyrhizobium	0.89206	130654	16786	38860	4493	0.267664	3.33277	TRUE
379	2-7	Bacteria	Rhizobium	0.71428	228637	27347	46105	5946	0.217428	3.28513	TRUE
40323	2-7	Bacteria	Stenotrophomonas	0.821747	505858	58279	131020	15773	0.270646	3.03624	TRUE
41275	2-7	Bacteria	Brevundimonas	0.846681	303008	36362	203261	24997	0.687448	1.23163	TRUE
469	2-7	Bacteria	Acinetobacter	0.947074	68929	9339	19218	2732	0.292537	3.23745	TRUE
48736	2-7	Bacteria	Ralstonia	0.842938	159339	20719	57897	7761	0.374584	2.25033	TRUE
83618	2-7	Bacteria	Pseudoxanthomonas	0.828421	327109	36321	86067	10323	0.284216	2.91476	TRUE
89966	2-7	Bacteria	Hymenobacter	0.993027	9096	1028	6588	741	0.720817	1.37764	TRUE
55193	2-7	Fungi	Malassezia	0.984299	44115	6583	43203	6196	0.941212	1.04578	TRUE
9606	2-8	Homo sapiens	Homo sapiens	0.407293	62821044	6400102	26054625	3449340	0.538951	1.32325	TRUE
253	2-8	Bacteria	Chryseobacterium indologenes	0.928066	121018	8336	106801	7276	0.872841	1.06327	TRUE
43675	2-8	Bacteria	Rothia mucilaginosa	0.967825	111144	9549	81700	7094	0.742905	1.30276	TRUE
87883	2-8	Bacteria	Burkholderia multivorans	0.47492	173999	14198	51874	5730	0.403578	1.17677	TRUE
134537	2-8	Bacteria	Paraburkholderia fungorum	0.55528	164523	11560	63485	5138	0.444464	1.24933	TRUE
615	2-8	Bacteria	Serratia marcescens	0.230466	192373	16229	41495	4070	0.250786	1.08817	TRUE
34062	2-8	Bacteria	Moraxella osloensis	0.972481	55791	4773	40813	3754	0.786507	1.23645	TRUE
1398	2-8	Bacteria	Bacillus coagulans	0.977529	46976	4064	16844	1822	0.448327	2.18039	TRUE
2702	2-8	Bacteria	Gardnerella vaginalis	0.983337	32081	2490	20680	1679	0.674297	1.45831	TRUE
29466	2-8	Bacteria	Veillonella parvula	0.943365	26158	1978	9646	842	0.425683	2.21612	TRUE
80866	2-8	Bacteria	Delftia acidovorans	0.430085	86948	6297	8527	797	0.126568	3.39805	TRUE
71999	2-8	Bacteria	Kocuria palustris	0.694553	44801	3368	7864	645	0.191508	3.62675	TRUE
1630135	2-8	Bacteria	Dermabacter vaginalis	0.836583	31420	2406	7986	640	0.266002	3.14503	TRUE
1933220	2-8	Bacteria	Sphingobacterium sp B29	0.978106	14271	1022	4680	336	0.328767	2.97507	TRUE
125216	2-8	Bacteria	Roseomonas	0.956665	21566	1379	8609	641	0.46483	2.0581	TRUE
1269	2-8	Bacteria	Micrococcus	0.919885	102717	8648	83585	7389	0.854417	1.07662	TRUE
1279	2-8	Bacteria	Staphylococcus	0.898015	387430	39836	178010	15310	0.384326	2.3366	TRUE
1301	2-8	Bacteria	Streptococcus	0.959956	199087	18976	178957	15755	0.830259	1.15621	TRUE
13687	2-8	Bacteria	Sphingomonas	0.867398	117663	7127	39325	2609	0.366073	2.36947	TRUE
149698	2-8	Bacteria	Massilia	0.922034	83947	4881	18052	1183	0.242368	3.80427	TRUE
1654	2-8	Bacteria	Actinomyces	0.946523	43448	2998	17990	1435	0.478652	1.97747	TRUE
165695	2-8	Bacteria	Sphingobium	0.879423	59360	3648	10971	811	0.222314	3.95578	TRUE
1716	2-8	Bacteria	Corynebacterium	0.972403	228731	17341	150887	12086	0.696961	1.3952	TRUE
1827	2-8	Bacteria	Rhodococcus	0.936739	179811	11882	42303	3278	0.275879	3.39546	TRUE
1866885	2-8	Bacteria	Mycolicibacterium	0.783165	494257	33068	190108	14944	0.451917	1.73298	TRUE
1912216	2-8	Bacteria	Cutibacterium	0.812905	2239653	242130	2100782	229433	0.947561	1.16565	TRUE
265	2-8	Bacteria	Paracoccus	0.919379	68228	4715	35468	2792	0.592153	1.5526	TRUE
286	2-8	Bacteria	Pseudomonas	0.890447	403853	42473	260175	21891	0.51541	1.72765	TRUE
338	2-8	Bacteria	Xanthomonas	0.875655	74574	5231	20473	1643	0.314089	2.78792	TRUE
374	2-8	Bacteria	Bradyrhizobium	0.89206	217479	15058	103564	6939	0.460818	1.93582	TRUE
379	2-8	Bacteria	Rhizobium	0.71428	59123	3541	10284	802	0.22649	3.1537	TRUE
40323	2-8	Bacteria	Stenotrophomonas	0.821747	91274	6456	34163	2731	0.423017	1.94258	TRUE
407	2-8	Bacteria	Methylobacterium	0.834339	108130	6627	45813	3076	0.464162	1.79752	TRUE
41275	2-8	Bacteria	Brevundimonas	0.846681	80678	5275	51723	3609	0.684171	1.23753	TRUE
469	2-8	Bacteria	Acinetobacter	0.947074	27954	2400	16780	1347	0.56125	1.68744	TRUE
482	2-8	Bacteria	Neisseria	0.896258	1055613	83635	275005	24602	0.294159	3.04685	TRUE
48736	2-8	Bacteria	Ralstonia	0.842938	370894	28627	171589	14700	0.513501	1.64155	TRUE
89966	2-8	Bacteria	Hymenobacter	0.993027	63616	4013	55616	3431	0.854971	1.16147	TRUE
55193	2-8	Fungi	Malassezia	0.984299	102201	9757	100436	9388	0.962181	1.02299	TRUE
9606	2-9	Homo sapiens	Homo sapiens	0.407293	42655058	13407849	20010997	7115661	0.530709	1.30301	TRUE
147709	2-9	Bacteria	Carnobacterium inhibens	0.88422	185269	41476	83572	24028	0.579323	1.5263	TRUE
43675	2-9	Bacteria	Rothia mucilaginosa	0.967825	119407	30358	68740	22987	0.757197	1.27817	TRUE
34062	2-9	Bacteria	Moraxella osloensis	0.972481	139967	21754	36298	12300	0.565413	1.71995	TRUE
28132	2-9	Bacteria	Prevotella melaninogenica	0.900153	61739	15489	36154	11599	0.748854	1.20204	TRUE
37921	2-9	Bacteria	Arthrobacter agilis	0.795093	105089	19629	26345	7957	0.40537	1.9614	TRUE
29466	2-9	Bacteria	Veillonella parvula	0.943365	84073	14219	23815	7817	0.549757	1.71597	TRUE
860	2-9	Bacteria	Fusobacterium periodonticum	0.697279	53525	9321	11805	3708	0.397811	1.75279	TRUE
253	2-9	Bacteria	Chryseobacterium indologenes	0.928066	45853	7458	11609	3293	0.441539	2.10189	TRUE
712710	2-9	Bacteria	Tannerella sp oral taxon HOT 286	0.990374	27617	4919	6561	2045	0.415735	2.38222	TRUE
33990	2-9	Bacteria	Rickettsia bellii	0.869155	59281	6685	6527	1952	0.291997	2.97659	TRUE
1933220	2-9	Bacteria	Sphingobacterium sp B29	0.978951	39419	6083	5138	1737	0.28555	3.4283	TRUE
729	2-9	Bacteria	Haemophilus parainfluenzae	0.543171	107803	9672	5036	1590	0.164392	3.30412	TRUE
1636606	2-9	Bacteria	Aeromonas sp ASNIH1	0.0512009	130166	13717	2799	769	0.0560618	1.09494	TRUE
29484	2-9	Bacteria	Yersinia frederiksenii	0.194757	120734	10296	1530	509	0.0494367	3.93952	TRUE
1269	2-9	Bacteria	Micrococcus	0.919885	20369	6249	11735	3797	0.607617	1.51392	TRUE
1279	2-9	Bacteria	Staphylococcus	0.898015	794815	245405	497082	152461	0.621263	1.44547	TRUE
1301	2-9	Bacteria	Streptococcus	0.959956	382025	124569	346358	112895	0.906285	1.05922	TRUE
13687	2-9	Bacteria	Sphingomonas	0.867398	323923	91541	136776	39562	0.432178	2.00704	TRUE
149698	2-9	Bacteria	Massilia	0.922034	2294217	497104	741299	171176	0.344346	2.67764	TRUE
1654	2-9	Bacteria	Actinomyces	0.946523	27378	8179	11621	3758	0.459469	2.06004	TRUE
165695	2-9	Bacteria	Sphingobium	0.879423	157296	46821	49535	16280	0.347707	2.5292	TRUE
1716	2-9	Bacteria	Corynebacterium	0.972403	132613	40108	83711	26217	0.65366	1.48763	TRUE
1827	2-9	Bacteria	Rhodococcus	0.936739	74285	21748	20827	6565	0.301867	3.10315	TRUE
1866885	2-9	Bacteria	Mycolicibacterium	0.783165	128321	36299	37944	11159	0.307419	2.54755	TRUE
1912216	2-9	Bacteria	Cutibacterium	0.812905	892350	300818	828270	280096	0.931114	1.14542	TRUE
265	2-9	Bacteria	Paracoccus	0.919379	173116	54488	56006	18845	0.345856	2.65827	TRUE
286	2-9	Bacteria	Pseudomonas	0.890447	849287	234036	353719	106417	0.454704	1.9583	TRUE
357	2-9	Bacteria	Agrobacterium	0.786064	108736	33466	32251	10720	0.320325	2.45396	TRUE
374	2-9	Bacteria	Bradyrhizobium	0.89206	151775	42692	34234	10172	0.238265	3.74399	TRUE
41275	2-9	Bacteria	Brevundimonas	0.846681	91129	27399	39573	13044	0.476076	1.77846	TRUE
469	2-9	Bacteria	Acinetobacter	0.947074	93304	31447	62112	21847	0.694724	1.36324	TRUE
89966	2-9	Bacteria	Hymenobacter	0.993027	284392	85791	255774	77635	0.904932	1.09735	TRUE
55193	2-9	Fungi	Malassezia	0.984299	44018	14319	42620	13758	0.960821	1.02444	TRUE
125216	3-7	Bacteria	Roseomonas	0.956665	52210	35559	31480	21418	0.602323	1.58829	TRUE
1269	3-7	Bacteria	Micrococcus	0.919885	731697	488861	651887	437619	0.895181	1.0276	TRUE
1279	3-7	Bacteria	Staphylococcus	0.898015	1746735	1010438	1135822	715108	0.707721	1.26888	TRUE
1301	3-7	Bacteria	Streptococcus	0.959956	419928	275150	361887	244117	0.887214	1.08199	TRUE
13687	3-7	Bacteria	Sphingomonas	0.867398	153802	104243	51107	34942	0.335198	2.58772	TRUE
149698	3-7	Bacteria	Massilia	0.922034	72311	48793	18512	12574	0.257701	3.57792	TRUE
1654	3-7	Bacteria	Actinomyces	0.946523	87863	58473	40293	27919	0.477468	1.98238	TRUE
1716	3-7	Bacteria	Corynebacterium	0.972403	590254	383352	439018	288179	0.751735	1.29355	TRUE
1763	3-7	Bacteria	Mycobacterium	0.885583	235275	167092	107387	75163	0.44983	1.96871	TRUE
1827	3-7	Bacteria	Rhodococcus	0.936739	121107	80830	27985	18988	0.234913	3.9876	TRUE
1866885	3-7	Bacteria	Mycolicibacterium	0.783165	125391	83699	30053	20513	0.245081	3.19554	TRUE
1912216	3-7	Bacteria	Cutibacterium	0.812905	5774328	3279786	5406142	3076847	0.938124	1.15404	TRUE
265	3-7	Bacteria	Paracoccus	0.919379	207026	140192	127379	86788	0.619065	1.48511	TRUE
286	3-7	Bacteria	Pseudomonas	0.890447	605048	414279	430119	295347	0.712918	1.24902	TRUE
338	3-7	Bacteria	Xanthomonas	0.875655	225746	154332	135305	92683	0.600543	1.45811	TRUE
374	3-7	Bacteria	Bradyrhizobium	0.89206	155099	106516	58235	40173	0.377155	2.36524	TRUE
379	3-7	Bacteria	Rhizobium	0.71428	83483	56176	14986	10181	0.181234	3.9412	TRUE
40323	3-7	Bacteria	Stenotrophomonas	0.821747	155916	106005	63499	43528	0.410622	2.00122	TRUE
407	3-7	Bacteria	Methylobacterium	0.834339	113956	77276	36828	25049	0.32415	2.57393	TRUE
41275	3-7	Bacteria	Brevundimonas	0.846681	53854	36715	22650	15507	0.422361	2.00464	TRUE
469	3-7	Bacteria	Acinetobacter	0.947074	109099	72837	80116	53861	0.739473	1.28074	TRUE
89966	3-7	Bacteria	Hymenobacter	0.993027	51396	34437	44779	30039	0.872289	1.13842	TRUE
55193	3-7	Fungi	Malassezia	0.984299	1146575	762883	1127205	752519	0.986415	1.00215	TRUE
9606	3-8	Homo sapiens	Homo sapiens	0.407293	22239073	3058240	6998547	1430996	0.467915	1.14884	TRUE
34062	3-8	Bacteria	Moraxella osloensis	0.972481	369716	58540	350219	55786	0.952955	1.02049	TRUE
857417	3-8	Bacteria	Janibacter indicus	0.872519	114881	15595	44689	6651	0.426483	2.04585	TRUE
87883	3-8	Bacteria	Burkholderia multivorans	0.47492	113518	16701	30710	5326	0.318903	1.48923	TRUE
134537	3-8	Bacteria	Paraburkholderia fungorum	0.553968	86539	11316	30358	4086	0.361082	1.53419	TRUE
253	3-8	Bacteria	Chryseobacterium indologenes	0.927328	37588	4765	29251	3642	0.764323	1.21327	TRUE
477641	3-8	Bacteria	Modestobacter marinus	0.86248	93481	12410	18462	2704	0.217889	3.95835	TRUE
43675	3-8	Bacteria	Rothia mucilaginosa	0.967825	44065	6630	16229	2519	0.37994	2.54731	TRUE
470934	3-8	Bacteria	Pantoea vagans	0.832417	41868	6038	13712	1905	0.315502	2.63839	TRUE
615	3-8	Bacteria	Serratia marcescens	0.230466	94452	13753	12532	1899	0.138079	1.66909	TRUE
891974	3-8	Bacteria	Plautia stali symbiont	0.69503	34500	4519	11263	1471	0.325514	2.13517	TRUE
1680	3-8	Bacteria	Bifidobacterium adolescentis	0.77586	28234	4201	8142	1411	0.335872	2.30998	TRUE
1703	3-8	Bacteria	Brevibacterium linens	0.741195	41873	5644	7986	1094	0.193834	3.82386	TRUE
853	3-8	Bacteria	Faecalibacterium prausnitzii	0.94731	22216	3132	6711	1016	0.324393	2.92025	TRUE
2702	3-8	Bacteria	Gardnerella vaginalis	0.983337	15494	2158	5122	737	0.34152	2.8793	TRUE
861299	3-8	Bacteria	Gemmatirosa kalamazoonesis	0.9858	20654	2651	5161	707	0.266692	3.6964	TRUE
39491	3-8	Bacteria	Eubacterium rectale	0.955421	13209	1931	3015	518	0.268255	3.56162	TRUE
821	3-8	Bacteria	Bacteroides vulgatus	0.913865	8315	1155	3004	474	0.41039	2.22682	TRUE
239935	3-8	Bacteria	Akkermansia muciniphila	0.990451	6046	857	2410	384	0.448075	2.21046	TRUE
125216	3-8	Bacteria	Roseomonas	0.956665	74165	9821	42911	5975	0.60839	1.57245	TRUE
1269	3-8	Bacteria	Micrococcus	0.919885	736811	114550	656527	103952	0.907481	1.01367	TRUE
1301	3-8	Bacteria	Streptococcus	0.959956	36855	6805	28011	4365	0.64144	1.49656	TRUE
13687	3-8	Bacteria	Sphingomonas	0.867398	320600	40654	114570	14767	0.363236	2.38797	TRUE
149698	3-8	Bacteria	Massilia	0.922034	76419	9917	21502	2893	0.291721	3.16067	TRUE
1654	3-8	Bacteria	Actinomyces	0.946523	55269	7536	12830	1969	0.261279	3.62265	TRUE
1716	3-8	Bacteria	Corynebacterium	0.972403	313238	44581	205863	30417	0.682286	1.42521	TRUE
1866885	3-8	Bacteria	Mycolicibacterium	0.783165	286706	35285	86088	11322	0.320873	2.44073	TRUE
1912216	3-8	Bacteria	Cutibacterium	0.812905	2812706	474961	2629556	446131	0.9393	1.15549	TRUE
265	3-8	Bacteria	Paracoccus	0.919379	1029531	147195	866195	126867	0.861897	1.06669	TRUE
286	3-8	Bacteria	Pseudomonas	0.890447	609497	95875	431630	64256	0.670206	1.32862	TRUE
338	3-8	Bacteria	Xanthomonas	0.875655	173492	24162	76625	11241	0.465235	1.88218	TRUE
374	3-8	Bacteria	Bradyrhizobium	0.89206	201555	26076	71896	8938	0.342767	2.60252	TRUE
379	3-8	Bacteria	Rhizobium	0.71428	196471	27313	54736	8580	0.314136	2.27379	TRUE
40323	3-8	Bacteria	Stenotrophomonas	0.821747	185433	25782	82682	12135	0.470677	1.74588	TRUE
407	3-8	Bacteria	Methylobacterium	0.834339	112987	14528	24368	3439	0.236715	3.52465	TRUE
41275	3-8	Bacteria	Brevundimonas	0.846681	148390	19778	80792	11326	0.572656	1.47851	TRUE
469	3-8	Bacteria	Acinetobacter	0.947074	50061	7698	31949	4819	0.626007	1.51288	TRUE
48736	3-8	Bacteria	Ralstonia	0.842938	233957	32122	100614	13917	0.433254	1.94559	TRUE
89966	3-8	Bacteria	Hymenobacter	0.993027	19032	2537	14254	1912	0.753646	1.31763	TRUE
55193	3-8	Fungi	Malassezia	0.984299	172125	27201	169965	26776	0.984376	1.00008	TRUE
9606	4-1	Homo sapiens	Homo sapiens	0.407293	8602239	5894581	4029495	3064263	0.519844	1.27634	TRUE
34062	4-1	Bacteria	Moraxella osloensis	0.972481	999211	675398	959747	653826	0.96806	1.00457	TRUE
408	4-1	Bacteria	Methylobacterium extorquens	0.633275	804916	150944	66882	48659	0.322365	1.96447	TRUE
477641	4-1	Bacteria	Modestobacter marinus	0.86248	156210	107995	63602	46266	0.428409	2.01322	TRUE
1861	4-1	Bacteria	Geodermatophilus obscurus	0.866092	110594	74839	24360	17696	0.236454	3.66283	TRUE
37921	4-1	Bacteria	Arthrobacter agilis	0.795093	71609	47127	22725	16339	0.346701	2.29331	TRUE
470934	4-1	Bacteria	Pantoea vagans	0.832417	43644	27008	12450	9289	0.343935	2.42027	TRUE
43675	4-1	Bacteria	Rothia mucilaginosa	0.967825	33745	19717	9768	7213	0.365826	2.64558	TRUE
861299	4-1	Bacteria	Gemmatirosa kalamazoonesis	0.9858	24103	13794	7322	5254	0.38089	2.58815	TRUE
615	4-1	Bacteria	Serratia marcescens	0.230466	73848	44729	4811	3626	0.081066	2.84294	TRUE
1684	4-1	Bacteria	Bifidobacterium asteroides	0.957002	15697	8533	4449	3335	0.390836	2.4486	TRUE
239935	4-1	Bacteria	Akkermansia muciniphila	0.990451	8409	4438	3803	2878	0.64849	1.52732	TRUE
29466	4-1	Bacteria	Veillonella parvula	0.943365	18563	8953	3561	2594	0.289735	3.25595	TRUE
2702	4-1	Bacteria	Gardnerella vaginalis	0.983337	12790	6016	2585	1825	0.303358	3.24151	TRUE
39491	4-1	Bacteria	Eubacterium rectale	0.955421	14221	6451	2298	1661	0.257479	3.71067	TRUE
28132	4-1	Bacteria	Prevotella melaninogenica	0.900153	8122	4053	1883	1388	0.342462	2.62847	TRUE
821	4-1	Bacteria	Bacteroides vulgatus	0.913865	7591	3792	1498	1147	0.302479	3.02125	TRUE
125216	4-1	Bacteria	Roseomonas	0.956665	41229	29600	13376	9631	0.325372	2.94022	TRUE
1269	4-1	Bacteria	Micrococcus	0.919885	21372	15471	7223	5337	0.344968	2.66658	TRUE
1279	4-1	Bacteria	Staphylococcus	0.898015	40973	29709	18621	13470	0.453398	1.98063	TRUE
1301	4-1	Bacteria	Streptococcus	0.959956	62562	46579	57639	42787	0.91859	1.04503	TRUE
13687	4-1	Bacteria	Sphingomonas	0.867398	346441	248137	152224	109344	0.44066	1.96841	TRUE
149698	4-1	Bacteria	Massilia	0.922034	151562	108808	50293	36321	0.333808	2.76217	TRUE
1573	4-1	Bacteria	Clavibacter	0.897934	84293	60707	43219	31433	0.517782	1.73419	TRUE
1716	4-1	Bacteria	Corynebacterium	0.972403	50810	36857	12794	9453	0.256478	3.79137	TRUE
1827	4-1	Bacteria	Rhodococcus	0.936739	126318	92027	63030	46423	0.50445	1.85695	TRUE
1912216	4-1	Bacteria	Cutibacterium	0.812905	91589	68461	80057	59971	0.875988	1.0776	TRUE
265	4-1	Bacteria	Paracoccus	0.919379	68063	49332	21446	15715	0.318556	2.88608	TRUE
286	4-1	Bacteria	Pseudomonas	0.890447	377998	280300	262382	195325	0.696843	1.27783	TRUE
338	4-1	Bacteria	Xanthomonas	0.875655	66217	48147	18864	13826	0.287162	3.04934	TRUE
374	4-1	Bacteria	Bradyrhizobium	0.89206	119889	86600	28269	20535	0.237125	3.76199	TRUE
40323	4-1	Bacteria	Stenotrophomonas	0.821747	65921	47918	18740	13705	0.286009	2.87315	TRUE
407	4-1	Bacteria	Methylobacterium	0.834339	211222	151487	80270	57769	0.381346	2.18788	TRUE
41275	4-1	Bacteria	Brevundimonas	0.846681	42521	30619	9430	6855	0.223881	3.78184	TRUE
469	4-1	Bacteria	Acinetobacter	0.947074	42641	31131	29482	22110	0.710225	1.33349	TRUE
89966	4-1	Bacteria	Hymenobacter	0.993027	43829	32249	37397	27547	0.854197	1.16253	TRUE
55193	4-1	Fungi	Malassezia	0.984299	7100	5364	6245	4742	0.884042	1.11341	TRUE
265	4-2	Bacteria	Paracoccus	0.919379	127480	64804	39786	20788	0.320783	2.86605	TRUE
286	4-2	Bacteria	Pseudomonas	0.890447	697412	371872	477044	256594	0.690006	1.29049	TRUE
338	4-2	Bacteria	Xanthomonas	0.875655	122661	63247	33896	18085	0.285942	3.06235	TRUE
374	4-2	Bacteria	Bradyrhizobium	0.89206	232342	116649	53257	27128	0.232561	3.83581	TRUE
407	4-2	Bacteria	Methylobacterium	0.834339	471595	233193	184650	92323	0.395908	2.10741	TRUE
469	4-2	Bacteria	Acinetobacter	0.947074	64244	33985	44431	23984	0.705723	1.34199	TRUE
482	4-2	Bacteria	Neisseria	0.896258	234571	118226	56797	30232	0.255714	3.50493	TRUE
1269	4-2	Bacteria	Micrococcus	0.919885	39721	20359	12515	6793	0.333661	2.75695	TRUE
1279	4-2	Bacteria	Staphylococcus	0.898015	74672	32205	38227	12390	0.384723	2.33419	TRUE
1301	4-2	Bacteria	Streptococcus	0.959956	115051	61883	106104	56707	0.916358	1.04758	TRUE
1573	4-2	Bacteria	Clavibacter	0.897934	138617	69966	65815	33705	0.481734	1.86396	TRUE
1716	4-2	Bacteria	Corynebacterium	0.972403	92877	47563	22365	12002	0.252339	3.85356	TRUE
1827	4-2	Bacteria	Rhodococcus	0.936739	248856	128808	128040	67703	0.525612	1.78219	TRUE
13687	4-2	Bacteria	Sphingomonas	0.867398	642432	319789	281246	140132	0.438201	1.97945	TRUE
40323	4-2	Bacteria	Stenotrophomonas	0.821747	123470	63149	34273	17867	0.282934	2.90438	TRUE
41275	4-2	Bacteria	Brevundimonas	0.846681	79292	39925	16983	8818	0.220864	3.83349	TRUE
89966	4-2	Bacteria	Hymenobacter	0.993027	79014	41074	67554	35210	0.857233	1.15841	TRUE
125216	4-2	Bacteria	Roseomonas	0.956665	81376	40773	27508	13970	0.342629	2.79213	TRUE
149698	4-2	Bacteria	Massilia	0.922034	304283	152718	101471	51699	0.338526	2.72367	TRUE
1912216	4-2	Bacteria	Cutibacterium	0.812905	184408	100348	161628	88571	0.882638	1.08578	TRUE
55193	4-2	Fungi	Malassezia	0.984299	11725	6108	10236	5329	0.872462	1.12819	TRUE
9606	4-3	Homo sapiens	Homo sapiens	0.407293	15727027	5998284	7256351	3010715	0.501929	1.23235	TRUE
34062	4-3	Bacteria	Moraxella osloensis	0.972481	981483	325950	931740	312310	0.958153	1.01495	TRUE
477641	4-3	Bacteria	Modestobacter marinus	0.86248	398208	145292	176191	70332	0.484073	1.78171	TRUE
408	4-3	Bacteria	Methylobacterium extorquens	0.633275	1092960	180913	155988	62527	0.345619	1.83229	TRUE
37921	4-3	Bacteria	Arthrobacter agilis	0.795093	308429	118986	142877	60245	0.50632	1.57034	TRUE
60920	4-3	Bacteria	Sanguibacter keddieii	0.845266	194331	70188	61989	25550	0.364022	2.32202	TRUE
1861	4-3	Bacteria	Geodermatophilus obscurus	0.866092	271036	94447	65577	25255	0.267399	3.23895	TRUE
138336	4-3	Bacteria	Blastococcus saxobsidens	0.857248	231098	78742	45616	17069	0.216771	3.95462	TRUE
470934	4-3	Bacteria	Pantoea vagans	0.832417	81382	24197	24976	7884	0.325826	2.55479	TRUE
43675	4-3	Bacteria	Rothia mucilaginosa	0.967825	71069	21367	18391	6245	0.292273	3.31137	TRUE
861299	4-3	Bacteria	Gemmatirosa kalamazoonesis	0.9858	49293	14348	16454	5509	0.383956	2.56748	TRUE
615	4-3	Bacteria	Serratia marcescens	0.230466	142068	43868	11674	4072	0.0928239	2.48283	TRUE
253	4-3	Bacteria	Chryseobacterium indologenes	0.928066	31553	8619	10224	2833	0.328692	2.82351	TRUE
1684	4-3	Bacteria	Bifidobacterium asteroides	0.957002	30217	8188	7349	2485	0.303493	3.15329	TRUE
239935	4-3	Bacteria	Akkermansia muciniphila	0.990451	14751	3644	7178	2146	0.588913	1.68183	TRUE
2702	4-3	Bacteria	Gardnerella vaginalis	0.983337	23991	6354	4928	1987	0.312716	3.1445	TRUE
34	4-3	Bacteria	Myxococcus xanthus	0.557289	46890	13499	5076	1977	0.146455	3.80518	TRUE
29466	4-3	Bacteria	Veillonella parvula	0.943365	31394	7909	5501	1933	0.244405	3.85984	TRUE
28132	4-3	Bacteria	Prevotella melaninogenica	0.900153	13510	3514	3515	1178	0.335231	2.68518	TRUE
821	4-3	Bacteria	Bacteroides vulgatus	0.913865	11798	3073	2285	883	0.287341	3.18042	TRUE
125216	4-3	Bacteria	Roseomonas	0.956665	89391	31900	30652	11384	0.356865	2.68075	TRUE
1269	4-3	Bacteria	Micrococcus	0.919885	69015	25259	21973	8005	0.316917	2.90261	TRUE
1279	4-3	Bacteria	Staphylococcus	0.898015	71423	28260	28988	10983	0.388641	2.31065	TRUE
1301	4-3	Bacteria	Streptococcus	0.959956	87846	32831	79100	29028	0.884164	1.08572	TRUE
13687	4-3	Bacteria	Sphingomonas	0.867398	636356	224417	276718	99636	0.443977	1.9537	TRUE
149698	4-3	Bacteria	Massilia	0.922034	312456	107609	106549	37627	0.349664	2.63691	TRUE
1573	4-3	Bacteria	Clavibacter	0.897934	252115	97743	129812	53107	0.543333	1.65264	TRUE
1827	4-3	Bacteria	Rhodococcus	0.936739	403504	167610	233754	105740	0.630869	1.48484	TRUE
1912216	4-3	Bacteria	Cutibacterium	0.812905	179152	65911	150555	55955	0.848948	1.04434	TRUE
265	4-3	Bacteria	Paracoccus	0.919379	140065	48073	46311	16326	0.339609	2.70717	TRUE
286	4-3	Bacteria	Pseudomonas	0.890447	784332	286805	540393	198129	0.690814	1.28898	TRUE
338	4-3	Bacteria	Xanthomonas	0.875655	150764	51370	48006	16495	0.321102	2.72703	TRUE
374	4-3	Bacteria	Bradyrhizobium	0.89206	263941	91486	67269	23447	0.256291	3.48066	TRUE
40323	4-3	Bacteria	Stenotrophomonas	0.821747	146725	49849	43119	14740	0.295693	2.77905	TRUE
407	4-3	Bacteria	Methylobacterium	0.834339	463171	169204	179689	68453	0.404559	2.06234	TRUE
41275	4-3	Bacteria	Brevundimonas	0.846681	85344	29132	19027	6440	0.221063	3.83005	TRUE
469	4-3	Bacteria	Acinetobacter	0.947074	64112	21869	45438	15282	0.698797	1.35529	TRUE
89966	4-3	Bacteria	Hymenobacter	0.993027	72122	23721	61515	20062	0.845748	1.17414	TRUE
55193	4-3	Fungi	Malassezia	0.984299	16191	5346	14419	4548	0.85073	1.15701	TRUE
9606	4-4	Homo sapiens	Homo sapiens	0.407293	12273742	3392160	1958705	872028	0.257072	1.58436	TRUE
34062	4-4	Bacteria	Moraxella osloensis	0.972481	218161	82697	105649	40939	0.495048	1.96442	TRUE
477641	4-4	Bacteria	Modestobacter marinus	0.86248	353775	117766	104479	36707	0.311694	2.76707	TRUE
408	4-4	Bacteria	Methylobacterium extorquens	0.633275	4861769	145469	77288	27450	0.1887	3.35599	TRUE
37921	4-4	Bacteria	Arthrobacter agilis	0.795093	272713	89715	80441	27144	0.302558	2.6279	TRUE
615	4-4	Bacteria	Serratia marcescens	0.230466	84504	27558	4818	1679	0.060926	3.78271	TRUE
253	4-4	Bacteria	Chryseobacterium indologenes	0.927328	20547	5563	5436	1495	0.26874	3.45065	TRUE
125216	4-4	Bacteria	Roseomonas	0.956665	70667	23259	25353	8402	0.361237	2.64831	TRUE
1269	4-4	Bacteria	Micrococcus	0.919885	56806	19137	17944	6362	0.332445	2.76703	TRUE
1301	4-4	Bacteria	Streptococcus	0.959956	28703	12457	24275	10020	0.804367	1.19343	TRUE
13687	4-4	Bacteria	Sphingomonas	0.867398	487651	159578	218773	71713	0.449392	1.93016	TRUE
149698	4-4	Bacteria	Massilia	0.922034	222016	73868	76667	25616	0.346781	2.65884	TRUE
1573	4-4	Bacteria	Clavibacter	0.897934	213683	71710	114405	39549	0.551513	1.62813	TRUE
1827	4-4	Bacteria	Rhodococcus	0.936739	320685	115354	180244	68894	0.59724	1.56845	TRUE
1912216	4-4	Bacteria	Cutibacterium	0.812905	170199	69203	145998	60564	0.875164	1.07659	TRUE
265	4-4	Bacteria	Paracoccus	0.919379	87178	28893	24611	8574	0.29675	3.09816	TRUE
286	4-4	Bacteria	Pseudomonas	0.890447	534152	197183	362266	134442	0.681813	1.306	TRUE
338	4-4	Bacteria	Xanthomonas	0.875655	92245	30810	25896	8923	0.289614	3.02353	TRUE
374	4-4	Bacteria	Bradyrhizobium	0.89206	199331	66754	51704	17592	0.263535	3.38498	TRUE
40323	4-4	Bacteria	Stenotrophomonas	0.821747	92179	30663	25033	8412	0.274337	2.99539	TRUE
407	4-4	Bacteria	Methylobacterium	0.834339	396394	130674	159589	53530	0.409645	2.03673	TRUE
469	4-4	Bacteria	Acinetobacter	0.947074	14895	5777	8988	3526	0.610351	1.55169	TRUE
48736	4-4	Bacteria	Ralstonia	0.842938	166766	56382	34004	12377	0.21952	3.83991	TRUE
89966	4-4	Bacteria	Hymenobacter	0.993027	40901	14411	34386	12095	0.839289	1.18318	TRUE
55193	4-4	Fungi	Malassezia	0.984299	6759	2583	5879	2164	0.837786	1.17488	TRUE
9606	4-5	Homo sapiens	Homo sapiens	0.407293	15507744	3009672	4771448	1509084	0.501411	1.23108	TRUE
34062	4-5	Bacteria	Moraxella osloensis	0.972481	468429	124647	443094	118513	0.950789	1.02281	TRUE
477641	4-5	Bacteria	Modestobacter marinus	0.86248	159008	41076	70421	19063	0.464091	1.85843	TRUE
408	4-5	Bacteria	Methylobacterium extorquens	0.633275	6309643	88494	60943	16641	0.188047	3.36765	TRUE
37921	4-5	Bacteria	Arthrobacter agilis	0.795093	82599	20645	31962	8116	0.393122	2.02251	TRUE
1861	4-5	Bacteria	Geodermatophilus obscurus	0.866092	107140	27048	25370	6799	0.251368	3.44551	TRUE
43675	4-5	Bacteria	Rothia mucilaginosa	0.967825	40406	10558	19049	5344	0.506156	1.91211	TRUE
239935	4-5	Bacteria	Akkermansia muciniphila	0.990451	18956	5454	15029	4690	0.859919	1.15179	TRUE
336810	4-5	Bacteria	Candidatus Sulcia muelleri	0.919841	23694	6716	13822	4027	0.599613	1.53406	TRUE
470934	4-5	Bacteria	Pantoea vagans	0.832417	31697	8258	7577	2142	0.259385	3.2092	TRUE
253	4-5	Bacteria	Chryseobacterium indologenes	0.928066	20310	5416	7550	1982	0.365953	2.53603	TRUE
184914	4-5	Bacteria	Corallococcus coralloides	0.798994	27285	6502	7555	1899	0.292064	2.73568	TRUE
134537	4-5	Bacteria	Paraburkholderia fungorum	0.55528	48433	11995	6488	1791	0.149312	3.71892	TRUE
615	4-5	Bacteria	Serratia marcescens	0.230466	69970	19592	5671	1746	0.089118	2.58607	TRUE
861299	4-5	Bacteria	Gemmatirosa kalamazoonesis	0.9858	19640	4572	5753	1482	0.324147	3.04121	TRUE
29466	4-5	Bacteria	Veillonella parvula	0.943365	16699	3924	3562	1036	0.264016	3.57313	TRUE
1684	4-5	Bacteria	Bifidobacterium asteroides	0.957002	12379	2972	2775	840	0.282638	3.38596	TRUE
860	4-5	Bacteria	Fusobacterium periodonticum	0.697279	11225	2568	2726	742	0.288941	2.41323	TRUE
28132	4-5	Bacteria	Prevotella melaninogenica	0.900153	7193	1738	1885	544	0.313003	2.87586	TRUE
821	4-5	Bacteria	Bacteroides vulgatus	0.913865	6553	1519	1296	372	0.244898	3.73161	TRUE
42862	4-5	Bacteria	Rickettsia felis	0.370009	13954	3227	1399	364	0.112798	3.28027	TRUE
77038	4-5	Bacteria	Wolbachia endosymbiont of Drosophila simulans	0.16035	12908	2947	1069	325	0.110282	1.454	TRUE
125216	4-5	Bacteria	Roseomonas	0.956665	37535	9557	12667	3303	0.345611	2.76804	TRUE
1269	4-5	Bacteria	Micrococcus	0.919885	20188	5415	6457	1914	0.353463	2.6025	TRUE
1279	4-5	Bacteria	Staphylococcus	0.898015	101954	28086	68642	14747	0.525066	1.71029	TRUE
1301	4-5	Bacteria	Streptococcus	0.959956	80886	23549	74200	20465	0.869039	1.10462	TRUE
13687	4-5	Bacteria	Sphingomonas	0.867398	273460	68798	121830	30744	0.446873	1.94104	TRUE
149698	4-5	Bacteria	Massilia	0.922034	125901	32629	41500	10915	0.334518	2.7563	TRUE
1573	4-5	Bacteria	Clavibacter	0.897934	63357	16215	30557	7971	0.491582	1.82662	TRUE
1827	4-5	Bacteria	Rhodococcus	0.936739	108922	29307	45725	12871	0.439178	2.13293	TRUE
1866885	4-5	Bacteria	Mycolicibacterium	0.783165	97270	24771	22283	5883	0.237495	3.2976	TRUE
1912216	4-5	Bacteria	Cutibacterium	0.812905	94494	28590	83137	25512	0.89234	1.09772	TRUE
265	4-5	Bacteria	Paracoccus	0.919379	48599	12515	14056	3817	0.304994	3.01442	TRUE
286	4-5	Bacteria	Pseudomonas	0.890447	288033	87281	184721	53156	0.609021	1.4621	TRUE
338	4-5	Bacteria	Xanthomonas	0.875655	53574	14741	13990	4066	0.275829	3.17463	TRUE
374	4-5	Bacteria	Bradyrhizobium	0.89206	116953	31024	33223	8774	0.282813	3.15424	TRUE
40323	4-5	Bacteria	Stenotrophomonas	0.821747	63992	17707	24137	7000	0.395324	2.07867	TRUE
407	4-5	Bacteria	Methylobacterium	0.834339	200290	50754	79793	20630	0.40647	2.05264	TRUE
41275	4-5	Bacteria	Brevundimonas	0.846681	32742	8430	6350	1808	0.214472	3.94774	TRUE
469	4-5	Bacteria	Acinetobacter	0.947074	37360	10824	26572	7686	0.710089	1.33374	TRUE
89966	4-5	Bacteria	Hymenobacter	0.993027	33752	9155	28907	7853	0.857783	1.15767	TRUE
55193	4-5	Fungi	Malassezia	0.984299	7034	2261	5926	1635	0.723131	1.36116	TRUE
9606	5-1	Homo sapiens	Homo sapiens	0.407293	10580852	473722	1518667	178881	0.377608	1.07861	TRUE
253	5-1	Bacteria	Chryseobacterium indologenes	0.928066	133800	8862	110105	7381	0.832882	1.11428	TRUE
615	5-1	Bacteria	Serratia marcescens	0.230466	290360	19144	40357	3817	0.199384	1.15589	TRUE
223967	5-1	Bacteria	Methylobacterium populi	0.462283	79451	5066	10814	981	0.193644	2.38729	TRUE
1279	5-1	Bacteria	Staphylococcus	0.898015	42142	7255	27911	2103	0.289869	3.098	TRUE
1301	5-1	Bacteria	Streptococcus	0.959956	26038	3293	22050	1733	0.526268	1.82408	TRUE
13687	5-1	Bacteria	Sphingomonas	0.867398	616951	34911	317084	18523	0.530578	1.63482	TRUE
149698	5-1	Bacteria	Massilia	0.922034	2361588	135927	781467	45418	0.334135	2.75946	TRUE
1573	5-1	Bacteria	Clavibacter	0.897934	214621	15714	180434	13668	0.869798	1.03235	TRUE
1912216	5-1	Bacteria	Cutibacterium	0.812905	439190	40816	411927	38685	0.94779	1.16593	TRUE
265	5-1	Bacteria	Paracoccus	0.919379	94938	5684	30675	2135	0.375616	2.44766	TRUE
286	5-1	Bacteria	Pseudomonas	0.890447	681225	50625	207223	15444	0.305067	2.91886	TRUE
40323	5-1	Bacteria	Stenotrophomonas	0.821747	205129	11990	36377	2657	0.221601	3.70822	TRUE
41275	5-1	Bacteria	Brevundimonas	0.846681	61912	3688	21285	1537	0.416757	2.03159	TRUE
469	5-1	Bacteria	Acinetobacter	0.947074	420851	32549	329057	25569	0.785554	1.20561	TRUE
89966	5-1	Bacteria	Hymenobacter	0.993027	31766	1994	21686	1397	0.700602	1.41739	TRUE
55193	5-1	Fungi	Malassezia	0.984299	7923	835	7685	752	0.900599	1.09294	TRUE
9606	5-2	Homo sapiens	Homo sapiens	0.407293	10045810	506333	1722750	188405	0.372097	1.09459	TRUE
253	5-2	Bacteria	Chryseobacterium indologenes	0.928066	126985	8744	95279	6968	0.796889	1.16461	TRUE
615	5-2	Bacteria	Serratia marcescens	0.230466	339290	21144	38312	4058	0.191922	1.20083	TRUE
223967	5-2	Bacteria	Methylobacterium populi	0.462283	105029	5890	16084	1293	0.219525	2.10584	TRUE
1279	5-2	Bacteria	Staphylococcus	0.898015	59001	8270	41391	3164	0.382588	2.34721	TRUE
1301	5-2	Bacteria	Streptococcus	0.959956	35049	3936	30461	2189	0.556148	1.72608	TRUE
13687	5-2	Bacteria	Sphingomonas	0.867398	777662	42437	387068	21736	0.512195	1.69349	TRUE
149698	5-2	Bacteria	Massilia	0.922034	3057448	163918	988711	54684	0.333606	2.76384	TRUE
1573	5-2	Bacteria	Clavibacter	0.897934	250196	17749	209812	15438	0.869795	1.03235	TRUE
1912216	5-2	Bacteria	Cutibacterium	0.812905	233951	21294	217741	20065	0.942284	1.15916	TRUE
265	5-2	Bacteria	Paracoccus	0.919379	141335	8171	51688	3336	0.408273	2.25187	TRUE
286	5-2	Bacteria	Pseudomonas	0.890447	837027	57228	226546	16274	0.284371	3.13128	TRUE
41275	5-2	Bacteria	Brevundimonas	0.846681	88674	5034	32770	2218	0.440604	1.92164	TRUE
469	5-2	Bacteria	Acinetobacter	0.947074	673421	50805	529150	40055	0.788407	1.20125	TRUE
89966	5-2	Bacteria	Hymenobacter	0.993027	38040	2191	26563	1541	0.703332	1.41189	TRUE
55193	5-2	Fungi	Malassezia	0.984299	4969	482	4516	375	0.778008	1.26515	TRUE
9606	5-3	Homo sapiens	Homo sapiens	0.407293	10933644	468532	1539017	172841	0.368899	1.10408	TRUE
253	5-3	Bacteria	Chryseobacterium indologenes	0.928066	126436	8550	97891	6790	0.794152	1.16863	TRUE
615	5-3	Bacteria	Serratia marcescens	0.230466	340224	21335	41035	3823	0.179189	1.28616	TRUE
223967	5-3	Bacteria	Methylobacterium populi	0.462283	102105	6167	14017	1255	0.203503	2.27163	TRUE
1269	5-3	Bacteria	Micrococcus	0.919885	8793	611	3800	343	0.561375	1.63863	TRUE
1279	5-3	Bacteria	Staphylococcus	0.898015	49448	7492	32906	2643	0.352776	2.54557	TRUE
1301	5-3	Bacteria	Streptococcus	0.959956	28411	3356	24625	1893	0.564064	1.70186	TRUE
13687	5-3	Bacteria	Sphingomonas	0.867398	830954	46331	432548	24950	0.538516	1.61072	TRUE
149698	5-3	Bacteria	Massilia	0.922034	3216312	178644	1060932	60229	0.337145	2.73483	TRUE
1573	5-3	Bacteria	Clavibacter	0.897934	299352	21817	255652	19391	0.888802	1.01027	TRUE
1654	5-3	Bacteria	Actinomyces	0.946523	12846	789	4709	359	0.455006	2.08024	TRUE
1716	5-3	Bacteria	Corynebacterium	0.972403	30222	1634	5782	398	0.243574	3.99223	TRUE
1912216	5-3	Bacteria	Cutibacterium	0.812905	294360	28071	274686	26577	0.946778	1.16468	TRUE
265	5-3	Bacteria	Paracoccus	0.919379	137555	7967	49280	3288	0.412702	2.2277	TRUE
286	5-3	Bacteria	Pseudomonas	0.890447	887861	59864	245977	17913	0.299228	2.97581	TRUE
41275	5-3	Bacteria	Brevundimonas	0.846681	81124	4649	27681	1862	0.400516	2.11397	TRUE
469	5-3	Bacteria	Acinetobacter	0.947074	590631	44814	459611	35177	0.784956	1.20653	TRUE
89966	5-3	Bacteria	Hymenobacter	0.993027	43150	2553	31191	1919	0.751665	1.3211	TRUE
55193	5-3	Fungi	Malassezia	0.984299	7831	786	7021	657	0.835878	1.17756	TRUE
9606	5-4	Homo sapiens	Homo sapiens	0.407293	13013219	505929	1717957	185276	0.366209	1.11219	TRUE
253	5-4	Bacteria	Chryseobacterium indologenes	0.928066	130323	8445	107851	7111	0.842037	1.10217	TRUE
615	5-4	Bacteria	Serratia marcescens	0.230466	284651	18491	42420	4030	0.217944	1.05745	TRUE
223967	5-4	Bacteria	Methylobacterium populi	0.462283	71283	4142	8409	727	0.175519	2.63381	TRUE
1279	5-4	Bacteria	Staphylococcus	0.898015	49883	8286	33432	2387	0.288076	3.11728	TRUE
1301	5-4	Bacteria	Streptococcus	0.959956	29102	3778	23797	1883	0.498412	1.92603	TRUE
13687	5-4	Bacteria	Sphingomonas	0.867398	502909	26538	251824	13834	0.52129	1.66394	TRUE
149698	5-4	Bacteria	Massilia	0.922034	2025755	106327	664931	35708	0.335832	2.74552	TRUE
1573	5-4	Bacteria	Clavibacter	0.897934	155101	10873	128353	9305	0.85579	1.04925	TRUE
1654	5-4	Bacteria	Actinomyces	0.946523	12365	666	4950	322	0.483483	1.95772	TRUE
1912216	5-4	Bacteria	Cutibacterium	0.812905	191378	17334	178085	16278	0.939079	1.15521	TRUE
265	5-4	Bacteria	Paracoccus	0.919379	108604	5891	42556	2538	0.430827	2.13399	TRUE
286	5-4	Bacteria	Pseudomonas	0.890447	610980	46109	192468	13683	0.296753	3.00063	TRUE
40323	5-4	Bacteria	Stenotrophomonas	0.821747	180708	9701	36127	2410	0.248428	3.30779	TRUE
41275	5-4	Bacteria	Brevundimonas	0.846681	72570	4048	30466	1999	0.493824	1.71454	TRUE
469	5-4	Bacteria	Acinetobacter	0.947074	747986	52984	582764	41220	0.777971	1.21736	TRUE
89966	5-4	Bacteria	Hymenobacter	0.993027	25746	1521	17917	1057	0.694938	1.42894	TRUE
55193	5-4	Fungi	Malassezia	0.984299	7081	612	6725	524	0.856209	1.1496	TRUE
9606	5-5	Homo sapiens	Homo sapiens	0.407293	17126360	494718	1508548	179747	0.363332	1.12099	TRUE
253	5-5	Bacteria	Chryseobacterium indologenes	0.927435	100991	7006	82244	5801	0.828005	1.12009	TRUE
615	5-5	Bacteria	Serratia marcescens	0.230466	225106	15558	32541	3315	0.213074	1.08162	TRUE
223967	5-5	Bacteria	Methylobacterium populi	0.462283	54162	3388	6007	526	0.155254	2.9776	TRUE
1301	5-5	Bacteria	Streptococcus	0.959956	14992	2492	12124	926	0.371589	2.58338	TRUE
13687	5-5	Bacteria	Sphingomonas	0.867398	442960	25304	224199	13194	0.52142	1.66353	TRUE
149698	5-5	Bacteria	Massilia	0.922034	1699242	98152	559731	32675	0.332902	2.76969	TRUE
1573	5-5	Bacteria	Clavibacter	0.897934	157394	11490	132351	10029	0.872846	1.02874	TRUE
1912216	5-5	Bacteria	Cutibacterium	0.812905	146569	14551	137385	13771	0.946395	1.16421	TRUE
265	5-5	Bacteria	Paracoccus	0.919379	71896	4236	25293	1653	0.390227	2.35601	TRUE
286	5-5	Bacteria	Pseudomonas	0.890447	477525	40082	136137	10108	0.252183	3.53096	TRUE
40323	5-5	Bacteria	Stenotrophomonas	0.821747	147065	8482	25722	1836	0.216458	3.79633	TRUE
41275	5-5	Bacteria	Brevundimonas	0.846681	44866	2601	14430	1080	0.415225	2.03909	TRUE
469	5-5	Bacteria	Acinetobacter	0.947074	280110	22116	217384	17320	0.783143	1.20932	TRUE
89966	5-5	Bacteria	Hymenobacter	0.993027	22759	1395	16674	1047	0.750538	1.32309	TRUE
55193	5-5	Fungi	Malassezia	0.984299	5250	468	4988	416	0.888889	1.10734	TRUE
9606	5-6	Homo sapiens	Homo sapiens	0.407293	18612701	312337	967975	97947	0.313594	1.29879	TRUE
253	5-6	Bacteria	Chryseobacterium indologenes	0.928066	183490	10807	171670	10336	0.956417	1.03055	TRUE
615	5-6	Bacteria	Serratia marcescens	0.230466	220464	14394	67002	5747	0.399264	1.73242	TRUE
34062	5-6	Bacteria	Moraxella osloensis	0.972481	61846	4154	59128	3969	0.955465	1.01781	TRUE
80866	5-6	Bacteria	Delftia acidovorans	0.430085	17957	1167	6753	486	0.416452	1.03274	TRUE
85698	5-6	Bacteria	Achromobacter xylosoxidans	0.565663	74265	1132	3527	388	0.342756	1.65034	TRUE
1358	5-6	Bacteria	Lactococcus lactis	0.899657	12835	769	3785	309	0.401821	2.23895	TRUE
1933220	5-6	Bacteria	Sphingobacterium sp B29	0.97893	7244	404	5794	307	0.759901	1.28823	TRUE
1269	5-6	Bacteria	Micrococcus	0.919885	16868	1536	16303	1492	0.971354	1.05595	TRUE
1912216	5-6	Bacteria	Cutibacterium	0.812905	66553	5760	64206	5484	0.952083	1.17121	TRUE
265	5-6	Bacteria	Paracoccus	0.919379	5409	360	4186	302	0.838889	1.09595	TRUE
286	5-6	Bacteria	Pseudomonas	0.890447	126291	19479	96112	6976	0.358129	2.48639	TRUE
40323	5-6	Bacteria	Stenotrophomonas	0.821747	30665	2211	25583	1841	0.832655	1.01327	TRUE
469	5-6	Bacteria	Acinetobacter	0.947074	8549	548	6099	360	0.656934	1.44166	TRUE

## Sheet: 7. MergedMetaPhlAn2
Supplemental Table 7. MergedMetaPhlAn2. All MetaPhlAn2 data
ID	1-11	2-11	2-5	2-6	2-7	2-8	2-9	3-7	3-8	4-1	4-2	4-3	4-4	4-5	5-1	5-2	5-3	5-4	5-5	sum
Massilia_unclassified	97.0833	4.71816	90.1515	0.24248	0.40369	0	70.0117	0.63698	2.56225	6.80501	8.63886	8.40764	10.3268	8.30979	76.8591	75.5187	79.3066	75.7004	83.7518	699.435
Propionibacterium_acnes	0	0.41578	0.40188	23.0558	15.1349	36.3191	5.4938	41.3259	44.6225	3.62429	3.6062	2.58713	4.73134	3.29408	1.66874	0.74012	1.1609	1.09645	0.77594	190.055
Pseudomonas_unclassified	0	29.0279	3.24127	3.724	14.9006	7.29866	3.4322	1.6187	0.6888	6.71787	6.59519	6.80595	11.7315	11.1687	0	0	3.31444	0	0	110.266
Enhydrobacter_aerosaccus	0	0	0	0	0.00412	0	0.08038	3.32803	3.34344	30.9257	26.6575	18.0957	4.28774	17.7703	0	0	0	0	0	104.493
Acinetobacter_lwoffii	0	0.29465	0	0	0	0	0	0.73647	0.34102	2.9305	2.33388	2.01752	0.33893	1.26895	9.81583	12.29	11.654	21.1245	9.37609	74.5224
Pseudomonas_alcaligenes	2.76631	43.8709	3.58246	0	5.75885	0	0.00562	0	0	0	0	0	0	0	0	0	0	0	0	55.9841
Staphylococcus_epidermidis	0	0	0	19.5241	0.81019	0.24026	2.78226	0.90302	0	0.07922	0.04031	0.0182	0	0.58813	0	0	0	0	0	24.9857
Janthinobacterium_unclassified	0.15042	0.04659	0.72918	0	0	0	1.51073	0.0405	0.01293	0.46878	1.19761	1.94159	2.13514	1.2796	3.34711	3.67366	2.15183	1.57944	2.10272	22.3678
Burkholderia_unclassified	0	0.59448	0	6.06639	0.63269	10.9423	0	0.0049	1.20723	0.31472	0.33555	1.10078	0.15195	0	0	0	0	0	0	21.351
Hymenobacter_unclassified	0	0.084	0.08281	1.03482	0	0.7383	2.34836	0.51759	0.16828	2.92607	3.0055	2.9777	2.26031	2.84938	0.21244	0.45483	0.65688	0.08474	0.2348	20.6368
Curtobacterium_unclassified	0	0	0	0	0	0	0.08039	0.22764	0.19621	2.63623	2.78881	4.77412	6.60631	2.63132	0	0	0	0	0	19.941
Neisseria_unclassified	0	0	0	1.17584	0.03816	7.49899	0.62324	1.62987	0.59658	1.29154	1.64022	1.51849	1.24374	2.58277	0	0	0	0	0	19.8394
Brevundimonas_unclassified	0	2.95729	0.05782	0	9.08971	0	0.57458	0.09275	3.14737	0.84871	0.79364	0.60073	0.47789	0.19257	0	0	0	0	0	18.8331
Afipia_unclassified	0	0.39633	0.23982	3.41711	1.19993	6.03684	0.23389	0.09744	2.94932	0.05097	0.2128	0.47076	1.89066	1.3641	0	0	0	0	0	18.56
Rothia_mucilaginosa	0	0	0	1.47242	9.87726	1.99895	0.53948	0.66694	0.09956	0.49224	0.45342	0.39313	0.39423	0.55135	0	0	0	0	0	16.939
Pedobacter_unclassified	0	0.37146	0	0.21687	0	0	2.425	0.06084	0	1.1627	1.09416	0.89735	0	4.49723	0	2.14298	0	0	2.23955	15.1081
Micrococcus_luteus	0	0	0	0.10869	0	0.06976	0.00469	4.46148	9.53148	0.08089	0.05521	0.09915	0.04661	0	0	0	0	0	0	14.458
Acinetobacter_unclassified	0	1.46101	0	4.6787	0	0	0.13345	0.81477	0	1.25701	0.08768	1.06882	2.74515	1.45206	0	0	0	0	0	13.6987
Streptococcus_parasanguinis	0	0	0	0.58997	6.43244	0	0.41586	0.23302	0	0.76338	1.49416	0.68603	0.25265	2.11481	0	0	0	0	0	12.9823
Afipia_birgiae	0	0.31518	0.09429	4.33111	0.73611	1.24809	0.26399	0.27044	1.49161	0.22081	0.36736	0.10808	0.71735	0.95884	0	0	0	0	0	11.1233
Clavibacter_michiganensis	0	0	0	0	0	0	0	0	0	1.20679	0.95505	2.1359	2.94045	0.38508	0.35949	1.04132	1.7428	0.22244	0.07538	11.0647
Staphylococcus_warneri	0	0	0	11.017	0	0	0	0.03551	0	0	0	0	0	0	0	0	0	0	0	11.0526
Betapapillomavirus_3	0	0	0	0	0	0	0	2.56945	0	1.84208	3.00208	2.69987	0	0	0	0	0	0	0	10.1135
Streptococcus_sanguinis	0	0	0	0.30982	7.351	1.19485	0.12895	0.46081	0	0.0034	0.02396	0	0	0	0	0	0	0	0	9.47279
Propionibacterium_granulosum	0	0	0	1.25038	1.26436	4.95817	0.09563	0.37317	1.35592	0.04117	0.08122	0	0	0	0	0	0	0	0	9.42002
Roseomonas_unclassified	0	0	0.05481	0	0	0	0.01602	0.27912	1.68991	1.31956	1.20737	0.95181	1.64615	1.39443	0	0	0	0	0	8.55918
Paracoccus_unclassified	0	0.18922	0.00417	0	0.16993	0	0.10926	0.64736	3.38543	0.80527	0.9466	1.16265	0.59241	0.35107	0	0	0	0	0	8.36337
Corynebacterium_tuberculostearicum	0	0	0	1.30642	1.31206	2.37588	0.2649	0.89727	1.21573	0.06106	0.03574	0	0.07894	0	0	0	0	0	0	7.548
Corynebacterium_pseudogenitalium	0	0	0	2.21113	1.1229	0.6275	0.34095	2.13465	0.9896	0.01565	0.0495	0	0	0	0	0	0	0	0	7.49188
Methylobacterium_extorquens	0	0	0	0	0	0	0	0.03161	0	1.34843	1.47795	1.64507	1.79861	0.80103	0	0	0	0	0	7.1027
Pseudomonas_putida	0	0	0	0	0	0	0	0.07357	0	1.12299	1.18281	1.51397	1.63762	0.95413	0	0	0	0	0	6.48509
Pantoea_unclassified	0	0	0	0	0	0	0	0.6334	0.39939	0.78345	0.71847	1.43958	0.89869	1.00713	0	0	0	0	0	5.88011
Acinetobacter_johnsonii	0	3.21768	0	0.40469	0.33841	0	0.86075	0.36267	0	0.09831	0.07735	0.01387	0	0	0	0.29821	0	0.19201	0	5.86395
Rhodococcus_erythropolis	0	0	0	0	0	0	0	0.00476	0	0.65648	0.97201	1.84933	1.92501	0.38743	0	0	0	0	0	5.79502
Pseudomonas_mendocina	0	3.92439	0.35643	0.00487	1.44276	0	0.00363	0.03609	0	0	0.02656	0	0	0	0	0	0	0	0	5.79473
Candidatus_Sulcia_muelleri	0	0	0	0	0	0	0	0	0	0.00344	0	0	0	5.60146	0	0	0	0	0	5.6049
Modestobacter_multiseptatus	0	0	0	0	0	0	0	0	0	0.74922	1.01044	1.16846	2.00233	0.58727	0	0	0	0	0	5.51772
Kocuria_rhizophila	0	0	0	0	0	0	0	0.24369	3.86781	0.28885	0.29118	0.3539	0.32389	0	0	0	0	0	0	5.36932
Nocardioides_unclassified	0	0	0	0	0	0	0.04128	0.26947	0.76645	0.84949	0.80482	1.41192	0.69904	0.25222	0	0	0	0	0	5.09469
Staphylococcus_hominis	0	0	0	3.61524	0	0	0.21751	0.88523	0	0.04709	0	0	0	0.28421	0	0	0	0	0	5.04928
Actinoplanes_unclassified	0	0	0	0	0	0	0	0.18418	0	1.45528	0.85668	1.56505	0.83436	0	0	0	0	0	0	4.89555
Pseudomonas_stutzeri	0	0.02804	0	0	0.0109	0	0.00221	0.13368	1.27683	0.7102	1.08749	0.62826	0.56411	0.31072	0	0	0	0	0	4.75244
Pseudoxanthomonas_unclassified	0	2.51131	0.20563	0	1.55159	0	0.06383	0.05761	0.04131	0.07791	0.08782	0.14815	0.00346	0	0	0	0	0	0	4.74862
Deinococcus_unclassified	0	0	0.15753	0	0	0	0.18492	0.34565	0.68609	0.68683	0.73228	0.26692	0.82901	0.83037	0	0	0	0	0	4.7196
Brachybacterium_unclassified	0	0	0	0.15754	0	0	0	0.3299	2.70383	0.32949	0.18216	0.09869	0.39517	0	0	0	0	0	0	4.19678
Variovorax_unclassified	0	0	0	0	0	0	0.23085	0.12015	0	0.72489	0.83048	0.70039	0.74071	0.62	0	0	0	0	0	3.96747
Streptococcus_mitis_oralis_pneumoniae	0	0	0	1.46467	0.49099	0	0.56093	0.38112	0	0.236	0.26661	0.10824	0	0.26978	0	0	0	0	0	3.77834
Sphingobium_yanoikuyae	0	1.36752	0.00401	0	2.17861	0	0.19209	0.01857	0	0	0.00212	0	0	0	0	0	0	0	0	3.76292
Sphingobium_unclassified	0	0	0	0	0.31955	0	0	0.03986	0	0.38084	0.32354	1.10832	0.98258	0.44488	0	0	0	0	0	3.59957
Agrobacterium_tumefaciens	0	1.63948	0.02949	0	1.69781	0	0.12093	0.00194	0	0	0	0	0	0	0	0	0	0	0	3.48965
Veillonella_unclassified	0	0	0	1.18689	0	0	0.29563	0.25439	0	0.42691	0.51689	0.34735	0.03669	0.30444	0	0	0	0	0	3.36919
Rothia_dentocariosa	0	0	0	0.62966	0.29395	1.18386	0.26366	0.68426	0	0.03401	0.01818	0.0079	0.00256	0	0	0	0	0	0	3.11804
Neisseria_flavescens	0	0	0	0	0	0	0.30538	0.13115	0	0.52588	1.00094	0.61219	0	0.35596	0	0	0	0	0	2.9315
Ralstonia_unclassified	0	0.01591	0	1.09638	0	1.1346	0.08631	0.03417	0.05271	0	0.03555	0.1073	0.35757	0	0	0	0	0	0	2.9205
Merkel_cell_polyomavirus	0	0	0	0	0	0	0	2.8153	0	0	0	0	0	0	0	0	0	0	0	2.8153
Curtobacterium_flaccumfaciens	0	0	0	0	0	0	0	0.01011	0	0.3632	0.49685	0.92252	0.89418	0.07487	0	0	0	0	0	2.76173
Caulobacter_unclassified	0	0	0	0	0.40475	0	0	0.05348	0.14293	0.23243	0.17842	0.3984	1.14904	0.19813	0	0	0	0	0	2.75758
Staphylococcus_caprae_capitis	0	0	0	1.52303	0.00233	0	0.55859	0.50713	0	0	0	0	0	0	0	0	0	0	0	2.59108
Cellulomonas_unclassified	0	0	0	0	0	0	0	0.01023	0	0.68948	0.43636	0.53274	0.74581	0.15411	0	0	0	0	0	2.56873
Staphylococcus_pettenkoferi	0	0	0	0	0	0	0.04444	2.37233	0	0	0	0	0	0	0	0	0	0	0	2.41677
Granulicella_unclassified	0	0	0	0	0	0	0	0.03755	1.74125	0	0.14028	0.1534	0	0	0	0	0	0	0	2.07248
Pseudomonas_caeni	0	0	0	0	0	0	0	0	0	0.71739	0.63562	0.29906	0.35187	0.0257	0	0	0	0	0	2.02964
Leifsonia_unclassified	0	0	0	0	0	0	0.02851	0	0.64942	0.10625	0.40649	0.28766	0.52824	0	0	0	0	0	0	2.00657
Kocuria_unclassified	0	0	0	0	0	0	0	0.15116	0	0.17597	0.0131	0.30574	0.88867	0.44668	0	0	0	0	0	1.98132
Brevundimonas_diminuta	0	0.25058	0	0	1.11992	0	0.0174	0.07287	0.14606	0.11951	0.12183	0.12266	0	0	0	0	0	0	0	1.97083
Thiomonas_unclassified	0	0	0	0	0	0	0	0.02202	0	0.24693	0.13163	0	0	1.46553	0	0	0	0	0	1.86611
Stenotrophomonas_maltophilia	0	0	0	0.03404	0	0	0	0.18532	0.72836	0.18162	0.16872	0.27711	0.03687	0.24646	0	0	0	0	0	1.8585
Lactobacillus_crispatus	0	0	0	0	0	0	0	1.79025	0	0	0	0	0	0	0	0	0	0	0	1.79025
Staphylococcus_phage_77	0	0	0	0	0	0	0	0	0	0	0	1.75506	0	0	0	0	0	0	0	1.75506
Rickettsiella_grylli	0	0	0	0	0	0	0	0.26197	0	0.367	0.38091	0.27016	0.16123	0.24861	0	0	0	0	0	1.68988
Haemophilus_parainfluenzae	0	0	0	0.46723	0	0	0.33577	0.26093	0	0.25414	0.23272	0.04995	0	0.08777	0	0	0	0	0	1.68851
Paracoccus_denitrificans	0	0	0	0	0	0	0	0.07706	1.47796	0.04331	0.04246	0.0366	0	0	0	0	0	0	0	1.67739
Corynebacterium_maris	0	0	0	0	0	0	0	0.06893	1.28807	0.07065	0.07842	0.1136	0.04052	0	0	0	0	0	0	1.66019
Turicella_otitidis	0	0	0	0	0	0	0	0.20544	0	0.30176	0.36473	0.21214	0.47059	0.05566	0	0	0	0	0	1.61032
Halomonas_unclassified	0	0	0	0	0	0	0	0	0	0	0	0.50862	0.84252	0.23016	0	0	0	0	0	1.5813
Granulicatella_unclassified	0	0	0	0.199	0.70444	0	0.14442	0	0	0.17098	0.12062	0.0602	0	0.17091	0	0	0	0	0	1.57057
Malassezia_globosa	0	0	0	0	0	0	0	1.50168	0.05413	0	0	0	0	0	0	0	0	0	0	1.55581
Alphapapillomavirus_2	0	0	0	0	0	0	0	1.55169	0	0	0	0	0	0	0	0	0	0	0	1.55169
Corynebacterium_accolens	0	0.00785	0	0.71254	0.07673	0.04108	0.03014	0.32195	0.19806	0.0509	0.07183	0.00601	0	0	0	0	0	0	0	1.51709
Subdoligranulum_unclassified	0	0	0	0	0	0	0	0.10705	0.25179	0.48763	0.07998	0	0	0.54419	0	0	0	0	0	1.47064
Actinomyces_viscosus	0	0	0	0	1.2262	0	0.00199	0.11508	0	0	0.00319	0	0	0	0	0	0	0	0	1.34646
Massilia_timonae	0	0	0	0	0	0	0.1692	0.09698	0.06101	0.21626	0.16841	0.2718	0.27686	0	0	0	0.00164	0	0	1.26216
Bordetella_unclassified	0	0	0	0	0	0.82313	0	0	0	0	0.31012	0.03768	0	0	0	0	0	0	0	1.17093
Spirosoma_linguale	0	0	0	0	0	0	0	0.00336	0	0.33056	0.51258	0.19141	0.10969	0	0	0	0	0	0	1.1476
Rhodococcus_qingshengii	0	0	0	0	0	0	0	0	0	0.12401	0.1169	0.43432	0.41248	0	0	0	0	0	0	1.08771
Neisseria_meningitidis	0	0	0	0.02403	0	0.00435	0.07451	0.05661	0	0.24978	0.28093	0.18249	0.06162	0.15035	0	0	0	0	0	1.08467
Corynebacterium_kroppenstedtii	0	0	0	0	0	0	0	0.9831	0.08738	0	0.01127	0	0	0	0	0	0	0	0	1.08175
Agrobacterium_unclassified	0	0.34217	0	0	0.55539	0	0.03067	0	0.09357	0	0.03103	0	0	0	0	0	0	0	0	1.05283
Escherichia_unclassified	0	0	0	0	0	0	0	0	0.33309	0.24811	0.13226	0	0.3354	0	0	0	0	0	0	1.04886
Rhodopseudomonas_palustris	0	0	0	0	0.16768	0	0	0.07525	0	0.4813	0.09688	0	0	0.21491	0	0	0	0	0	1.03602
Saccharomonospora_unclassified	0	0	0	0	0	0	0	0	0	0.26613	0	0.47918	0.25697	0	0	0	0	0	0	1.00228
Dermabacter_sp_HFH0086	0	0	0	0	0	0	0	0.99943	0	0	0	0	0	0	0	0	0	0	0	0.99943
Burkholderia_multivorans	0	0	0	0.91689	0	0	0	0.05124	0	0	0	0	0	0	0	0	0	0	0	0.96813
Streptococcus_salivarius	0	0	0	0.38756	0.34549	0	0.02628	0.08305	0	0.04147	0.03017	0	0	0	0	0	0	0	0	0.91402
Avian_endogenous_retrovirus_EAV_HP	0	0	0	0	0	0	0	0.61356	0	0.22193	0	0	0	0	0	0	0	0	0	0.83549
Abiotrophia_defectiva	0	0	0	0.10857	0	0.50219	0.10538	0.10302	0	0	0	0	0	0	0	0	0	0	0	0.81916
Comamonas_unclassified	0	0.53879	0.05694	0	0	0	0	0.01624	0	0.13655	0.04853	0	0	0	0	0	0.01085	0	0	0.8079
Gardnerella_vaginalis	0	0.14593	0.01626	0	0	0	0	0.30196	0	0.08806	0.09627	0.06264	0	0	0	0	0	0	0	0.71112
Rhodopseudomonas_unclassified	0	0	0	0	0.28711	0	0	0	0	0	0	0	0	0.39318	0	0	0	0	0	0.68029
Neisseria_subflava	0	0	0	0	0	0	0.01582	0.03341	0	0.14079	0.35951	0.03119	0	0.07922	0	0	0	0	0	0.65994
Xanthomonas_translucens	0	0	0	0	0	0	0	0	0	0.06532	0.21231	0.25529	0.07939	0	0	0	0	0	0	0.61231
Porphyromonas_bennonis	0	0	0	0	0	0	0	0.50424	0.10214	0	0	0	0	0	0	0	0	0	0	0.60638
Dietzia_unclassified	0	0	0	0	0	0	0	0.15929	0.32987	0.06581	0.02103	0.0291	0	0	0	0	0	0	0	0.6051
Lautropia_mirabilis	0	0	0	0	0.00226	0	0	0.57687	0	0	0	0	0	0	0	0	0	0	0	0.57913
Bifidobacterium_asteroides	0	0	0	0	0	0	0	0.01651	0	0.17157	0.16606	0.0871	0.11175	0.01571	0	0	0	0	0	0.5687
Wolbachia_unclassified	0	0	0	0	0	0	0	0	0	0.15278	0.06887	0.01436	0	0.31621	0	0	0	0	0	0.55222
Staphylococcus_haemolyticus	0	0	0	0	0	0	0.12634	0.41023	0	0	0.00255	0	0	0	0	0	0	0	0	0.53912
Leucobacter_unclassified	0	0	0	0	0	0	0	0.03477	0	0	0.10477	0.02657	0.37237	0	0	0	0	0	0	0.53848
Lactococcus_garvieae	0	0	0.24174	0.29157	0	0	0	0	0	0	0	0	0	0	0	0	0	0	0	0.53331
Veillonella_parvula	0	0	0	0	0	0	0.16164	0.18302	0	0.08027	0.08986	0.0096	0	0	0	0	0	0	0	0.52439
Pantoea_agglomerans	0	0	0	0	0	0	0	0.11069	0	0.14724	0.14977	0.11153	0	0	0	0	0	0	0	0.51923
Brachybacterium_paraconglomeratum	0	0	0	0	0	0	0	0.11866	0.39424	0	0	0	0	0	0	0	0	0	0	0.5129
Brevibacterium_unclassified	0	0	0	0	0	0	0	0	0.12953	0.13508	0	0.23622	0	0	0	0	0	0	0	0.50083
Actinomyces_neuii	0	0	0	0	0	0	0.00087	0.49416	0	0	0	0	0	0	0	0	0	0	0	0.49503
Akkermansia_muciniphila	0	0	0	0	0	0	0	0	0	0.09873	0.07276	0	0	0.31112	0	0	0	0	0	0.48261
Rickettsia_felis	0	0	0	0	0	0	0	0	0	0.15039	0.08653	0.05209	0	0.18391	0	0	0	0	0	0.47292
Janibacter_hoylei	0	0	0	0	0	0	0	0.2169	0.25509	0	0	0	0	0	0	0	0	0	0	0.47199
Sanguibacter_keddieii	0	0	0	0	0	0	0	0	0	0	0.06245	0.27809	0.11471	0	0	0	0	0	0	0.45525
Collinsella_unclassified	0	0	0	0	0	0	0	0	0	0.11519	0.07286	0.10341	0.16351	0	0	0	0	0	0	0.45497
Polyomavirus_HPyV7	0	0	0	0	0	0	0	0.45251	0	0	0	0	0	0	0	0	0	0	0	0.45251
Pseudonocardia_unclassified	0	0	0	0	0	0	0	0.00871	0.06829	0	0.35458	0	0	0	0	0	0	0	0	0.43158
Enterobacter_cloacae	0	0	0	0	0	0	0	0.02779	0	0.17604	0.17182	0.0518	0	0	0	0	0	0	0	0.42745
Streptococcus_australis	0	0	0	0.04301	0	0	0.17792	0.12171	0	0.06386	0.00211	0.0113	0	0	0	0	0	0	0	0.41991
Caulobacter_vibrioides	0	0.05021	0	0	0	0	0.09897	0.02186	0	0.03498	0.17609	0.0291	0	0	0	0	0	0	0	0.41121
Herbaspirillum_unclassified	0	0	0	0	0	0	0.10345	0	0	0.02012	0.05236	0.02109	0.19112	0	0	0.01049	0	0	0.00746	0.40609
Microcoleus_unclassified	0	0	0	0	0	0	0	0.06756	0	0.21377	0.12177	0	0	0	0	0	0	0	0	0.4031
Asticcacaulis_unclassified	0	0	0	0	0	0	0	0	0.24858	0.12961	0	0	0	0	0	0	0	0	0	0.37819
Brevibacterium_mcbrellneri	0	0	0	0	0	0	0	0.37609	0	0	0	0	0	0	0	0	0	0	0	0.37609
Wolbachia_endosymbiont_of_Culex_quinquefasciatus	0	0.06905	0	0	0	0	0	0	0	0	0	0	0	0.30591	0	0	0	0	0	0.37496
Terriglobus_unclassified	0	0	0	0	0	0	0	0	0	0.05981	0.25508	0	0.05509	0	0	0	0	0	0	0.36998
Finegoldia_magna	0	0	0	0.087	0	0	0.03963	0.23225	0	0	0	0	0	0	0	0	0	0	0	0.35888
Prevotella_melaninogenica	0	0	0	0.15316	0	0	0.16241	0.03862	0	0	0	0	0	0	0	0	0	0	0	0.35419
Streptococcus_cristatus	0	0	0	0	0.29779	0	0.04623	0	0	0	0	0	0	0	0	0	0	0	0	0.34402
Lactococcus_lactis	0	0	0	0.18772	0	0	0.01251	0.14141	0	0	0	0	0	0	0	0	0	0	0	0.34164
Faecalibacterium_prausnitzii	0	0	0	0	0	0	0	0.22384	0	0	0.08633	0	0	0	0	0	0	0	0	0.31017
Corynebacterium_matruchotii	0	0	0	0	0	0	0	0.27705	0	0	0.02164	0.00909	0	0	0	0	0	0	0	0.30778
Eubacterium_rectale	0	0	0	0	0	0	0	0.26323	0	0.02681	0.00324	0	0	0	0	0	0	0	0	0.29328
Sphingomonas_phyllosphaerae	0	0	0	0	0	0	0	0	0	0.10342	0.16201	0.01751	0	0	0	0	0	0	0	0.28294
Geodermatophilus_obscurus	0	0	0	0	0	0	0	0	0	0.09234	0.0754	0.06733	0.04693	0	0	0	0	0	0	0.282
Streptococcus_thermophilus	0	0	0	0	0	0	0.05849	0.08118	0	0.1009	0.02535	0	0	0	0	0	0	0	0	0.26592
Oscillatoria_unclassified	0	0	0	0	0	0	0	0	0	0.08349	0.097	0.02603	0.05814	0	0	0	0	0	0	0.26466
Streptococcus_infantis	0	0	0	0.05247	0.02062	0	0.18436	0.00721	0	0	0	0	0	0	0	0	0	0	0	0.26466
Neisseria_sicca	0	0	0	0	0	0	0.02003	0.24224	0	0	0	0	0	0	0	0	0	0	0	0.26227
Corynebacterium_aurimucosum	0	0	0	0.01858	0	0	0	0.22223	0.00912	0	0	0	0	0	0	0	0	0	0	0.24993
Serinicoccus_unclassified	0	0	0	0	0	0	0	0.04382	0.18754	0	0	0	0.00958	0	0	0	0	0	0	0.24094
Ruminococcus_torques	0	0	0	0	0	0	0	0.2387	0	0	0	0	0	0	0	0	0	0	0	0.2387
Flavobacteriaceae_bacterium_3519_10	0	0	0	0	0	0	0	0	0	0.10838	0.10036	0.02698	0	0	0	0	0	0	0	0.23572
Bacteroides_stercoris	0	0	0	0	0	0	0	0.23429	0	0	0	0	0	0	0	0	0	0	0	0.23429
Corynebacterium_genitalium	0	0	0	0	0	0	0	0.23217	0	0	0	0	0	0	0	0	0	0	0	0.23217
Thauera_unclassified	0	0	0	0	0	0	0	0.23019	0	0	0	0	0	0	0	0	0	0	0	0.23019
Capnocytophaga_unclassified	0	0	0	0	0	0	0	0.17959	0	0.05054	0	0	0	0	0	0	0	0	0	0.23013
Mycobacterium_avium	0	0	0	0	0	0	0	0.22744	0	0	0	0	0	0	0	0	0	0	0	0.22744
Cupriavidus_unclassified	0	0	0	0	0	0	0	0.09359	0	0	0.13144	0	0	0	0	0	0	0	0	0.22503
C2likevirus_unclassified	0	0	0	0.15733	0	0	0.04605	0	0	0	0.0189	0	0	0	0	0	0	0	0	0.22228
Actinomyces_oris	0	0	0	0	0.09874	0	0	0.11546	0	0	0	0	0	0	0	0	0	0	0	0.2142
Serratia_marcescens	0	0	0	0	0	0	0	0	0	0.05416	0.07925	0.07844	0	0	0	0	0	0	0	0.21185
Sphingopyxis_unclassified	0	0	0	0	0	0	0	0.07798	0	0.05605	0.04012	0.03516	0	0	0	0	0	0	0	0.20931
Corynebacterium_massiliense	0	0	0	0	0	0	0	0.20654	0	0	0	0	0	0	0	0	0	0	0	0.20654
Gemella_unclassified	0	0	0	0.11377	0	0	0.08817	0.00204	0	0	0	0	0	0	0	0	0	0	0	0.20398
Corynebacterium_crenatum	0	0	0	0	0	0	0	0	0	0.09721	0.10364	0	0	0	0	0	0	0	0	0.20085
Roseolovirus_unclassified	0	0	0	0	0	0	0	0.18632	0	0	0.00512	0	0	0	0	0	0	0	0	0.19144
Staphylococcus_lugdunensis	0	0	0	0	0	0	0.09932	0.08531	0	0	0	0	0	0	0	0	0	0	0	0.18463
Hymenobacter_norwichensis	0	0	0	0	0	0	0.0424	0.03371	0	0.03838	0.05644	0.01306	0	0	0	0	0	0	0	0.18399
Kytococcus_sedentarius	0	0	0	0	0	0	0	0.1832	0	0	0	0	0	0	0	0	0	0	0	0.1832
Corynebacterium_jeikeium	0	0	0	0	0	0	0	0.17655	0	0	0	0	0	0	0	0	0	0	0	0.17655
Stenotrophomonas_unclassified	0	0	0	0	0	0	0	0	0	0.03035	0.00775	0	0.13829	0	0	0	0	0	0	0.17639
Squash_leaf_curl_virus	0	0	0	0	0	0	0	0.17343	0	0	0	0	0	0	0	0	0	0	0	0.17343
Granulicatella_adiacens	0	0	0	0	0	0	0.09474	0.02595	0	0	0.04479	0	0	0	0	0	0	0	0	0.16548
Actinomyces_odontolyticus	0	0	0	0	0	0	0.10625	0.03544	0	0	0.00409	0	0	0	0	0	0	0	0	0.14578
Rickettsia_parkeri	0	0	0	0	0	0	0	0	0	0	0.14232	0	0	0	0	0	0	0	0	0.14232
Rothia_aeria	0	0	0	0.02887	0	0	0.00404	0.10712	0	0	0	0	0	0	0	0	0	0	0	0.14003
Alicycliphilus_unclassified	0	0	0	0	0	0	0	0.04772	0	0	0.08822	0	0	0	0	0	0	0	0	0.13594
Corynebacterium_amycolatum	0	0	0	0	0	0	0	0.05926	0.06572	0	0	0	0	0	0	0	0	0	0	0.12498
Streptococcus_gordonii	0	0	0	0	0	0	0.05929	0.06476	0	0	0	0	0	0	0	0	0	0	0	0.12405
Human_bocavirus	0	0	0	0	0	0	0	0.12313	0	0	0	0	0	0	0	0	0	0	0	0.12313
Staphylococcus_aureus	0	0	0	0	0	0	0	0.12202	0	0	0	0	0	0	0	0	0	0	0	0.12202
Varibaculum_cambriense	0	0	0	0	0	0	0	0.12052	0	0	0	0	0	0	0	0	0	0	0	0.12052
Rothia_unclassified	0	0	0	0	0	0	0	0	0	0	0	0	0.11942	0	0	0	0	0	0	0.11942
Bacteroides_uniformis	0	0	0	0	0	0	0	0.11913	0	0	0	0	0	0	0	0	0	0	0	0.11913
Ruminococcus_bromii	0	0	0	0	0	0	0	0.11616	0	0	0	0	0	0	0	0	0	0	0	0.11616
Corynebacterium_striatum	0	0	0	0	0	0	0	0.11503	0	0	0	0	0	0	0	0	0	0	0	0.11503
Roseomonas_cervicalis	0	0.11268	0	0	0	0	0	0	0	0	0	0	0	0	0	0	0	0	0	0.11268
Brachybacterium_muris	0	0	0	0	0	0	0	0.11113	0	0	0	0	0	0	0	0	0	0	0	0.11113
Brevibacterium_casei	0	0	0	0	0	0	0	0.10767	0	0	0	0	0	0	0	0	0	0	0	0.10767
Alloiococcus_otitis	0	0	0	0	0	0	0	0.10293	0	0	0	0	0	0	0	0	0	0	0	0.10293
Pseudanabaena_unclassified	0	0	0	0	0	0	0	0	0	0	0	0.10144	0	0	0	0	0	0	0	0.10144
Porcine_type_C_oncovirus	0	0	0	0	0	0	0	0.09939	0	0	0	0	0	0	0	0	0	0	0	0.09939
Porphyromonas_gingivalis	0	0	0	0	0	0	0	0.09874	0	0	0	0	0	0	0	0	0	0	0	0.09874
Rhodospirillum_unclassified	0	0	0	0	0	0	0	0.09494	0	0	0	0	0	0	0	0	0	0	0	0.09494
Klebsiella_unclassified	0	0	0	0	0	0	0	0.05069	0	0.03049	0	0.01216	0	0	0	0	0	0	0	0.09334
Gemella_haemolysans	0	0	0	0	0	0	0.08868	0	0	0	0	0	0	0	0	0	0	0	0	0.08868
Polaromonas_unclassified	0	0	0	0	0	0	0.00353	0.05492	0	0.02892	0	0	0	0	0	0	0	0	0	0.08737
Acinetobacter_schindleri	0	0	0	0	0	0	0	0.03902	0	0.02509	0.02296	0	0	0	0	0	0	0	0	0.08707
Actinomyces_naeslundii	0	0	0	0	0.06014	0	0	0.02617	0	0	0	0	0	0	0	0	0	0	0	0.08631
Mesorhizobium_unclassified	0	0	0	0	0	0	0	0.00737	0	0.01697	0.01256	0.04892	0	0	0	0	0	0	0	0.08582
Rickettsia_unclassified	0	0	0	0	0	0	0	0	0	0.02194	0	0.0174	0	0.04633	0	0	0	0	0	0.08567
Pseudomonas_aeruginosa	0	0	0	0	0	0	0	0.08327	0	0	0	0	0	0	0	0	0	0	0	0.08327
Kribbella_unclassified	0	0	0	0	0	0	0	0	0	0.05028	0.0315	0	0	0	0	0	0	0	0	0.08178
Facklamia_languida	0	0	0	0	0	0	0	0.08067	0	0	0	0	0	0	0	0	0	0	0	0.08067
Marinobacter_unclassified	0	0	0	0	0	0	0	0	0	0	0.07878	0	0	0	0	0	0	0	0	0.07878
Bacteroides_vulgatus	0	0	0	0	0	0	0	0.07621	0	0	0	0	0	0	0	0	0	0	0	0.07621
Bacillus_coagulans	0	0	0	0	0	0	0	0.0686	0	0	0	0	0	0	0	0	0	0	0	0.0686
Microcoleus_vaginatus	0	0	0	0	0	0	0	0	0	0.02296	0.02966	0.01123	0	0	0	0	0	0	0	0.06385
Buchnera_aphidicola	0	0	0	0	0	0	0	0	0	0	0	0	0	0.06287	0	0	0	0	0	0.06287
Chicken_anemia_virus	0	0	0	0	0	0	0	0.06222	0	0	0	0	0	0	0	0	0	0	0	0.06222
Pseudomonas_fragi	0	0	0	0	0	0	0	0.06142	0	0	0	0	0	0	0	0	0	0	0	0.06142
Prevotella_copri	0	0	0	0	0	0	0	0.05355	0	0	0.00718	0	0	0	0	0	0	0	0	0.06073
Afipia_broomeae	0	0	0	0	0	0	0	0.06002	0	0	0	0	0	0	0	0	0	0	0	0.06002
Collinsella_aerofaciens	0	0	0	0	0	0	0	0.05894	0	0	0	0	0	0	0	0	0	0	0	0.05894
Actinomyces_johnsonii	0	0	0	0	0	0	0.01306	0.04408	0	0	0	0	0	0	0	0	0	0	0	0.05714
Propionibacterium_avidum	0	0	0	0	0	0	0	0.05588	0	0	0	0	0	0	0	0	0	0	0	0.05588
Wolbachia_pipientis	0	0	0	0	0	0	0.05439	0	0	0	0	0	0	0	0	0	0	0	0	0.05439
Lachnospiraceae_bacterium_1_1_57FAA	0	0	0	0	0	0	0	0.053	0	0	0	0	0	0	0	0	0	0	0	0.053
Corynebacterium_durum	0	0	0	0	0	0	0	0.05164	0	0	0	0	0	0	0	0	0	0	0	0.05164
Lachnoanaerobaculum_saburreum	0	0	0	0	0.05156	0	0	0	0	0	0	0	0	0	0	0	0	0	0	0.05156
Anaerococcus_prevotii	0	0	0	0	0	0	0	0.04828	0	0	0	0	0	0	0	0	0	0	0	0.04828
Corynebacterium_pyruviciproducens	0	0	0	0	0	0	0	0.04746	0	0	0	0	0	0	0	0	0	0	0	0.04746
Porphyromonas_gulae	0	0	0	0	0	0	0	0.04462	0	0	0	0	0	0	0	0	0	0	0	0.04462
Streptococcus_agalactiae	0	0	0	0.03685	0	0	0.00733	0	0	0	0	0	0	0	0	0	0	0	0	0.04418
Facklamia_hominis	0	0	0	0	0	0	0	0.04204	0	0	0	0	0	0	0	0	0	0	0	0.04204
Alloprevotella_tannerae	0	0	0	0	0	0	0	0.04156	0	0	0	0	0	0	0	0	0	0	0	0.04156
Peptoniphilus_harei	0	0	0	0	0	0	0	0.04135	0	0	0	0	0	0	0	0	0	0	0	0.04135
Leuconostoc_unclassified	0	0	0	0	0	0	0	0.04122	0	0	0	0	0	0	0	0	0	0	0	0.04122
Acinetobacter_radioresistens	0	0	0	0	0	0	0	0.04115	0	0	0	0	0	0	0	0	0	0	0	0.04115
Pseudomonas_psychrotolerans	0	0	0	0	0	0	0	0.02367	0	0	0.01742	0	0	0	0	0	0	0	0	0.04109
Lactobacillus_fermentum	0	0	0	0	0	0	0	0.03946	0	0	0	0	0	0	0	0	0	0	0	0.03946
Aerococcus_viridans	0	0	0	0	0	0	0	0.03942	0	0	0	0	0	0	0	0	0	0	0	0.03942
Actinomyces_graevenitzii	0	0	0	0	0	0	0.0165	0.02064	0	0	0	0	0	0	0	0	0	0	0	0.03714
Bifidobacterium_adolescentis	0	0	0	0	0	0	0	0.03596	0	0	0	0	0	0	0	0	0	0	0	0.03596
Agromyces_unclassified	0	0	0	0	0	0	0	0.00504	0	0	0	0	0.03081	0	0	0	0	0	0	0.03585
Corynebacterium_glucuronolyticum	0	0	0	0	0	0	0	0.03574	0	0	0	0	0	0	0	0	0	0	0	0.03574
Dolosigranulum_pigrum	0	0	0	0	0	0	0.01105	0.01551	0	0	0.00817	0	0	0	0	0	0	0	0	0.03473
Escherichia_coli	0	0	0	0	0	0	0	0.01772	0	0	0	0.01676	0	0	0	0	0	0	0	0.03448
Gordonia_terrae	0	0	0	0	0	0	0	0.03395	0	0	0	0	0	0	0	0	0	0	0	0.03395
Staphylococcus_saprophyticus	0	0	0	0	0	0	0	0.03359	0	0	0	0	0	0	0	0	0	0	0	0.03359
Ruminococcus_gnavus	0	0	0	0	0	0	0	0.02027	0	0.01228	0	0	0	0	0	0	0	0	0	0.03255
Selenomonas_artemidis	0	0	0	0	0	0	0	0.03238	0	0	0	0	0	0	0	0	0	0	0	0.03238
Saccharomonospora_glauca	0	0	0	0	0	0	0.03219	0	0	0	0	0	0	0	0	0	0	0	0	0.03219
Actinomyces_massiliensis	0	0	0	0	0	0	0	0.03187	0	0	0	0	0	0	0	0	0	0	0	0.03187
Cardiobacterium_hominis	0	0	0	0	0	0	0	0.03162	0	0	0	0	0	0	0	0	0	0	0	0.03162
Corynebacterium_efficiens	0	0	0	0	0	0	0	0.00196	0	0.01841	0.00198	0.00866	0	0	0	0	0	0	0	0.03101
Oscillatoria_nigro_viridis	0	0	0	0	0	0	0	0	0	0	0.02943	0	0	0	0	0	0	0	0	0.02943
Pseudomonas_amygdali	0	0	0	0	0	0	0	0	0	0	0.02895	0	0	0	0	0	0	0	0	0.02895
Penicillium_chrysogenum	0	0.02803	0	0	0	0	0	0	0	0	0	0	0	0	0	0	0	0	0	0.02803
Alistipes_putredinis	0	0	0	0	0	0	0	0.02798	0	0	0	0	0	0	0	0	0	0	0	0.02798
Veillonella_atypica	0	0	0	0	0	0	0.00455	0.01877	0	0	0.00382	0	0	0	0	0	0	0	0	0.02714
Peptostreptococcaceae_noname_unclassified	0	0	0	0	0	0	0	0.02695	0	0	0	0	0	0	0	0	0	0	0	0.02695
Kineococcus_radiotolerans	0	0	0	0	0	0	0	0	0	0.01624	0.01067	0	0	0	0	0	0	0	0	0.02691
Acinetobacter_ursingii	0	0	0	0	0	0	0	0.02653	0	0	0	0	0	0	0	0	0	0	0	0.02653
Lachnospiraceae_bacterium_8_1_57FAA	0	0	0	0	0	0	0	0.02637	0	0	0	0	0	0	0	0	0	0	0	0.02637
Granulicatella_elegans	0	0	0	0	0	0	0.02583	0	0	0	0	0	0	0	0	0	0	0	0	0.02583
Streptococcus_anginosus	0	0	0	0	0	0	0	0.02559	0	0	0	0	0	0	0	0	0	0	0	0.02559
Porphyromonas_somerae	0	0	0	0	0	0	0	0.02558	0	0	0	0	0	0	0	0	0	0	0	0.02558
Prevotella_timonensis	0	0	0	0	0	0	0	0.02545	0	0	0	0	0	0	0	0	0	0	0	0.02545
Lactobacillus_reuteri	0	0	0	0.02527	0	0	0	0	0	0	0	0	0	0	0	0	0	0	0	0.02527
Aggregatibacter_unclassified	0	0	0	0	0	0	0	0.02488	0	0	0	0	0	0	0	0	0	0	0	0.02488
Prevotella_buccalis	0	0	0	0	0	0	0	0.0248	0	0	0	0	0	0	0	0	0	0	0	0.0248
Dietzia_cinnamea	0	0	0	0	0	0	0	0.02447	0	0	0	0	0	0	0	0	0	0	0	0.02447
Gemella_sanguinis	0	0	0	0	0	0	0.02349	0	0	0	0	0	0	0	0	0	0	0	0	0.02349
Pseudomonas_mandelii	0	0	0	0	0	0	0	0	0	0	0.02266	0	0	0	0	0	0	0	0	0.02266
Atopobium_vaginae	0	0	0	0	0	0	0	0.02252	0	0	0	0	0	0	0	0	0	0	0	0.02252
Prevotella_denticola	0	0	0	0	0	0	0	0.02208	0	0	0	0	0	0	0	0	0	0	0	0.02208
Treponema_socranskii	0	0	0	0	0	0	0	0.02157	0	0	0	0	0	0	0	0	0	0	0	0.02157
Dorea_longicatena	0	0	0	0	0	0	0	0.0214	0	0	0	0	0	0	0	0	0	0	0	0.0214
Enterococcus_casseliflavus	0	0	0	0	0	0	0	0	0	0	0.02123	0	0	0	0	0	0	0	0	0.02123
Brevibacterium_massiliense	0	0	0	0	0	0	0	0.02013	0	0	0	0	0	0	0	0	0	0	0	0.02013
Dialister_invisus	0	0	0	0	0	0	0	0.01987	0	0	0	0	0	0	0	0	0	0	0	0.01987
Actinobaculum_massiliense	0	0	0	0	0	0	0	0.01943	0	0	0	0	0	0	0	0	0	0	0	0.01943
Klebsiella_oxytoca	0	0	0	0	0	0	0	0.01935	0	0	0	0	0	0	0	0	0	0	0	0.01935
Atopobium_parvulum	0	0	0	0	0	0	0.01181	0.00697	0	0	0	0	0	0	0	0	0	0	0	0.01878
Prevotella_bivia	0	0	0	0	0	0	0	0.01822	0	0	0	0	0	0	0	0	0	0	0	0.01822
Propionibacterium_propionicum	0	0	0	0	0	0	0	0.018	0	0	0	0	0	0	0	0	0	0	0	0.018
Streptococcus_vestibularis	0	0	0	0.01765	0	0	0	0	0	0	0	0	0	0	0	0	0	0	0	0.01765
Propionimicrobium_lymphophilum	0	0	0	0	0	0	0	0.01764	0	0	0	0	0	0	0	0	0	0	0	0.01764
Achromobacter_piechaudii	0	0	0	0	0	0	0	0	0	0	0.01669	0	0	0	0	0	0	0	0	0.01669
Mycobacterium_gilvum	0	0	0	0	0	0	0	0.0165	0	0	0	0	0	0	0	0	0	0	0	0.0165
Delftia_unclassified	0	0	0	0	0	0	0	0.01573	0	0	0	0	0	0	0	0	0	0	0	0.01573
Campylobacter_gracilis	0	0	0	0	0	0	0	0.0149	0	0	0	0	0	0	0	0	0	0	0	0.0149
Bifidobacterium_longum	0	0	0	0	0	0	0	0.01485	0	0	0	0	0	0	0	0	0	0	0	0.01485
Neisseria_gonorrhoeae	0	0	0	0	0	0	0.01454	0	0	0	0	0	0	0	0	0	0	0	0	0.01454
Oribacterium_sinus	0	0	0	0	0	0	0.01438	0	0	0	0	0	0	0	0	0	0	0	0	0.01438
Peptostreptococcus_unclassified	0	0	0	0	0	0	0	0.01437	0	0	0	0	0	0	0	0	0	0	0	0.01437
Mycobacterium_indicus_pranii	0	0	0	0	0	0	0	0.01359	0	0	0	0	0	0	0	0	0	0	0	0.01359
Achromobacter_unclassified	0	0	0	0	0	0	0	0.01328	0	0	0	0	0	0	0	0	0	0	0	0.01328
Corynebacterium_propinquum	0	0	0	0	0	0	0	0.01301	0	0	0	0	0	0	0	0	0	0	0	0.01301
Cupriavidus_metallidurans	0	0	0	0	0	0	0	0.01259	0	0	0	0	0	0	0	0	0	0	0	0.01259
Ruminococcus_obeum	0	0	0	0	0	0	0	0.01184	0	0	0	0	0	0	0	0	0	0	0	0.01184
Deinococcus_aquatilis	0	0	0	0	0	0	0.01022	0.00145	0	0	0	0	0	0	0	0	0	0	0	0.01167
Bacteroides_thetaiotaomicron	0	0	0	0	0	0	0	0.01164	0	0	0	0	0	0	0	0	0	0	0	0.01164
Verminephrobacter_unclassified	0	0	0	0	0	0	0	0.01145	0	0	0	0	0	0	0	0	0	0	0	0.01145
Haemophilus_sputorum	0	0	0	0	0	0	0.0114	0	0	0	0	0	0	0	0	0	0	0	0	0.0114
Lactobacillus_delbrueckii	0	0	0	0	0	0	0	0.01104	0	0	0	0	0	0	0	0	0	0	0	0.01104
Lactobacillus_florum	0	0	0	0	0	0	0	0.01058	0	0	0	0	0	0	0	0	0	0	0	0.01058
Dysgonomonas_unclassified	0	0	0.01043	0	0	0	0	0	0	0	0	0	0	0	0	0	0	0	0	0.01043
Neisseria_polysaccharea	0	0	0	0	0	0	0	0.01026	0	0	0	0	0	0	0	0	0	0	0	0.01026
Cellvibrio_unclassified	0	0	0	0	0	0	0	0.01022	0	0	0	0	0	0	0	0	0	0	0	0.01022
Chroococcidiopsis_thermalis	0	0	0	0	0	0	0	0.01	0	0	0	0	0	0	0	0	0	0	0	0.01
Lactobacillus_helveticus	0	0	0	0	0	0	0	0.00987	0	0	0	0	0	0	0	0	0	0	0	0.00987
Leptotrichia_unclassified	0	0	0	0	0	0	0	0.00946	0	0	0	0	0	0	0	0	0	0	0	0.00946
Microbacterium_laevaniformans	0	0	0	0	0	0	0	0.00893	0	0	0	0	0	0	0	0	0	0	0	0.00893
Prevotella_histicola	0	0	0	0	0	0	0.00243	0.00647	0	0	0	0	0	0	0	0	0	0	0	0.0089
Moraxella_catarrhalis	0	0	0	0	0	0	0	0.0089	0	0	0	0	0	0	0	0	0	0	0	0.0089
Aeromonas_unclassified	0	0	0	0	0	0	0	0.00885	0	0	0	0	0	0	0	0	0	0	0	0.00885
candidate_division_TM7_single_cell_isolate_TM7c	0	0	0	0	0	0	0	0.00881	0	0	0	0	0	0	0	0	0	0	0	0.00881
Agrobacterium_albertimagni	0	0.0082	0	0	0	0	0	0	0	0	0	0	0	0	0	0	0	0	0	0.0082
Exiguobacterium_unclassified	0	0	0	0	0	0	0	0.00807	0	0	0	0	0	0	0	0	0	0	0	0.00807
Rheinheimera_unclassified	0	0	0	0	0	0	0	0.00794	0	0	0	0	0	0	0	0	0	0	0	0.00794
Oscillibacter_unclassified	0	0	0	0	0	0	0	0.00621	0	0	0	0	0	0	0	0	0	0	0	0.00621
Pantoea_vagans	0	0	0	0	0	0	0	0.00601	0	0	0	0	0	0	0	0	0	0	0	0.00601
Porphyromonas_asaccharolytica	0	0	0	0	0	0	0	0.00587	0	0	0	0	0	0	0	0	0	0	0	0.00587
Collinsella_stercoris	0	0	0	0	0	0	0	0	0	0	0	0.00566	0	0	0	0	0	0	0	0.00566
Prevotella_pleuritidis	0	0	0	0	0	0	0	0.00557	0	0	0	0	0	0	0	0	0	0	0	0.00557
Parabacteroides_merdae	0	0	0	0	0	0	0	0.00554	0	0	0	0	0	0	0	0	0	0	0	0.00554
Neisseria_elongata	0	0	0	0	0	0	0	0.00546	0	0	0	0	0	0	0	0	0	0	0	0.00546
Veillonella_dispar	0	0	0	0	0	0	0.00479	0	0	0	0	0	0	0	0	0	0	0	0	0.00479
Thermus_unclassified	0	0	0	0	0	0	0	0.00468	0	0	0	0	0	0	0	0	0	0	0	0.00468
Roseburia_intestinalis	0	0	0	0	0	0	0	0.0046	0	0	0	0	0	0	0	0	0	0	0	0.0046
Diplorickettsia_massiliensis	0	0	0	0	0	0	0.00453	0	0	0	0	0	0	0	0	0	0	0	0	0.00453
Pseudomonas_luteola	0	0	0	0	0	0	0	0.00427	0	0	0	0	0	0	0	0	0	0	0	0.00427
Pontibacter_unclassified	0	0	0	0	0	0	0	0	0	0	0.0036	0	0	0	0	0	0	0	0	0.0036
Staphylococcus_simulans	0	0	0	0	0	0	0	0.00342	0	0	0	0	0	0	0	0	0	0	0	0.00342
Sinorhizobium_unclassified	0	0	0	0	0	0	0	0.00308	0	0	0	0	0	0	0	0	0	0	0	0.00308
Bacteroides_ovatus	0	0	0	0	0	0	0	0.003	0	0	0	0	0	0	0	0	0	0	0	0.003
Acinetobacter_junii	0	0	0	0	0	0	0	0.00295	0	0	0	0	0	0	0	0	0	0	0	0.00295
Yaniella_halotolerans	0	0	0	0	0	0	0	0.00292	0	0	0	0	0	0	0	0	0	0	0	0.00292
Oribacterium_sp_oral_taxon_078	0	0	0	0	0	0	0	0.00291	0	0	0	0	0	0	0	0	0	0	0	0.00291
Agrococcus_pavilionensis	0	0	0	0	0	0	0	0	0	0	0	0.00285	0	0	0	0	0	0	0	0.00285
Wolbachia_endosymbiont_of_Drosophila_melanogaster	0	0	0	0	0	0	0	0	0	0	0.00285	0	0	0	0	0	0	0	0	0.00285
Methylobacterium_radiotolerans	0	0	0	0	0	0	0	0	0	0	0.00248	0	0	0	0	0	0	0	0	0.00248
Dorea_formicigenerans	0	0	0	0	0	0	0	0.00217	0	0	0	0	0	0	0	0	0	0	0	0.00217
Neisseria_lactamica	0	0	0	0	0	0	0.00164	0	0	0	0	0	0	0	0	0	0	0	0	0.00164
Serinicoccus_profundi	0	0	0	0	0	0	0	0.0015	0	0	0	0	0	0	0	0	0	0	0	0.0015
Streptococcus_intermedius	0	0	0	0	0	0	0	0.00145	0	0	0	0	0	0	0	0	0	0	0	0.00145
Corynebacterium_pseudodiphtheriticum	0	0	0	0	0	0	0	0.00115	0	0	0	0	0	0	0	0	0	0	0	0.00115
Haemophilus_haemolyticus	0	0	0	0	0	0	0	0.0008	0	0	0	0	0	0	0	0	0	0	0	0.0008
Thermus_scotoductus	0	0	0	0	0	0	0	0.00078	0	0	0	0	0	0	0	0	0	0	0	0.00078
Erwinia_billingiae	0	0	0	0	0	0	0	0.00071	0	0	0	0	0	0	0	0	0	0	0	0.00071
Fusobacterium_periodonticum	0	0	0	0	0	0	0.0007	0	0	0	0	0	0	0	0	0	0	0	0	0.0007
Citrobacter_unclassified	0	0	0	0	0	0	0	0.00068	0	0	0	0	0	0	0	0	0	0	0	0.00068

## Sheet: 8. MergedBracken
Supplemental Table 8. MergedBracken. All Bracken data
name	1-11	2-11	2-5	2-6	2-7	2-8	2-9	3-7	3-8	4-1	4-2	4-3	4-4	4-5	5-1	5-2	5-3	5-4	5-5	5-6	Sum
Massilia timonae	34.471	0.895	30.031	0.184	0.226	0.304	23.906	0.349	0.599	0.99	0.976	0.878	0.935	0.947	15.885	16.94	15.929	14.559	16.404	0.028	175.436
Cutibacterium acnes	0.067	0.116	0.119	6.615	3.066	10.069	1.46	15.295	9.134	0.446	0.457	0.36	0.514	0.537	0.588	0.374	0.371	0.378	0.372	5.85	56.188
Massilia sp. WG5	5.947	1.02	5.085	0.217	0.134	0.507	5.494	0.318	0.462	1.49	1.465	1.331	1.425	1.201	5.603	5.081	5.672	5.466	5.753	0	53.671
Massilia putida	5.572	1.315	4.81	0.13	0.105	0.345	4.585	0.199	0.295	1.154	1.189	1.062	1.113	1.017	5.377	5.168	5.358	5.244	5.441	0.056	49.535
Homo sapiens	0.062	0.125	0.088	17.035	0.934	3.265	1.282	10.032	1.634	1.693	1.26	1.643	0.671	2.971	0.213	0.218	0.17	0.288	0.226	3.535	47.345
Massilia violaceinigra	3.744	1.096	3.162	0.079	0.06	0.244	2.873	0.113	0.133	0.382	0.375	0.326	0.334	0.37	4.876	5.666	4.883	4.853	4.978	0	38.547
Comamonas testosteroni	2.496	1.196	2.281	0.449	0.664	1.936	1.936	0.781	1.487	2.012	1.875	1.982	2.136	0.06	3.221	0.097	2.989	3.133	3.336	0.417	34.484
Pseudomonas pseudoalcaligenes	2.091	13.591	3.297	1.048	10.174	0.126	0.069	0.083	0.153	0.058	0.067	0.052	0.052	0.044	0.024	0.023	0.022	0.037	0.023	0	31.034
Moraxella osloensis	0	0.043	0	0.194	0.18	0.228	0.069	1.952	1.288	5.656	4.423	2.325	0.722	3.328	0.031	0.045	0.029	0.052	0.026	7.148	27.739
Pseudomonas resinovorans	1.679	5.233	2.028	0	3.609	0.718	1.09	0.719	0.915	1.025	0.963	0.926	0.915	0.02	1.097	0.029	1.075	1.088	1.127	0	24.256
Massilia armeniaca	2.305	0.553	1.943	0.053	0.055	0.143	1.65	0.082	0.12	0.416	0.477	0.386	0.425	0.348	2.923	2.554	2.871	2.865	2.942	0	23.111
Massilia sp. YMA4	2.14	0.493	1.769	0.048	0.059	0.158	1.623	0.082	0.118	0.415	0.484	0.392	0.432	0.338	2.721	2.455	2.794	2.625	2.803	0	21.949
Serratia marcescens	0.335	0.061	0.086	0.259	0.206	0.614	0.082	0.052	0.182	0.188	0.155	0.165	0.156	0.102	0.292	0.165	0.228	0.326	0.357	15.112	19.123
Chryseobacterium indologenes	0.242	0.024	0.02	0.204	0.146	0.49	0.035	0.019	0.117	0.036	0.032	0.048	0.049	0.059	0.191	0.156	0.131	0.218	0.203	16.513	18.933
Acinetobacter lwoffii	0	0.603	0.017	0.28	0.19	0.123	0.225	0.569	0.377	0.566	0.451	0.371	0.149	0.362	2.23	2.943	2.327	4.403	2.076	0.269	18.531
Luteimonas sp. 100111	1.509	9.046	2.615	0.051	2.474	0.041	0.041	0.045	0.067	0.05	0.048	0.047	0.04	0.048	0.037	0.043	0.034	0.037	0.034	0.011	16.318
Massilia sp. NR 4-1	1.591	0.392	1.345	0.059	0.039	0.139	1.334	0.067	0.087	0.264	0.28	0.224	0.247	0.255	1.958	2.105	1.872	1.874	1.969	0.02	16.121
Janthinobacterium agaricidamnosum	1.367	0.464	1.184	0.06	0.025	0.128	0.994	0.045	0.048	0.156	0.167	0.137	0.143	0.158	2.169	2.46	2.081	2.087	2.131	0	16.004
Stenotrophomonas maltophilia	0.648	2.874	0.991	0.27	1.493	0.314	0.232	0.342	0.557	0.29	0.262	0.266	0.248	0.993	0.309	1.139	0.275	0.299	0.282	2.567	14.651
Janthinobacterium sp. 1_2014MBL_MicDiv	1.391	0.452	1.122	0.123	0.028	0.094	1.004	0.048	0.048	0.148	0.144	0.127	0.129	0.107	1.793	1.436	1.759	1.75	1.829	0.027	13.559
Janthinobacterium sp. LM6	1.3	0.451	1.085	0.096	0.024	0.078	0.84	0.04	0.051	0.117	0.119	0.107	0.11	0.084	1.749	1.336	1.747	1.711	1.724	0.041	12.81
Modestobacter marinus	0	0.015	0.013	0.179	0.067	0.316	0.053	0.247	0.389	1.716	1.744	1.964	2.676	1.989	0.017	0.028	0.018	0.031	0.021	0	11.483
Pseudomonas stutzeri	0.206	0.512	0.218	0.329	0.388	0.527	0.15	0.184	0.589	0.347	0.342	0.334	0.323	0.273	0.213	0.239	0.224	0.27	0.257	5.343	11.268
Haemophilus parainfluenzae	0	0	0	0.84	0.36	0.98	1.476	0.867	0.539	1.173	1.133	0.824	0.522	1.003	0	0.321	0	0	0	0.779	10.817
Sphingomonas taxi	0.047	0.028	0.155	0.101	0.096	0.245	0.381	0.14	0.382	0.96	0.907	0.733	0.89	0.975	0.876	1.023	0.908	0.806	0.92	0.14	10.713
Janthinobacterium svalbardensis	0.961	0.418	0.795	0.104	0.019	0.076	0.749	0.041	0.041	0.095	0.101	0.088	0.095	0.073	1.422	1.153	1.432	1.371	1.402	0.057	10.493
Pseudomonas putida	0.367	0.335	0.336	0.269	0.224	0.22	0.26	0.181	0.267	1.155	1.021	0.987	1.105	0.932	0.234	0.253	0.249	0.225	0.253	1.54	10.413
Micrococcus luteus	0	0.009	0	0.335	0.172	0.593	0.035	2.387	3.255	0.121	0.117	0.173	0.214	0.091	0.013	0.01	0.01	0.018	0.015	1.843	9.411
Sphingomonas melonis	0.048	0.034	0.136	0.088	0.096	0.242	0.29	0.203	0.53	1.032	0.95	0.8	0.957	0.416	0.672	0.333	0.674	0.647	0.712	0.253	9.113
Staphylococcus epidermidis	0	0.008	0	5.062	0.414	0.616	0.824	1.155	0.062	0.049	0.035	0.033	0	0.193	0.021	0.026	0.024	0.027	0.026	0.535	9.11
Paracoccus yeei	0.055	0.328	0.088	0.154	0.905	0.272	0.229	0.586	3.799	0.247	0.236	0.219	0.194	0.112	0.133	0.109	0.153	0.189	0.164	0.319	8.491
Pseudoxanthomonas suwonensis	0.433	3.026	0.828	0.067	1.871	0.235	0.151	0.168	0.199	0.12	0.11	0.116	0.1	0.096	0.088	0.081	0.076	0.079	0.079	0	7.923
Paraburkholderia fungorum	0.082	0.175	0.201	2.121	0.591	2.085	0.244	0.054	0.741	0.136	0.136	0.099	0.197	0.282	0.068	0.063	0.06	0.065	0.086	0.067	7.553
Bradyrhizobium sp. SK17	0.016	0.16	0.146	2.276	0.58	1.773	0.212	0.092	0.782	0.186	0.194	0.171	0.307	0.383	0.016	0.016	0.019	0.014	0.019	0.028	7.39
Methylorubrum extorquens	0.037	0.045	0.04	0.189	0.098	0.245	0.071	0.229	0.221	1.095	1.306	1.046	1.274	0.694	0.102	0.053	0.08	0.084	0.083	0.191	7.183
Delftia acidovorans	0.184	0.038	0.159	0.098	0	0.132	0.108	0.059	0.078	0.079	0.075	0.066	0.081	0.953	0.11	2.969	0.137	0.12	0.146	1.4	6.992
Pseudomonas mendocina	0.421	2.576	0.63	0.162	2.124	0.073	0.069	0.057	0.091	0.063	0.061	0.06	0.059	0.055	0.053	0.064	0.057	0.071	0.068	0.085	6.899
Collimonas fungivorans	0.549	0.2	0.469	0.025	0.027	0.205	0.419	0.037	0.034	0.133	0.132	0.11	0.114	0.115	0.766	0.758	0.767	0.762	0.769	0.017	6.408
Variovorax paradoxus	0.263	0.117	0.219	0.214	0.112	0.318	0.551	0.274	0.2	0.434	0.446	0.395	0.391	0.406	0.358	0.384	0.341	0.333	0.359	0.21	6.325
Rothia mucilaginosa	0	0.004	0	0.553	2.706	0.607	0.172	0.279	0.095	0.111	0.118	0.096	0.11	1.062	0.01	0.023	0.008	0.018	0.018	0.022	6.012
Sphingomonas sp. NIC1	0	0.019	0.081	0.073	0.049	0.149	0.186	0.09	0.27	0.653	0.612	0.505	0.615	0.363	0.428	0.271	0.405	0.379	0.445	0.131	5.724
bacterium enrichment culture clone 2b(2010)	0	0	0	0	0	0	0.046	0	0	0	0	0	0	0.005	1.215	0.919	1.24	1.029	1.257	0	5.711
Rhodopseudomonas palustris	0.134	0.219	0.146	0.461	0.278	0.434	0.177	0.246	0.372	0.456	0.438	0.443	0.452	0.425	0.162	0.18	0.178	0.162	0.17	0.094	5.627
Sphingomonas sp. LK11	0.021	0.022	0.085	0.054	0.051	0.123	0.193	0.083	0.241	0.44	0.428	0.354	0.42	0.439	0.516	0.537	0.501	0.45	0.53	0.125	5.613
Geodermatophilus obscurus	0.015	0.015	0.016	0.119	0.051	0.215	0.036	0.171	0.328	0.791	0.814	0.889	1.107	0.882	0.026	0.023	0.02	0.023	0.016	0	5.557
Sphingobium yanoikuyae	0.077	0.461	0.111	0.113	1.665	0.112	0.246	0.111	0.245	0.28	0.264	0.222	0.236	0.212	0.18	0.188	0.185	0.192	0.171	0.168	5.439
Herbaspirillum frisingense	0.448	0.133	0.394	0.033	0.03	0.188	0.396	0.042	0.049	0.15	0.154	0.129	0.13	0.138	0.59	0.581	0.56	0.548	0.584	0	5.277
Achromobacter xylosoxidans	0.399	0.134	0.331	0.107	0.134	0.224	0.306	0.1	0.152	0.219	0.221	0.22	0.221	0.125	0.423	0.206	0.401	0.389	0.442	0.489	5.243
Ralstonia insidiosa	0.142	0.117	0.197	1.223	0.337	1.056	0.203	0.031	0.438	0.096	0.103	0.076	0.15	0.205	0.16	0.14	0.162	0.141	0.159	0.027	5.163
Sanguibacter keddieii	0	0.004	0	0.027	0.022	0.044	0.012	0.042	0.063	0.459	0.637	1.609	1.377	0.497	0.016	0.018	0.011	0.011	0.016	0	4.865
Sphingomonas panacis	0.02	0.019	0.076	0.063	0.04	0.127	0.179	0.075	0.216	0.399	0.375	0.313	0.36	0.413	0.378	0.473	0.401	0.333	0.4	0.045	4.705
Blastococcus saxobsidens	0	0.015	0.015	0.101	0.042	0.156	0.028	0.148	0.239	0.642	0.661	0.745	0.915	0.733	0.017	0.018	0.019	0.018	0.014	0	4.526
Collimonas arenae	0.403	0.127	0.337	0	0	0.139	0.291	0.024	0.02	0.085	0.081	0.067	0.065	0.076	0.545	0.596	0.514	0.557	0.558	0.033	4.518
Herbaspirillum hiltneri	0.343	0.114	0.283	0	0.016	0.143	0.296	0.026	0.026	0.093	0.092	0.079	0.074	0.089	0.558	0.607	0.555	0.544	0.554	0.023	4.515
Ralstonia pickettii	0.322	0.162	0.293	0.129	0.068	0.197	0.268	0.057	0.093	0.136	0.13	0.121	0.137	0.047	0.496	0.182	0.502	0.468	0.495	0.142	4.445
Stenotrophomonas acidaminiphila	0.309	1.696	0.542	0.034	0.91	0.07	0.069	0.065	0.093	0.062	0.06	0.061	0.063	0.052	0.052	0.046	0.05	0.059	0.069	0	4.362
Herbaspirillum seropedicae	0.446	0.144	0.385	0	0.024	0.141	0.343	0.033	0.034	0.108	0.111	0.095	0.101	0.087	0.436	0.401	0.449	0.431	0.451	0.095	4.315
Hymenobacter sp. PAMC 26554	0	0.01	0.017	0.38	0.036	0.921	0.989	0.192	0.077	0.293	0.265	0.19	0.177	0.281	0.031	0.039	0.033	0.038	0.034	0	4.003
Burkholderia multivorans	0.116	0.057	0.101	1.515	0.06	0.745	0.112	0.159	0.323	0.07	0.06	0.073	0.059	0.048	0.102	0.084	0.113	0.084	0.107	0.009	3.997
Sphingomonas koreensis	0.017	0.025	0.046	0.063	0.061	0.106	0.114	0.092	0.258	0.448	0.414	0.349	0.393	0.319	0.262	0.201	0.248	0.222	0.262	0.085	3.985
Rhodobacter sphaeroides	0.065	0.39	0.101	0.102	0.956	0.122	0.239	0.178	0.32	0.225	0.214	0.195	0.18	0.181	0.081	0.105	0.087	0.097	0.092	0.024	3.954
Pseudoxanthomonas spadix	0.295	1.984	0.569	0	0.641	0.023	0.024	0.033	0.048	0.041	0.037	0.039	0.033	0.036	0.028	0.037	0.028	0.032	0.025	0	3.953
Sphingomonas hengshuiensis	0.027	0.015	0.057	0.05	0.042	0.09	0.117	0.069	0.188	0.349	0.336	0.279	0.317	0.353	0.306	0.366	0.317	0.282	0.34	0.052	3.952
Collimonas pratensis	0.35	0.108	0.29	0	0	0.132	0.269	0.023	0.022	0.088	0.086	0.071	0.071	0.075	0.468	0.471	0.462	0.454	0.482	0.009	3.931
Agrobacterium tumefaciens	0.078	0.597	0.104	0.118	1.375	0.117	0.185	0.119	0.208	0.193	0.156	0.162	0.157	0.081	0.061	0.025	0.042	0.068	0.061	0.021	3.928
Pseudomonas aeruginosa	0.196	0.746	0.247	0.135	0.471	0.13	0.109	0.172	0.161	0.119	0.116	0.121	0.125	0.105	0.187	0.092	0.096	0.114	0.1	0.371	3.913
Brevundimonas diminuta	0.037	0.212	0.038	0.064	1.363	0.214	0.088	0.108	0.399	0.133	0.12	0.113	0.102	0.081	0.15	0.152	0.129	0.25	0.134	0.008	3.895
Cutibacterium granulosum	0	0	0	0.445	0.309	1.36	0.333	0.606	0.306	0.027	0.032	0.026	0.026	0.025	0	0.007	0.004	0.009	0	0.319	3.834
Lysobacter enzymogenes	0.294	1.296	0.453	0.032	0.525	0.053	0.083	0.084	0.111	0.095	0.087	0.094	0.088	0.071	0.084	0.094	0.081	0.074	0.064	0	3.763
Sphingomonas sanxanigenens	0.067	0.028	0.079	0.059	0.071	0.122	0.111	0.085	0.233	0.372	0.35	0.3	0.337	0.293	0.243	0.241	0.238	0.226	0.244	0.022	3.721
Pseudomonas alcaliphila	0.244	1.532	0.354	0.14	1.258	0.024	0.021	0.023	0.019	0	0.014	0.011	0.011	0.015	0.006	0.007	0.006	0.011	0	0	3.696
Ramlibacter tataouinensis	0.159	0.063	0.129	0.066	0.06	0.168	0.199	0.136	0.152	0.332	0.313	0.317	0.308	0.311	0.166	0.199	0.171	0.166	0.172	0.072	3.659
Actinomyces oris	0	0	0	0.411	1.857	0.327	0.078	0.3	0.175	0.055	0.048	0.055	0.054	0.049	0.032	0.031	0.034	0.056	0.029	0.016	3.607
Acinetobacter johnsonii	0	0.659	0	0.299	0.219	0.057	0.279	0.268	0.09	0.064	0.051	0.04	0	0.023	0.236	0.127	0.21	0.473	0.234	0.239	3.568
Staphylococcus warneri	0	0	0	3.348	0	0.032	0.012	0.073	0	0	0	0	0	0.008	0	0.001	0	0	0	0.049	3.523
Ralstonia solanacearum	0.315	0.125	0.261	0.026	0.046	0.111	0.229	0.047	0.062	0.147	0.144	0.136	0.136	0.126	0.305	0.321	0.291	0.304	0.31	0.041	3.483
Sphingomonas wittichii	0.022	0.058	0.042	0.056	0.113	0.114	0.09	0.094	0.271	0.388	0.366	0.326	0.359	0.315	0.167	0.15	0.164	0.143	0.145	0.043	3.426
Sphingomonas sp. MM-1	0.048	0.04	0.063	0.066	0.062	0.104	0.083	0.094	0.275	0.426	0.412	0.357	0.396	0.224	0.159	0.106	0.146	0.143	0.186	0	3.39
Bradyrhizobiaceae bacterium SG-6C	0.011	0.066	0.061	0.943	0.227	0.755	0.075	0.117	0.313	0.079	0.082	0.069	0.114	0.169	0.019	0.017	0.016	0.014	0.016	0.215	3.378
Brevundimonas vesicularis	0.027	0.239	0.041	0.259	1.107	0.468	0.097	0.104	0.416	0.078	0.072	0.064	0.069	0.056	0.033	0.033	0.036	0.047	0.036	0.068	3.35
Pseudomonas fluorescens	0.151	0.13	0.137	0.132	0.108	0.121	0.176	0.136	0.154	0.203	0.177	0.176	0.161	0.152	0.137	0.136	0.131	0.141	0.141	0.534	3.334
Xanthomonas campestris	0.206	0.878	0.32	0.086	0.379	0.139	0.068	0.314	0.153	0.071	0.07	0.064	0.06	0.057	0.069	0.075	0.071	0.075	0.075	0.102	3.332
Hymenobacter sp. APR13	0.016	0.027	0.035	0.297	0.055	0.249	0.56	0.202	0.085	0.313	0.293	0.225	0.188	0.284	0.083	0.096	0.088	0.086	0.092	0.024	3.298
Pseudomonas sihuiensis	0.211	1.375	0.314	0.116	1.1	0	0.015	0.024	0.022	0	0.013	0.011	0.01	0.012	0.007	0.006	0.009	0.008	0.008	0	3.261
Roseomonas sp. FDAARGOS_362	0	0.032	0.019	0.081	0.099	0.158	0.032	0.294	0.495	0.375	0.384	0.371	0.454	0.277	0.028	0.022	0.027	0.031	0.026	0.052	3.257
Staphylococcus hominis	0	0.004	0	1.225	0.086	0.179	0.097	1.335	0.031	0.028	0.016	0.021	0	0.113	0.006	0.008	0.004	0.009	0	0.064	3.226
Xanthomonas translucens	0.202	1.01	0.342	0.025	0.45	0.047	0.058	0.053	0.099	0.142	0.133	0.155	0.129	0.124	0.047	0.051	0.046	0.05	0.048	0.011	3.222
Brevundimonas sp. DS20	0.046	0.297	0.044	0.087	1.391	0.216	0.106	0.069	0.38	0.072	0.066	0.064	0.06	0.056	0.029	0.035	0.029	0.037	0.022	0.085	3.191
Xanthomonas hortorum	0.297	1.309	0.475	0	0.476	0	0.086	0.08	0	0	0	0	0	0.005	0.127	0.015	0.114	0.093	0.114	0	3.191
Clostridium botulinum	0	0.005	0	0.099	0.079	0.238	0.073	0.212	0.048	0.511	0.438	0.433	0.378	0.641	0	0.001	0	0	0	0	3.156
Herbaspirillum rubrisubalbicans	0.333	0.062	0.272	0	0	0.112	0.245	0.022	0.023	0.074	0.072	0.06	0.061	0.062	0.305	0.319	0.34	0.336	0.329	0.121	3.148
Sphingomonas sp. LM7	0.019	0.015	0.045	0.042	0.037	0.087	0.09	0.064	0.179	0.337	0.317	0.267	0.306	0.318	0.199	0.23	0.193	0.17	0.194	0.033	3.142
Sphingomonas sp. Cra20	0.016	0.017	0.037	0.038	0.03	0.096	0.085	0.061	0.178	0.327	0.305	0.257	0.296	0.315	0.19	0.221	0.192	0.189	0.197	0.075	3.122
Toxoplasma gondii	0	0.012	0.014	0.875	0.062	0.191	0.061	0.477	0.155	0.102	0.084	0.095	0.051	0.255	0.019	0.026	0.023	0.034	0.037	0.535	3.108
Mycobacterium sp. YC-RL4	0	0.058	0.06	0.946	0.253	0.846	0.078	0.044	0.312	0.086	0.076	0.068	0.104	0.141	0.009	0.008	0.007	0	0	0	3.096
Burkholderia cenocepacia	0.222	0.187	0.208	0.085	0.099	0.106	0.186	0.076	0.104	0.158	0.141	0.143	0.155	0.056	0.271	0.089	0.272	0.235	0.293	0	3.086
Stenotrophomonas rhizophila	0.207	0.78	0.289	0.036	0.424	0.076	0.065	0.074	0.22	0.087	0.087	0.092	0.074	0.082	0.089	0.096	0.088	0.085	0.078	0.012	3.041
Methylorubrum populi	0.032	0.039	0.028	0.067	0.08	0.096	0.044	0.104	0.113	0.354	0.431	0.339	0.43	0.326	0.043	0.03	0.032	0.039	0.037	0.293	2.957
Methylobacterium sp. 17Sr1-43	0.024	0.021	0.024	0.065	0.054	0.131	0.038	0.094	0.078	0.383	0.466	0.364	0.46	0.454	0.034	0.041	0.035	0.039	0.036	0.048	2.889
Herminiimonas arsenicoxydans	0.244	0.075	0.226	0	0	0.081	0.184	0.014	0	0.049	0.045	0.039	0.038	0.037	0.401	0.276	0.374	0.353	0.379	0.023	2.838
Variovorax sp. PMC12	0.102	0.053	0.096	0.076	0.053	0.142	0.228	0.109	0.083	0.181	0.176	0.163	0.158	0.147	0.167	0.17	0.172	0.152	0.184	0.187	2.799
Burkholderia cepacia	0.254	0.091	0.22	0	0.049	0.088	0.172	0.052	0.087	0.138	0.118	0.11	0.123	0.043	0.253	0.111	0.245	0.273	0.297	0.058	2.782
Brevundimonas sp. GW460-12-10-14-LB2	0.018	0.215	0.025	0.117	0.997	0.363	0.083	0.077	0.339	0.071	0.063	0.06	0.054	0.037	0.027	0.026	0.033	0.041	0.043	0.035	2.724
Methylobacterium sp. XJLM	0	0	0	0	0	0.274	0	0.114	0.116	0.442	0.523	0.438	0.555	0.056	0.036	0.004	0	0	0	0.164	2.722
Burkholderia pseudomallei	0.189	0.137	0.2	0	0.063	0.067	0.182	0.09	0.079	0.199	0.139	0.121	0.155	0.025	0.257	0.032	0.267	0.231	0.279	0	2.712
Methylobacterium sp. 17SD2-17	0.011	0.014	0.012	0.058	0.031	0.105	0.027	0.077	0.077	0.372	0.461	0.355	0.465	0.468	0.034	0.037	0.027	0.031	0.023	0.022	2.707
Luteimonas sp. JM171	0.191	1.079	0.324	0	0.371	0.028	0.023	0.143	0.09	0.073	0.065	0.071	0.059	0.065	0.025	0.025	0.019	0.022	0.021	0	2.694
Microvirga ossetica	0.015	0.023	0.017	0.106	0.057	0.101	0.028	0.188	0.216	0.364	0.355	0.333	0.357	0.348	0.028	0.035	0.03	0.036	0.032	0.022	2.691
Variovorax boronicumulans	0.105	0.038	0.099	0.102	0.063	0.121	0.235	0.114	0.082	0.189	0.187	0.169	0.174	0.151	0.175	0.158	0.167	0.155	0.161	0.038	2.683
Cupriavidus metallidurans	0.229	0.072	0.205	0	0.022	0.069	0.145	0.383	0.055	0.092	0.088	0.084	0.091	0.051	0.191	0.139	0.215	0.211	0.189	0.131	2.662
Mycobacterium dioxanotrophicus	0	0.045	0.047	0.779	0.222	0.709	0.064	0.037	0.244	0.076	0.071	0.063	0.094	0.123	0.017	0.014	0.015	0.018	0.02	0	2.658
Mycolicibacterium smegmatis	0.013	0.047	0.045	0.703	0.16	0.789	0.061	0.046	0.22	0.081	0.079	0.083	0.107	0.114	0.013	0.015	0.017	0.015	0.02	0	2.628
Bradyrhizobium erythrophlei	0.022	0.054	0.04	0.309	0.121	0.284	0.058	0.164	0.197	0.197	0.189	0.198	0.198	0.229	0.058	0.07	0.054	0.056	0.059	0.07	2.627
Paracoccus contaminans	0.016	0.174	0.043	0.057	0.542	0.074	0.142	0.16	0.4	0.152	0.137	0.12	0.104	0.119	0.047	0.069	0.062	0.074	0.051	0.055	2.598
Methylobacterium radiotolerans	0.044	0.061	0.063	0	0	0.171	0.059	0.102	0.083	0.332	0.384	0.315	0.413	0.135	0.052	0.021	0.064	0.065	0.096	0.129	2.589
Hymenobacter swuensis	0	0.018	0.021	0.245	0.046	0.169	0.49	0.158	0.068	0.255	0.229	0.178	0.147	0.23	0.058	0.068	0.063	0.054	0.065	0	2.562
Mycobacterium avium	0	0.039	0.073	0.542	0.171	0.532	0.05	0.353	0.208	0.164	0.073	0.069	0.095	0.103	0	0.013	0.023	0.021	0	0	2.529
Streptococcus sanguinis	0	0	0	0.203	1.412	0.419	0.049	0.157	0.025	0	0.013	0.009	0	0.03	0.014	0.089	0.021	0.022	0.02	0.019	2.502
Gemmatirosa kalamazoonesis	0.012	0.019	0.012	0.045	0.031	0.131	0.022	0.103	0.193	0.371	0.36	0.366	0.319	0.365	0.025	0.027	0.026	0.028	0.018	0.014	2.487
Janibacter indicus	0	0.005	0	0.147	0.05	0.131	0.016	0.365	0.61	0.084	0.075	0.097	0.091	0.065	0.007	0.007	0.005	0.007	0	0.71	2.472
Friedmanniella luteola	0	0.008	0	0.082	0.033	0.102	0.019	0.164	0.228	0.347	0.329	0.343	0.41	0.321	0.011	0.011	0.01	0.011	0.011	0.029	2.469
Lysobacter capsici	0.21	0.892	0.301	0.025	0.324	0.031	0.054	0.049	0.086	0.052	0.048	0.05	0.044	0.045	0.044	0.05	0.048	0.052	0.063	0	2.468
Corynebacterium ureicelerivorans	0	0.005	0	0.338	0.108	0.325	0.086	1.104	0.419	0	0.016	0.017	0.02	0.014	0	0.007	0	0	0	0	2.459
Agrobacterium sp. RAC06	0.037	0.346	0.052	0.034	1.392	0.023	0.071	0.028	0.063	0.042	0.038	0.038	0.035	0.037	0.02	0.024	0.021	0.03	0.024	0.096	2.451
bacterium enrichment culture clone 2a(2010)	0	0	0	0	0	0	0.033	0	0	0	0	0	0	0.001	0.51	0.355	0.55	0.447	0.547	0	2.443
Hymenobacter sedentarius	0	0.011	0.022	0.21	0.027	0.279	0.374	0.145	0.068	0.246	0.221	0.171	0.147	0.212	0.052	0.063	0.056	0.045	0.05	0.042	2.441
Novosphingobium resinovorum	0.068	0.036	0.075	0.062	0.059	0.093	0.083	0.088	0.204	0.265	0.254	0.212	0.221	0.192	0.103	0.101	0.102	0.112	0.097	0	2.427
Corynebacterium minutissimum	0	0	0	0.777	0.315	0.201	0.101	0.822	0.178	0	0.01	0.009	0	0.01	0	0.003	0	0	0	0	2.426
Mycolicibacterium gilvum	0.034	0.044	0.07	0.58	0.153	0.563	0.057	0.123	0.271	0.103	0.08	0.082	0.104	0.093	0.01	0.009	0.014	0.014	0.022	0	2.426
Rhizobium leguminosarum	0.054	0.109	0.061	0.113	0.276	0.092	0.078	0.099	0.152	0.184	0.167	0.168	0.162	0.152	0.101	0.108	0.104	0.102	0.104	0	2.386
Cupriavidus gilardii	0.18	0.073	0.169	0.038	0.037	0.072	0.145	0.046	0.055	0.117	0.12	0.103	0.116	0.096	0.183	0.154	0.191	0.182	0.183	0.124	2.384
Curtobacterium pusillum	0	0	0	0.062	0.016	0.049	0.028	0.071	0.09	0.336	0.332	0.47	0.518	0.28	0.027	0.026	0.018	0.032	0.023	0	2.378
Lysobacter maris	0.175	0.975	0.303	0.02	0.381	0.031	0.028	0.047	0.064	0.049	0.044	0.049	0.043	0.045	0.022	0.025	0.019	0.019	0.021	0	2.36
Streptococcus parasanguinis	0	0	0	0.284	1.089	0.084	0.098	0.096	0	0.111	0.145	0.075	0.063	0.266	0	0.003	0.005	0.01	0	0.022	2.351
Bradyrhizobium lablabi	0.054	0.052	0.052	0.272	0.13	0.254	0.068	0.169	0.179	0.188	0.181	0.186	0.189	0.083	0.056	0.033	0.062	0.066	0.069	0	2.343
Variovorax sp. HW608	0.077	0.045	0.074	0.077	0.052	0.127	0.199	0.105	0.086	0.172	0.169	0.153	0.154	0.171	0.111	0.128	0.105	0.09	0.104	0.14	2.339
Herbaspirillum sp. meg3	0.222	0.08	0.179	0	0	0.059	0.159	0.013	0.014	0.043	0.046	0.035	0.037	0.044	0.259	0.299	0.276	0.286	0.27	0	2.321
Curtobacterium sp. BH-2-1-1	0	0.006	0.013	0.065	0.018	0.054	0.03	0.073	0.091	0.322	0.321	0.45	0.506	0.261	0.018	0.015	0.011	0.016	0.016	0	2.286
Cupriavidus necator	0.167	0.056	0.156	0.057	0.035	0.093	0.131	0.032	0.045	0.101	0.1	0.094	0.093	0.083	0.189	0.186	0.19	0.194	0.192	0.072	2.266
Rhodoferax koreense	0.105	0.053	0.1	0.043	0.048	0.087	0.134	0.071	0.066	0.128	0.127	0.121	0.121	0.1	0.158	0.152	0.156	0.132	0.164	0.183	2.249
Sphingobium cloacae	0.019	0.057	0.024	0.056	0.106	0.088	0.048	0.062	0.173	0.295	0.272	0.23	0.25	0.154	0.087	0.053	0.091	0.09	0.093	0	2.248
Sphingopyxis macrogoltabida	0.03	0.02	0.036	0.059	0.044	0.096	0.052	0.082	0.196	0.227	0.217	0.192	0.204	0.172	0.111	0.093	0.101	0.103	0.108	0.091	2.234
Streptococcus mitis	0	0	0	0.812	0.292	0.062	0.221	0.329	0.044	0.09	0.065	0.049	0.02	0.11	0.01	0.019	0.006	0.01	0	0.077	2.216
Sinorhizobium fredii	0.06	0.107	0.065	0.064	0.257	0.108	0.076	0.106	0.171	0.186	0.177	0.17	0.171	0.09	0.055	0.036	0.053	0.05	0.062	0.087	2.151
Janthinobacterium sp. Marseille	0.186	0.067	0.168	0	0	0.075	0.139	0.013	0	0.044	0.042	0.035	0.031	0.034	0.255	0.223	0.271	0.274	0.288	0	2.145
Rothia dentocariosa	0	0	0	0.263	0.15	0.524	0.086	0.253	0.058	0.02	0.017	0.017	0.018	0.457	0	0.014	0.011	0	0	0.246	2.134
Kocuria turfanensis	0	0.009	0	0.092	0.045	0.085	0.034	0.201	0.325	0.226	0.177	0.238	0.33	0.258	0.032	0.017	0.018	0.024	0.016	0	2.127
Burkholderia gladioli	0.163	0.069	0.161	0.03	0.041	0.053	0.134	0.038	0.056	0.111	0.105	0.102	0.117	0.093	0.177	0.171	0.17	0.173	0.16	0	2.124
Paracoccus zhejiangensis	0.015	0.136	0.034	0.05	0.315	0.069	0.08	0.174	0.255	0.125	0.113	0.113	0.093	0.093	0.08	0.093	0.081	0.119	0.079	0	2.117
Mycolicibacterium phlei	0.016	0.036	0.041	0.494	0.151	0.67	0.049	0.039	0.18	0.07	0.064	0.063	0.086	0.09	0.013	0.008	0.009	0.01	0.019	0	2.108
Sphingomonas indica	0.013	0.012	0.024	0.035	0.028	0.082	0.042	0.062	0.204	0.274	0.247	0.222	0.233	0.248	0.067	0.093	0.067	0.064	0.064	0.025	2.106
Roseomonas gilardii	0.029	0.038	0.03	0.062	0.05	0.081	0.042	0.1	0.122	0.289	0.289	0.282	0.347	0.251	0.018	0.017	0.013	0.021	0.017	0	2.098
Azospirillum thiophilum	0.045	0.065	0.042	0.063	0.115	0.078	0.07	0.117	0.145	0.222	0.22	0.205	0.227	0.129	0.066	0.041	0.068	0.061	0.061	0.004	2.044
Rhizorhabdus dicambivorans	0.031	0.025	0.042	0	0.044	0.07	0.059	0.059	0.158	0.242	0.225	0.2	0.22	0.157	0.102	0.084	0.101	0.098	0.105	0.012	2.034
Rhizobacter gummiphilus	0.149	0.048	0.137	0.041	0.032	0.062	0.114	0.059	0.072	0.143	0.136	0.14	0.142	0.141	0.117	0.132	0.112	0.12	0.126	0	2.023
Lysobacter antibioticus	0.14	0.796	0.248	0	0.31	0.03	0.03	0.038	0.06	0.045	0.041	0.046	0.039	0.038	0.03	0.03	0.035	0.033	0.025	0	2.014
Friedmanniella sagamiharensis	0	0.01	0.009	0.08	0.043	0.14	0.02	0.126	0.228	0.253	0.243	0.259	0.293	0.221	0.008	0.01	0.009	0.012	0.012	0.018	1.994
Achromobacter denitrificans	0.123	0.042	0.089	0.043	0.033	0.087	0.091	0.035	0.053	0.086	0.088	0.085	0.09	0.051	0.12	0.068	0.123	0.111	0.12	0.452	1.99
Streptomyces albus	0.077	0.015	0.057	0.202	0.12	0.156	0.044	0.095	0.184	0.173	0.134	0.149	0.166	0.039	0.099	0.011	0.067	0.095	0.1	0	1.983
Hymenobacter sp. PAMC 26628	0	0.012	0.014	0.168	0.03	0.31	0.368	0.11	0.054	0.18	0.164	0.127	0.113	0.153	0.032	0.034	0.032	0.031	0.032	0.007	1.971
Methylobacterium sp. 4-46	0.014	0.02	0.017	0.05	0.051	0.082	0.029	0.066	0.083	0.247	0.292	0.232	0.302	0.295	0.03	0.034	0.031	0.031	0.03	0.019	1.955
Enterobacter cloacae	0	0.058	0.073	0	0.057	0.093	0.066	0.119	0.17	0.218	0.195	0.159	0.175	0.079	0.106	0.051	0.117	0.117	0.095	0	1.948
Cupriavidus nantongensis	0.2	0.054	0.144	0	0.036	0.09	0.093	0.028	0.045	0.113	0.109	0.102	0.114	0.04	0.173	0.096	0.151	0.174	0.164	0.021	1.947
Methylobacterium sp. C1	0	0	0	0	0	0.163	0.03	0.098	0.085	0.308	0.353	0.291	0.389	0.087	0.022	0.008	0.031	0.046	0	0.031	1.942
Variovorax sp. PAMC 28711	0.075	0.039	0.066	0.082	0.041	0.114	0.206	0.098	0.053	0.138	0.138	0.117	0.116	0.132	0.103	0.118	0.092	0.092	0.101	0.02	1.941
Delftia tsuruhatensis	0.073	0.048	0.049	0.034	0.07	0.061	0.051	0.05	0.054	0.062	0.067	0.061	0.067	0.037	0.074	0.035	0.063	0.063	0.071	0.849	1.939
Xanthomonas sacchari	0.151	0.648	0.217	0	0.322	0.03	0.036	0.03	0.043	0.038	0.037	0.036	0.034	0.033	0.051	0.061	0.056	0.056	0.057	0	1.936
Klebsiella pneumoniae	0	0.072	0.06	0	0.095	0.195	0.063	0.083	0.101	0.099	0.075	0.074	0.064	0.023	0.045	0.009	0.038	0.038	0.05	0.751	1.935
Curtobacterium sp. MR_MD2014	0	0.006	0	0.063	0.018	0.057	0.023	0.075	0.108	0.262	0.261	0.363	0.391	0.219	0.015	0.013	0.011	0.015	0.015	0.019	1.934
Clavibacter capsici	0	0.014	0	0	0	0.029	0.01	0.029	0.051	0.231	0.186	0.3	0.387	0.161	0.1	0.1	0.113	0.094	0.111	0.012	1.928
Paracoccus denitrificans	0.02	0.128	0.029	0.044	0.298	0.097	0.08	0.138	0.248	0.12	0.111	0.104	0.091	0.089	0.058	0.068	0.057	0.076	0.056	0	1.912
Dermabacter vaginalis	0	0	0	0.388	0.162	0.556	0.103	0.453	0.127	0	0.02	0.021	0.025	0.01	0	0.004	0	0	0	0.017	1.886
Acidovorax avenae	0.109	0.055	0.086	0.058	0.049	0.08	0.129	0.067	0.066	0.12	0.12	0.114	0.109	0.091	0.131	0.115	0.125	0.126	0.11	0.022	1.882
Paracoccus aminovorans	0.023	0.108	0.033	0.036	0.285	0.069	0.102	0.126	0.242	0.107	0.102	0.095	0.083	0.086	0.05	0.08	0.064	0.08	0.068	0.036	1.875
Cupriavidus basilensis	0.157	0.032	0.128	0	0.021	0.067	0.136	0.025	0.031	0.079	0.081	0.072	0.075	0.073	0.157	0.173	0.161	0.159	0.171	0.075	1.873
Achromobacter sp. AONIH1	0.076	0.031	0.05	0.026	0.026	0.056	0.051	0.021	0.033	0.051	0.051	0.055	0.058	0.04	0.109	0.072	0.094	0.092	0.092	0.776	1.86
Sorangium cellulosum	0.061	0.043	0.06	0.054	0.045	0.09	0.053	0.096	0.16	0.176	0.175	0.19	0.175	0.178	0.052	0.062	0.046	0.051	0.055	0.033	1.855
Mycolicibacterium aurum	0	0.03	0.031	0.512	0.139	0.471	0.043	0.031	0.185	0.06	0.056	0.055	0.076	0.09	0.009	0.006	0.007	0.01	0.008	0.026	1.845
Achromobacter spanius	0.168	0.066	0.137	0.03	0.037	0.05	0.106	0.041	0.05	0.073	0.076	0.079	0.071	0.07	0.144	0.148	0.15	0.139	0.154	0.04	1.829
Mitsuaria sp. 7	0.144	0.053	0.12	0.024	0.027	0.043	0.109	0.039	0.047	0.085	0.086	0.082	0.086	0.088	0.146	0.158	0.142	0.152	0.143	0.053	1.827
Nocardioides sp. JS614	0.015	0.012	0.015	0.086	0.039	0.132	0.02	0.2	0.278	0.19	0.172	0.224	0.201	0.15	0.016	0.012	0.008	0.015	0.016	0.013	1.814
Shinella sp. HZN7	0.044	0.162	0.053	0.039	0.488	0.058	0.079	0.084	0.133	0.106	0.097	0.097	0.1	0.072	0.047	0.033	0.043	0.041	0.037	0	1.813
Leptotrichia buccalis	0	0	0	0	0	0	0	0	0	0	0	0	0	1.055	0	0.753	0	0	0	0	1.808
Rhizobium etli	0.077	0.077	0.075	0	0.208	0.124	0.063	0.087	0.129	0.165	0.157	0.15	0.148	0.037	0.067	0.024	0.065	0.072	0.075	0	1.8
Pseudomonas syringae	0.09	0.088	0.079	0	0.045	0.048	0.122	0.077	0.095	0.13	0.111	0.112	0.109	0.058	0.135	0.069	0.139	0.144	0.129	0.018	1.798
Staphylococcus capitis	0	0.011	0	0.733	0.063	0.175	0.168	0.532	0.015	0	0	0	0	0.033	0.008	0.011	0.005	0.011	0	0.033	1.798
Mycobacterium intracellulare	0	0.06	0	0.541	0.174	0.462	0	0	0.211	0	0.109	0.097	0.126	0.014	0	0	0	0	0	0	1.794
Rubrivivax gelatinosus	0.136	0.05	0.108	0.039	0.032	0.054	0.107	0.054	0.076	0.119	0.118	0.116	0.115	0.115	0.095	0.108	0.09	0.094	0.096	0.064	1.786
Stenotrophomonas sp. LM091	0.112	0.468	0.162	0.112	0.304	0.1	0.056	0.061	0.083	0.045	0.038	0.045	0.037	0.029	0.027	0.021	0.026	0.022	0.029	0	1.777
Luteimonas sp. 83-4	0.124	0.718	0.219	0	0.278	0.022	0.019	0.055	0.052	0.037	0.032	0.032	0.027	0.034	0.023	0.025	0.025	0.025	0.022	0	1.769
Mycobacterium sp. VKM Ac-1817D	0	0.034	0	0.579	0.163	0.533	0.046	0	0.182	0	0.071	0.066	0.069	0.018	0	0	0	0	0	0	1.761
Xanthomonas citri	0.095	0.344	0.132	0	0.172	0	0.041	0.109	0.205	0.102	0.086	0.094	0.078	0.013	0.041	0.02	0.053	0.055	0.051	0.069	1.76
Defluviimonas alba	0.035	0.179	0.044	0.038	0.492	0.046	0.138	0.077	0.137	0.085	0.076	0.068	0.066	0.059	0.035	0.042	0.04	0.042	0.038	0.006	1.743
Acidovorax sp. KKS102	0.059	0.027	0.05	0.034	0.04	0.086	0.056	0.062	0.058	0.06	0.057	0.06	0.057	0.057	0.077	0.073	0.074	0.064	0.08	0.589	1.72
Marmoricola scoriae	0	0.012	0	0.092	0.04	0.126	0.019	0.162	0.242	0.2	0.178	0.215	0.221	0.153	0.007	0.007	0.01	0.012	0	0	1.696
Propionibacterium sp. oral taxon 193	0	0	0.01	0.199	0.064	0.09	0.061	0.403	0.529	0.027	0.025	0.023	0.03	0.032	0.009	0.011	0.009	0.016	0.009	0.149	1.696
Bradyrhizobium ottawaense	0	0.04	0.032	0.15	0.105	0.184	0.045	0.101	0.122	0.137	0.138	0.144	0.144	0.05	0.062	0.022	0.05	0.053	0.059	0.05	1.688
Starkeya novella	0.031	0.234	0.08	0.041	0.612	0.049	0.03	0.04	0.062	0.08	0.077	0.077	0.084	0.071	0.021	0.024	0.026	0.023	0.023	0	1.685
Mycobacteroides abscessus	0	0.034	0.044	0.465	0.131	0.4	0.038	0.041	0.148	0.074	0.052	0.046	0.062	0.053	0.016	0.005	0.017	0.017	0	0.026	1.669
Kocuria palustris	0	0.006	0	0.109	0.045	0.399	0.014	0.508	0.216	0.054	0.053	0.071	0.087	0.051	0.008	0.01	0.01	0.015	0.011	0	1.667
Streptococcus oralis	0	0	0	0.39	0.221	0.249	0.138	0.194	0.015	0.072	0.05	0.042	0	0.06	0.009	0.007	0.007	0.012	0	0.173	1.639
Methylobacterium aquaticum	0.02	0.023	0.022	0.061	0.06	0.069	0.026	0.053	0.058	0.183	0.218	0.178	0.235	0.213	0.023	0.026	0.019	0.022	0.024	0.103	1.636
Sphingopyxis granuli	0	0.035	0	0	0.046	0	0.05	0.066	0.155	0.226	0.208	0.18	0.194	0.045	0.098	0.024	0.107	0.083	0.112	0	1.629
Methylobacterium sp. PR1016A	0.017	0.016	0.015	0.084	0.073	0.055	0.029	0.049	0.065	0.184	0.206	0.173	0.229	0.19	0.03	0.027	0.026	0.032	0.03	0.094	1.624
Hymenobacter sp. DG25B	0	0.011	0.017	0.14	0.026	0.149	0.279	0.1	0.047	0.179	0.165	0.123	0.099	0.121	0.031	0.026	0.031	0.032	0.039	0	1.615
Comamonas aquatica	0.073	0.268	0.07	0.027	0.337	0.037	0.047	0.04	0.1	0.039	0.048	0.036	0.033	0.042	0.041	0.05	0.041	0.038	0.047	0.195	1.609
Methylobacterium nodulans	0.015	0.024	0.018	0.04	0.045	0.059	0.02	0.053	0.073	0.197	0.22	0.179	0.231	0.236	0.021	0.023	0.019	0.019	0.019	0.087	1.598
Lysobacter gummosus	0.111	0.614	0.184	0	0.244	0.02	0.026	0.032	0.054	0.034	0.031	0.033	0.028	0.023	0.029	0.031	0.031	0.032	0.04	0	1.597
Sphingobium hydrophobicum	0.017	0.03	0.028	0	0.041	0.076	0.041	0.042	0.108	0.166	0.157	0.137	0.147	0.107	0.101	0.075	0.094	0.098	0.084	0.046	1.595
Pseudomonas sp. LPH1	0.101	0.629	0.16	0.062	0.505	0.015	0.013	0.016	0.014	0	0.01	0.009	0	0.01	0.009	0.012	0.008	0.012	0.008	0	1.593
[Polyangium] brachysporum	0.127	0.034	0.103	0.02	0.025	0.078	0.093	0.036	0.045	0.088	0.087	0.083	0.086	0.09	0.112	0.127	0.111	0.106	0.111	0.006	1.568
Leptothrix cholodnii	0.077	0.037	0.075	0.034	0.026	0.057	0.093	0.045	0.054	0.103	0.104	0.097	0.103	0.097	0.1	0.127	0.111	0.102	0.113	0.007	1.562
Cupriavidus pinatubonensis	0.128	0.046	0.121	0	0.016	0.045	0.106	0.021	0.027	0.069	0.063	0.062	0.065	0.048	0.143	0.143	0.13	0.158	0.141	0.022	1.554
Corynebacterium simulans	0	0	0	0.325	0.149	0.348	0.06	0.393	0.16	0	0.014	0.014	0	0.009	0	0.001	0	0	0	0.069	1.542
Methylobacterium phyllosphaerae	0	0	0	0	0	0.131	0.027	0.058	0.058	0.216	0.242	0.201	0.262	0.084	0.022	0.012	0.02	0.029	0	0.173	1.535
Nocardioides sp. CF8	0	0.01	0	0.089	0.043	0.167	0.016	0.171	0.266	0.155	0.142	0.181	0.166	0.12	0	0.004	0.005	0	0	0	1.535
Acinetobacter baumannii	0	0.096	0	0.046	0	0.028	0.041	0.055	0.028	0.065	0.041	0.037	0	0.037	0.178	0.102	0.163	0.317	0.182	0.115	1.531
Kineococcus radiotolerans	0	0.008	0.014	0.041	0.021	0.053	0.019	0.094	0.089	0.215	0.209	0.229	0.251	0.211	0.012	0.015	0.015	0.019	0.013	0	1.528
Pseudopropionibacterium propionicum	0	0	0	0.079	0.053	0.297	0.029	0.043	0.035	0	0.014	0.017	0.02	0.756	0	0.178	0	0	0	0	1.521
Mesorhizobium ciceri	0	0.044	0.048	0.074	0.098	0.104	0.04	0.093	0.134	0.159	0.139	0.143	0.134	0.05	0.046	0.016	0.04	0.047	0.047	0.057	1.513
Clavibacter michiganensis	0	0	0	0	0	0.031	0	0.022	0.043	0.139	0.112	0.175	0.221	0.081	0.147	0.127	0.151	0.112	0.15	0	1.511
Acidovorax carolinensis	0.089	0.034	0.076	0.037	0.037	0.061	0.093	0.055	0.045	0.079	0.073	0.069	0.07	0.056	0.107	0.092	0.102	0.105	0.099	0.131	1.51
Pantoea agglomerans	0	0.009	0	0	0	0.032	0.012	0.365	0.124	0.244	0.205	0.207	0.148	0.15	0	0.005	0.009	0	0	0	1.51
Mycolicibacterium rutilum	0	0.029	0.028	0.394	0.109	0.305	0.036	0.038	0.146	0.066	0.06	0.061	0.076	0.082	0.014	0.017	0.015	0.016	0.017	0	1.509
Acinetobacter schindleri	0	0.032	0.011	0.029	0	0	0.015	0.104	0.04	0.083	0.062	0.057	0.02	0.059	0.151	0.198	0.166	0.326	0.129	0.026	1.508
Corynebacterium striatum	0	0.009	0	0.392	0.154	0.299	0.061	0.337	0.12	0	0.017	0.018	0.02	0.01	0	0.001	0	0	0	0.066	1.504
Hymenobacter nivis	0.013	0.006	0.019	0.134	0.019	0.212	0.268	0.084	0.039	0.134	0.122	0.088	0.081	0.118	0.029	0.034	0.033	0.023	0.035	0	1.491
Mycolicibacterium vanbaalenii	0	0.023	0.031	0.36	0.098	0.349	0.036	0.041	0.148	0.065	0.058	0.057	0.076	0.076	0.014	0.012	0.013	0.016	0.016	0	1.489
Nocardioides dokdonensis	0	0.011	0	0.083	0.031	0.114	0.015	0.146	0.236	0.155	0.138	0.179	0.158	0.109	0.012	0.011	0.01	0.013	0.016	0.052	1.489
Burkholderia ubonensis	0.11	0.05	0.101	0.025	0.032	0.044	0.095	0.03	0.044	0.08	0.073	0.071	0.074	0.044	0.122	0.083	0.132	0.107	0.127	0.032	1.476
Brevundimonas sp. LM2	0.022	0.121	0.02	0.035	0.533	0.073	0.044	0.042	0.153	0.064	0.059	0.055	0.055	0.054	0.026	0.032	0.019	0.027	0.029	0.006	1.469
Burkholderia glumae	0.121	0.033	0.106	0	0.029	0.045	0.087	0.029	0.046	0.077	0.064	0.064	0.068	0.04	0.138	0.102	0.129	0.144	0.142	0	1.464
Rhodococcus erythropolis	0	0	0	0	0	0.148	0.052	0.078	0.092	0.226	0.204	0.233	0.321	0.053	0	0.005	0.023	0.024	0	0	1.459
Oscillatoria nigro-viridis	0	0	0	0.038	0	0.136	0.033	0.043	0.016	0.28	0.259	0.205	0.176	0.27	0	0.001	0	0	0	0	1.457
Paracoccus sp. CBA4604	0.011	0.11	0.027	0.027	0.282	0.052	0.072	0.091	0.167	0.077	0.072	0.068	0.061	0.07	0.044	0.049	0.038	0.058	0.035	0.04	1.451
Sphingobium sp. RAC03	0	0.038	0.019	0	0.174	0.054	0.05	0.031	0.076	0.122	0.118	0.099	0.102	0.107	0.085	0.092	0.095	0.087	0.1	0	1.449
Mycolicibacterium fortuitum	0	0.039	0	0.503	0.109	0.479	0.044	0	0.182	0	0	0	0.073	0.013	0	0	0	0	0	0	1.442
Pimelobacter simplex	0	0.017	0.013	0.081	0.034	0.109	0.018	0.132	0.22	0.147	0.135	0.176	0.158	0.12	0.013	0.013	0.01	0.015	0.01	0.019	1.44
Phenylobacterium zucineum	0.016	0.029	0.019	0.032	0.071	0.083	0.028	0.063	0.162	0.165	0.152	0.147	0.148	0.141	0.031	0.033	0.026	0.035	0.034	0.02	1.435
Acinetobacter sp. ACNIH1	0	0.02	0	0.025	0	0	0.009	0.11	0.03	0.042	0.032	0.026	0.013	0.031	0.161	0.196	0.165	0.303	0.148	0.117	1.428
Novosphingobium sp. P6W	0.034	0.012	0.038	0.026	0.026	0.048	0.041	0.048	0.128	0.157	0.146	0.121	0.129	0.141	0.05	0.065	0.056	0.055	0.056	0.051	1.428
Neisseria meningitidis	0	0.023	0.017	0.125	0.057	0.262	0.086	0.185	0.039	0.124	0.145	0.07	0.071	0.09	0.036	0.005	0.031	0.061	0	0	1.427
Streptomyces hygroscopicus	0.08	0.019	0.069	0.098	0.047	0.131	0.045	0.067	0.099	0.137	0.116	0.133	0.147	0.062	0.037	0.019	0.037	0.038	0.043	0	1.424
Bradyrhizobium icense	0.019	0.02	0.023	0.154	0.048	0.149	0.026	0.216	0.101	0.108	0.098	0.112	0.108	0.12	0.024	0.028	0.022	0.022	0.021	0	1.419
Neisseria sicca	0	0	0	0.12	0.037	0.727	0.049	0.269	0.046	0.04	0.041	0.023	0.025	0.024	0	0.004	0	0	0	0.009	1.414
Brevundimonas naejangsanensis	0	0.097	0.012	0.032	0.423	0.103	0.039	0.05	0.157	0.057	0.052	0.051	0.044	0.039	0.034	0.048	0.037	0.064	0.035	0.027	1.401
Burkholderia vietnamiensis	0.243	0.056	0.207	0	0	0	0.134	0	0	0	0.068	0.062	0.065	0.012	0.118	0.028	0.157	0.114	0.133	0	1.397
Methylibium petroleiphilum	0.081	0.048	0.07	0.026	0.025	0.061	0.075	0.043	0.062	0.097	0.097	0.093	0.113	0.09	0.084	0.074	0.08	0.072	0.082	0.023	1.396
Polaromonas naphthalenivorans	0.079	0.035	0.072	0.021	0.016	0.055	0.09	0.034	0.036	0.065	0.064	0.058	0.057	0.07	0.12	0.131	0.108	0.109	0.113	0.063	1.396
Methylobacterium sp. 17Sr1-1	0.021	0.014	0.014	0.061	0.047	0.049	0.019	0.038	0.053	0.147	0.17	0.152	0.208	0.157	0.033	0.037	0.034	0.031	0.035	0.072	1.392
Mycolicibacterium goodii	0	0.028	0.021	0.369	0.095	0.36	0.034	0.028	0.135	0.053	0.05	0.05	0.067	0.068	0.007	0.008	0.007	0.009	0	0	1.389
Bradyrhizobium diazoefficiens	0.02	0.033	0.026	0.156	0.066	0.135	0.035	0.08	0.108	0.102	0.098	0.101	0.112	0.095	0.025	0.03	0.031	0.033	0.03	0.058	1.374
Mycobacterium chimaera	0	0.024	0	0.412	0.102	0.361	0.065	0.071	0.142	0	0.048	0.043	0.068	0.028	0	0.005	0	0	0	0	1.369
Leifsonia xyli	0.028	0.018	0.027	0.06	0.027	0.067	0.022	0.057	0.089	0.152	0.152	0.201	0.239	0.116	0.021	0.019	0.021	0.017	0.021	0.014	1.368
Hydrogenophaga sp. PBC	0.06	0.055	0.055	0.032	0.062	0.05	0.074	0.051	0.061	0.095	0.093	0.094	0.094	0.082	0.074	0.076	0.074	0.071	0.095	0.008	1.356
Corynebacterium singulare	0	0	0	0.333	0.171	0.166	0.059	0.392	0.162	0	0.015	0.013	0.015	0.013	0	0.004	0	0.008	0	0	1.351
Methylobacterium sp. DM1	0	0.015	0	0.042	0.032	0.054	0.019	0.052	0.051	0.172	0.207	0.159	0.219	0.169	0.017	0.016	0.013	0.018	0.016	0.068	1.339
Cupriavidus sp. NH9	0.104	0.037	0.084	0	0	0.057	0.079	0.02	0.027	0.07	0.074	0.068	0.074	0.04	0.109	0.089	0.122	0.133	0.114	0.033	1.334
Azospirillum brasilense	0.031	0.031	0.026	0.029	0.055	0.06	0.037	0.068	0.094	0.141	0.138	0.137	0.145	0.115	0.053	0.038	0.043	0.051	0.041	0	1.333
Cupriavidus taiwanensis	0.145	0.051	0.122	0	0.025	0.062	0.071	0.019	0.028	0.075	0.071	0.065	0.068	0.041	0.079	0.071	0.078	0.085	0.093	0.076	1.325
Sphingobium baderi	0	0.033	0.021	0	0.076	0.04	0.042	0.042	0.109	0.16	0.146	0.13	0.133	0.077	0.069	0.038	0.065	0.058	0.067	0.018	1.324
Caulobacter segnis	0.022	0.028	0.022	0.063	0.079	0.088	0.032	0.035	0.089	0.083	0.079	0.071	0.072	0.072	0.031	0.031	0.027	0.036	0.032	0.328	1.32
Brevundimonas subvibrioides	0.021	0.104	0.022	0.026	0.468	0.055	0.04	0.043	0.13	0.062	0.058	0.056	0.053	0.05	0.022	0.026	0.019	0.031	0.024	0.009	1.319
Bradyrhizobium japonicum	0	0.036	0.024	0.168	0.072	0.17	0.043	0.078	0.111	0.111	0.103	0.105	0.123	0.072	0.022	0.015	0.02	0.021	0.023	0	1.317
Alicycliphilus denitrificans	0.075	0.063	0.087	0.034	0.046	0.055	0.087	0.051	0.056	0.094	0.093	0.089	0.096	0.066	0.069	0.043	0.057	0.054	0.045	0.054	1.314
Mycolicibacterium chubuense	0.016	0.021	0.028	0.314	0.091	0.278	0.034	0.035	0.126	0.057	0.053	0.054	0.071	0.071	0.012	0.011	0.009	0.008	0.013	0	1.302
Rhodococcus opacus	0.031	0.04	0.045	0.201	0.095	0.137	0.029	0.052	0.1	0.082	0.082	0.098	0.11	0.083	0.021	0.014	0.014	0.019	0.036	0	1.289
Clavibacter nebraskensis	0	0	0	0	0	0	0	0.018	0.025	0.116	0.094	0.154	0.186	0.061	0.141	0.103	0.141	0.11	0.139	0	1.288
Kocuria flava	0	0.01	0	0.06	0.027	0.058	0.021	0.098	0.17	0.142	0.12	0.167	0.202	0.151	0.017	0.009	0.011	0.013	0.011	0	1.287
Corynebacterium aurimucosum	0	0	0	0.288	0.15	0.208	0.052	0.327	0.168	0	0.01	0.011	0	0.008	0	0.003	0	0	0	0.062	1.287
Methylobacterium sp. 17Sr1-28	0.026	0.016	0.019	0.057	0.047	0.054	0.024	0.04	0.051	0.155	0.173	0.15	0.198	0.161	0.019	0.027	0.02	0.021	0.025	0	1.283
Escherichia coli	0	0.058	0	0	0	0	0.019	0.086	0.098	0.168	0.141	0.202	0.19	0.038	0.076	0.005	0.015	0	0	0.186	1.282
Sphingobium sp. YBL2	0.02	0.012	0.027	0	0.029	0.043	0.037	0.033	0.087	0.15	0.136	0.12	0.135	0.094	0.071	0.061	0.079	0.073	0.066	0	1.273
Caulobacter vibrioides	0.026	0.036	0.024	0.062	0.081	0.062	0.031	0.036	0.091	0.086	0.086	0.087	0.083	0.072	0.031	0.029	0.035	0.033	0.032	0.248	1.271
Sphingobium sp. SYK-6	0	0.013	0.017	0	0.022	0.057	0.033	0.036	0.109	0.148	0.137	0.122	0.13	0.113	0.055	0.059	0.071	0.058	0.068	0.019	1.267
Paracoccus mutanolyticus	0	0.04	0	0	0.107	0.064	0.028	0.112	0.591	0.053	0.049	0.053	0.039	0.013	0.024	0.01	0.02	0.026	0	0.035	1.264
Mycobacterium sp. djl-10	0	0.021	0.026	0.268	0.066	0.261	0.027	0.033	0.102	0.072	0.052	0.052	0.067	0.073	0.027	0.013	0.022	0.031	0.037	0.011	1.261
Roseateles depolymerans	0.114	0.038	0.102	0	0.017	0.032	0.087	0.024	0.034	0.053	0.048	0.046	0.049	0.048	0.108	0.103	0.101	0.092	0.098	0.062	1.256
Clavibacter sepedonicus	0	0	0	0	0	0.026	0.01	0.02	0.038	0.126	0.107	0.172	0.21	0.086	0.09	0.084	0.09	0.077	0.111	0	1.247
Corallococcus coralloides	0.013	0.018	0.016	0	0	0.023	0.017	0.037	0.044	0.099	0.095	0.101	0.096	0.615	0.015	0.016	0.015	0.01	0.014	0.003	1.247
Clavibacter insidiosus	0	0	0	0	0	0	0	0.018	0.036	0.113	0.097	0.156	0.193	0.065	0.114	0.095	0.119	0.1	0.127	0	1.233
Burkholderia thailandensis	0.123	0.066	0.117	0	0	0.074	0.119	0	0	0.083	0.041	0.049	0.04	0.017	0.174	0.035	0.092	0.11	0.092	0	1.232
Hymenobacter sp. DG25A	0	0.009	0	0.113	0	0.09	0.22	0.081	0.038	0.138	0.128	0.095	0.08	0.086	0.033	0.026	0.029	0.033	0.029	0	1.228
Lactococcus lactis	0	0	0	0.325	0.029	0.062	0.039	0.132	0.021	0.027	0.021	0.022	0	0.042	0.006	0.006	0.006	0.011	0	0.475	1.224
Neisseria mucosa	0	0	0	0.106	0.032	0.625	0.046	0.247	0.03	0.03	0.034	0.019	0.018	0.023	0	0.001	0	0	0	0.007	1.218
Rhizobium sp. S41	0	0.159	0.039	0	0.328	0.088	0.058	0.049	0.366	0	0.068	0.045	0	0.007	0	0.004	0	0	0	0	1.211
Burkholderiales bacterium JOSHI_001	0.063	0.044	0.062	0.032	0.024	0.059	0.058	0.038	0.044	0.081	0.08	0.076	0.075	0.079	0.078	0.079	0.072	0.081	0.066	0.019	1.21
Pseudomonas chlororaphis	0.076	0.04	0.064	0.038	0.035	0.031	0.075	0.032	0.044	0.057	0.054	0.053	0.055	0.055	0.053	0.06	0.053	0.051	0.06	0.22	1.206
Celeribacter indicus	0	0.108	0.028	0.059	0.325	0.045	0.087	0.059	0.099	0.073	0.064	0.066	0.055	0.037	0.018	0.015	0.023	0.018	0.018	0	1.197
Corynebacterium jeikeium	0	0	0	0.127	0.062	0.184	0.024	0.41	0.221	0	0.028	0.03	0.031	0.013	0.015	0.007	0.014	0.02	0	0	1.186
Ralstonia mannitolilytica	0.101	0.052	0.085	0.044	0.025	0.061	0.09	0.044	0.087	0.045	0.041	0.04	0.042	0.029	0.086	0.058	0.083	0.076	0.095	0	1.184
Rhodobacter sp. LPB0142	0.017	0.118	0.029	0.031	0.299	0.04	0.083	0.054	0.089	0.054	0.048	0.046	0.043	0.039	0.035	0.039	0.03	0.038	0.044	0	1.176
Sphingobium sp. TKS	0	0.013	0.02	0	0.034	0.048	0.034	0.041	0.101	0.147	0.137	0.12	0.143	0.078	0.052	0.038	0.057	0.05	0.063	0	1.176
Paraburkholderia xenovorans	0.098	0.03	0.091	0.028	0.021	0.055	0.07	0.014	0.027	0.04	0.039	0.038	0.038	0.031	0.121	0.101	0.11	0.113	0.105	0	1.17
Acinetobacter sp. SWBY1	0	0.017	0	0.02	0	0	0.009	0.025	0.021	0.08	0.066	0.051	0.016	0.062	0.127	0.181	0.131	0.251	0.11	0	1.167
Ensifer adhaerens	0.025	0.069	0.027	0.029	0.136	0.051	0.035	0.056	0.097	0.089	0.083	0.08	0.075	0.074	0.046	0.052	0.045	0.046	0.046	0.006	1.167
Paraburkholderia aromaticivorans	0.087	0.032	0.086	0.08	0.038	0.079	0.067	0.015	0.04	0.042	0.036	0.034	0.038	0.033	0.081	0.072	0.082	0.077	0.086	0.059	1.164
Bordetella bronchiseptica	0.114	0.066	0.099	0	0	0	0.103	0	0	0	0.109	0.104	0.113	0.013	0.108	0.014	0.105	0.105	0.111	0	1.164
Rhodobacter sp. CZR27	0	0.102	0.021	0.031	0.279	0.041	0.074	0.058	0.118	0.074	0.072	0.062	0.062	0.058	0.024	0.026	0.021	0.022	0.019	0	1.164
Paraburkholderia caribensis	0.12	0.052	0.103	0	0	0.04	0.083	0.021	0.027	0.054	0.044	0.044	0.044	0.036	0.098	0.085	0.104	0.09	0.098	0.017	1.16
Sphingomonas sp. KC8	0	0.012	0.014	0	0.023	0.04	0.03	0.03	0.082	0.136	0.121	0.108	0.116	0.12	0.065	0.067	0.067	0.063	0.061	0	1.155
Acidovorax sp. JS42	0.098	0.112	0.128	0	0.045	0.058	0.06	0.065	0.051	0	0.066	0.064	0.07	0.011	0.077	0.017	0.064	0.07	0.081	0.011	1.148
Burkholderia sp. OLGA172	0.085	0.033	0.073	0.119	0.046	0.134	0.067	0.011	0.052	0.034	0.029	0.027	0.035	0.035	0.076	0.068	0.073	0.066	0.081	0	1.144
Sphingopyxis fribergensis	0.021	0.015	0.026	0	0.024	0.047	0.031	0.05	0.094	0.105	0.099	0.087	0.095	0.08	0.069	0.071	0.074	0.07	0.074	0	1.132
Mycobacterium sp. JS623	0	0.02	0.022	0.303	0.082	0.261	0.027	0.025	0.111	0.043	0.04	0.04	0.052	0.069	0.008	0.012	0.007	0.01	0	0	1.132
Sphingopyxis sp. QXT-31	0	0.014	0.016	0.029	0.019	0.053	0.027	0.04	0.091	0.116	0.11	0.096	0.103	0.101	0.064	0.071	0.054	0.055	0.056	0.015	1.13
Arthrobacter alpinus	0	0	0	0	0	0.033	0.015	0.028	0.035	0.278	0.08	0.261	0.158	0.177	0.014	0.008	0.01	0.015	0.012	0	1.124
Acidovorax sp. RAC01	0.049	0.034	0.042	0.025	0.027	0.046	0.057	0.044	0.033	0.057	0.056	0.053	0.055	0.047	0.053	0.057	0.05	0.053	0.056	0.229	1.123
Blastomonas sp. RAC04	0.017	0.008	0.019	0.02	0.021	0.043	0.033	0.033	0.096	0.114	0.111	0.096	0.097	0.11	0.055	0.075	0.062	0.056	0.057	0	1.123
Croceicoccus marinus	0.019	0.017	0.024	0	0.037	0.049	0.029	0.039	0.11	0.125	0.112	0.095	0.106	0.085	0.051	0.058	0.054	0.051	0.06	0	1.121
Conexibacter woesei	0.016	0.014	0.012	0.052	0.027	0.075	0.016	0.088	0.118	0.128	0.117	0.137	0.131	0.119	0.013	0.013	0.014	0.012	0.018	0	1.12
Caulobacter sp. K31	0.028	0.042	0.028	0.04	0.095	0.072	0.038	0.04	0.088	0.092	0.087	0.079	0.084	0.088	0.04	0.046	0.042	0.036	0.041	0.012	1.118
Sagittula sp. P11	0	0.093	0.026	0	0.27	0.033	0.073	0.061	0.107	0.086	0.081	0.072	0.07	0.048	0.018	0.014	0.016	0.022	0.022	0.005	1.117
Hydrogenophaga sp. RAC07	0.05	0.022	0.041	0.027	0.021	0.091	0.064	0.045	0.04	0.079	0.074	0.071	0.066	0.079	0.054	0.065	0.058	0.061	0.052	0.056	1.116
Microterricola viridarii	0.018	0.012	0.017	0.033	0.025	0.05	0.02	0.05	0.08	0.117	0.119	0.161	0.194	0.116	0.023	0.02	0.016	0.016	0.021	0	1.108
Bordetella genomosp. 13	0.072	0.049	0.062	0	0.024	0.04	0.053	0.022	0.033	0.06	0.056	0.053	0.06	0.052	0.094	0.091	0.1	0.085	0.1	0	1.106
Streptomyces lydicus	0.045	0.026	0.041	0.093	0.067	0.091	0.031	0.057	0.085	0.107	0.092	0.096	0.124	0.046	0.018	0.01	0.024	0.025	0.028	0	1.106
Mycolicibacterium vaccae	0	0.02	0.019	0.264	0.075	0.26	0.026	0.032	0.113	0.051	0.048	0.05	0.065	0.073	0	0.005	0.004	0	0	0	1.105
Paraburkholderia phytofirmans	0.062	0.032	0.067	0.084	0.031	0.109	0.063	0.013	0.045	0.032	0.031	0.027	0.032	0.034	0.094	0.09	0.078	0.085	0.092	0	1.101
Actinoplanes friuliensis	0	0.015	0	0.041	0.024	0.065	0.017	0.07	0.105	0.132	0.126	0.136	0.147	0.128	0.019	0.017	0.015	0.013	0.022	0	1.092
Croceicoccus naphthovorans	0	0.024	0.021	0	0.043	0.042	0.03	0.044	0.127	0.143	0.132	0.114	0.116	0.053	0.049	0.027	0.04	0.035	0.051	0	1.091
Botrytis cinerea	0	0.009	0.018	0.21	0.028	0.207	0.056	0.104	0.016	0.061	0.051	0.05	0.036	0.086	0.01	0.007	0.005	0.009	0	0.123	1.086
Streptococcus gordonii	0	0	0	0.142	0.205	0.342	0.051	0.106	0	0.018	0.014	0.01	0	0.027	0.01	0.029	0.006	0.015	0.012	0.086	1.073
Sphingomonas sp. JJ-A5	0	0.01	0	0	0.025	0.037	0.027	0.035	0.104	0.155	0.139	0.124	0.132	0.079	0.045	0.028	0.051	0.035	0.047	0	1.073
Rathayibacter tritici	0	0	0.012	0.025	0.016	0.03	0.012	0.029	0.048	0.087	0.094	0.152	0.231	0.11	0.05	0.045	0.048	0.041	0.04	0	1.07
Paraburkholderia phenoliruptrix	0.109	0.039	0.074	0	0	0	0.066	0	0	0	0	0.044	0	0.007	0.147	0.021	0.189	0.176	0.181	0	1.053
Salipiger profundus	0.031	0.066	0.025	0.044	0.175	0.045	0.053	0.056	0.099	0.077	0.071	0.068	0.064	0.046	0.028	0.024	0.026	0.029	0.022	0	1.049
Nocardioides sp. 78	0	0.006	0	0.051	0.022	0.076	0.012	0.101	0.16	0.108	0.099	0.125	0.118	0.082	0.006	0.009	0.006	0.007	0	0.06	1.048
Neorhizobium galegae	0.025	0.045	0.027	0.024	0.123	0.043	0.034	0.048	0.078	0.104	0.096	0.087	0.087	0.096	0.025	0.026	0.023	0.023	0.03	0	1.044
Azospirillum lipoferum	0.037	0.039	0.036	0.024	0.05	0.041	0.039	0.05	0.07	0.099	0.099	0.093	0.1	0.094	0.034	0.031	0.034	0.039	0.03	0	1.039
Actinoplanes sp. N902-109	0	0.01	0.017	0.036	0.018	0.055	0.019	0.057	0.083	0.117	0.11	0.126	0.135	0.114	0.027	0.026	0.027	0.032	0.028	0	1.037
Aquabacterium olei	0.087	0.031	0.067	0.022	0.019	0.038	0.063	0.031	0.032	0.059	0.059	0.056	0.056	0.05	0.067	0.062	0.066	0.066	0.063	0.039	1.033
Agrococcus carbonis	0	0.005	0	0.047	0	0.056	0.01	0.061	0.115	0.109	0.111	0.153	0.152	0.092	0.023	0.021	0.028	0.025	0.025	0	1.033
Bordetella petrii	0.074	0.046	0.075	0.032	0.027	0.061	0.054	0.018	0.029	0.055	0.049	0.048	0.053	0.044	0.07	0.058	0.072	0.082	0.085	0	1.032
Actinoplanes missouriensis	0	0.009	0	0.042	0.026	0.051	0.017	0.07	0.094	0.128	0.126	0.131	0.147	0.099	0.016	0.019	0.017	0.018	0.02	0	1.03
Pseudonocardia dioxanivorans	0	0.014	0.019	0.053	0.035	0.072	0.014	0.055	0.098	0.114	0.115	0.121	0.147	0.105	0.015	0.014	0.01	0.013	0.016	0	1.03
Streptococcus pneumoniae	0	0	0	0.34	0.159	0.038	0.109	0.167	0.037	0.057	0.062	0.026	0	0.027	0	0.007	0	0	0	0	1.029
Paraburkholderia phymatum	0.091	0.027	0.081	0	0	0.027	0.069	0.012	0.017	0.035	0.031	0.027	0.03	0.029	0.106	0.105	0.106	0.114	0.115	0.006	1.028
Erythrobacter litoralis	0	0.007	0.01	0.037	0.02	0.048	0.021	0.042	0.111	0.121	0.113	0.104	0.101	0.097	0.037	0.042	0.036	0.035	0.036	0.01	1.028
Mycolicibacterium rhodesiae	0	0.014	0.014	0.249	0.066	0.229	0.023	0.035	0.12	0.051	0.044	0.045	0.058	0.064	0	0.006	0	0.008	0	0	1.026
Nocardia cyriacigeorgica	0	0.028	0.015	0.194	0.062	0.188	0.024	0.035	0.105	0.059	0.057	0.067	0.079	0.063	0.011	0.009	0.008	0.008	0.011	0	1.023
Staphylococcus haemolyticus	0	0	0	0.247	0.039	0.08	0.065	0.531	0	0	0.011	0.009	0	0.032	0	0.003	0	0	0	0	1.017
Dokdonella koreensis	0.071	0.246	0.089	0	0.102	0.026	0.025	0.028	0.045	0.039	0.036	0.041	0.036	0.037	0.037	0.044	0.035	0.04	0.034	0	1.011
Afipia sp. GAS231	0.023	0.017	0.025	0.112	0.049	0.113	0.025	0.088	0.07	0.078	0.072	0.076	0.079	0.055	0.024	0.02	0.021	0.026	0.025	0.013	1.011
Herminiimonas arsenitoxidans	0.073	0.031	0.066	0	0	0.042	0.054	0	0	0.02	0.019	0.015	0.014	0.017	0.134	0.122	0.137	0.12	0.143	0	1.007
Cellulomonas fimi	0	0.007	0.011	0.027	0.018	0.045	0.011	0.048	0.075	0.119	0.123	0.166	0.172	0.116	0.009	0.009	0.013	0.012	0.012	0.01	1.003
Pseudonocardia sp. HH130630-07	0	0.024	0	0.061	0.034	0.087	0.014	0.055	0.096	0.104	0.103	0.12	0.135	0.063	0.031	0.013	0.019	0.021	0.022	0	1.002
Novosphingobium pentaromativorans	0	0.009	0.022	0	0.031	0.048	0.025	0.033	0.099	0.126	0.113	0.096	0.103	0.035	0.048	0.025	0.043	0.034	0.046	0.064	1
Carnobacterium inhibens	0	0	0	0.349	0	0	0.528	0	0	0.025	0.023	0.02	0.017	0.038	0	0	0	0	0	0	1
Pseudomonas koreensis	0.039	0.025	0.044	0.041	0.025	0.026	0.041	0.035	0.044	0.095	0.085	0.09	0.071	0.078	0.047	0.053	0.043	0.038	0.044	0.034	0.998
Ochrobactrum anthropi	0	0.086	0.036	0.056	0.18	0.091	0.057	0.056	0.08	0.052	0.054	0.041	0.037	0.014	0.018	0.012	0.032	0.026	0.031	0.032	0.991
Caulobacter mirabilis	0.024	0.025	0.027	0.029	0.071	0.057	0.026	0.039	0.088	0.094	0.086	0.081	0.083	0.081	0.038	0.046	0.029	0.037	0.03	0	0.991
Nonomuraea sp. ATCC 55076	0.022	0.012	0.022	0.033	0.027	0.056	0.027	0.052	0.078	0.099	0.098	0.112	0.121	0.097	0.027	0.036	0.025	0.028	0.018	0	0.99
Mycolicibacterium thermoresistibile	0	0.021	0.017	0.242	0.074	0.242	0.023	0.026	0.086	0.039	0.037	0.04	0.053	0.061	0.007	0.006	0.007	0	0	0	0.981
Corynebacterium maris	0	0	0	0.033	0.016	0.066	0.009	0.098	0.499	0.054	0.045	0.061	0.047	0.035	0	0.007	0.006	0	0	0	0.976
Bradyrhizobium sp. BTAi1	0.012	0.027	0.02	0.127	0.058	0.104	0.024	0.062	0.074	0.065	0.065	0.062	0.071	0.082	0.019	0.03	0.022	0.029	0.023	0	0.976
Salmonella enterica	0	0.039	0	0	0	0.062	0.051	0.04	0.033	0.085	0.064	0.062	0.041	0.028	0.062	0.021	0.102	0.117	0.163	0	0.97
Burkholderia contaminans	0.031	0.035	0.026	0	0.023	0	0.036	0	0.018	0.028	0.025	0.028	0.026	0.019	0.069	0.052	0.067	0.068	0.09	0.327	0.968
Pseudomonas oryzihabitans	0.033	0.023	0.031	0	0.027	0.061	0.024	0.107	0.109	0.085	0.082	0.073	0.085	0.091	0.026	0.034	0.025	0.026	0.025	0	0.967
Burkholderia sp. CCGE1001	0.135	0	0.126	0	0	0	0.101	0	0	0	0.056	0.05	0	0.007	0.136	0.017	0.093	0.129	0.116	0	0.966
Xanthomonas vesicatoria	0.066	0.329	0.111	0	0.125	0.039	0.02	0.026	0.037	0	0.021	0.022	0.02	0.013	0.029	0.024	0.027	0.024	0.028	0	0.961
Amycolatopsis albispora	0.032	0.017	0.022	0.048	0.028	0.065	0.02	0.039	0.067	0.101	0.102	0.108	0.122	0.086	0.015	0.014	0.017	0.02	0.018	0.02	0.961
Mycobacterium sp. JLS	0	0.02	0	0.264	0.081	0.252	0.03	0.049	0.092	0	0.048	0.046	0.055	0.019	0	0.001	0	0	0	0	0.957
Pseudomonas monteilii	0.042	0.035	0.036	0	0.026	0.024	0.038	0.039	0.047	0.045	0.045	0.041	0.045	0.039	0.04	0.039	0.04	0.041	0.034	0.257	0.953
Ottowia sp. KADR8-3	0.049	0.017	0.048	0	0	0.033	0.05	0.036	0.031	0.041	0.041	0.041	0.04	0.041	0.058	0.062	0.052	0.053	0.065	0.187	0.945
Microbacterium aurum	0	0	0	0.051	0	0.095	0.01	0.077	0.102	0.084	0.077	0.104	0.12	0.077	0.012	0.011	0.017	0.014	0.023	0.07	0.944
Bosea sp. RAC05	0.016	0.018	0.01	0.028	0.043	0.053	0.017	0.051	0.075	0.086	0.088	0.089	0.097	0.081	0.015	0.015	0.015	0.014	0.016	0.112	0.939
Mycolicibacterium litorale	0	0.017	0.014	0.231	0.061	0.229	0.021	0.022	0.089	0.039	0.036	0.038	0.049	0.057	0.007	0.009	0.007	0	0.009	0	0.935
Sphingopyxis sp. WS5A3p	0	0.013	0.013	0	0.023	0.046	0.024	0.035	0.075	0.1	0.094	0.083	0.089	0.083	0.044	0.051	0.047	0.057	0.046	0.01	0.933
Acidovorax sp. T1	0.057	0.036	0.05	0	0.038	0.044	0.065	0.039	0.04	0.063	0.057	0.061	0.061	0.026	0.07	0.031	0.06	0.062	0.069	0	0.929
Sinomonas atrocyanea	0	0.007	0	0.028	0	0.023	0.016	0.031	0.053	0.093	0.098	0.174	0.219	0.123	0.012	0.014	0.012	0.01	0.013	0	0.926
Xanthomonas oryzae	0.067	0.255	0.094	0	0.103	0.019	0.017	0.066	0.092	0.019	0.017	0.016	0.015	0.02	0.019	0.024	0.025	0.02	0.019	0.017	0.924
Novosphingobium aromaticivorans	0	0.009	0.009	0	0.015	0.044	0.019	0.033	0.091	0.115	0.107	0.095	0.096	0.107	0.03	0.031	0.031	0.035	0.033	0.022	0.922
Zymoseptoria tritici	0	0.012	0.019	0.068	0.047	0.22	0.042	0.072	0.022	0.098	0.08	0.073	0.065	0.096	0	0.005	0	0	0	0	0.919
Confluentimicrobium sp. EMB200-NS6	0	0.105	0.023	0	0.279	0.031	0.073	0.042	0.067	0.048	0.045	0.04	0.037	0.027	0.022	0.018	0.021	0.024	0.015	0	0.917
Actinomyces meyeri	0	0	0	0.072	0.419	0.126	0.037	0.024	0.019	0	0.012	0.012	0.013	0.014	0	0.003	0	0.007	0	0.159	0.917
Melaminivora sp. SC2-9	0.058	0.034	0.052	0	0.016	0.035	0.064	0.03	0.031	0.058	0.059	0.053	0.056	0.048	0.062	0.057	0.059	0.052	0.059	0.033	0.916
Mycobacterium sp. MS1601	0	0.016	0.017	0.231	0.064	0.208	0.023	0.024	0.09	0.053	0.036	0.039	0.049	0.059	0	0.004	0	0	0	0	0.913
Pandoraea pnomenusa	0.073	0.039	0.07	0	0.023	0.035	0.069	0.02	0.031	0.044	0.041	0.037	0.04	0.033	0.078	0.063	0.07	0.07	0.062	0.015	0.913
Xanthobacter autotrophicus	0.015	0.048	0.022	0.026	0.161	0.045	0.023	0.043	0.058	0.07	0.072	0.069	0.076	0.067	0.016	0.017	0.015	0.021	0.018	0.026	0.908
Methylobacterium sp. AMS5	0	0.009	0.011	0.052	0.022	0.03	0.011	0.025	0.026	0.105	0.129	0.098	0.131	0.092	0.013	0.013	0.015	0.009	0.012	0.104	0.907
Staphylococcus aureus	0	0	0	0.168	0	0.091	0.029	0.251	0	0.05	0.045	0.032	0	0.054	0.024	0.024	0.021	0.03	0.023	0.06	0.902
Sphingopyxis terrae	0	0.009	0	0	0	0.041	0.022	0.033	0.114	0.097	0.09	0.079	0.082	0.071	0.046	0.058	0.051	0.052	0.054	0	0.899
Staphylococcus pettenkoferi	0	0	0	0.045	0.014	0.014	0.025	0.799	0	0	0	0	0	0.002	0	0	0	0	0	0	0.899
Amycolatopsis mediterranei	0.031	0.02	0.027	0.036	0.019	0.056	0.022	0.04	0.068	0.083	0.084	0.094	0.098	0.093	0.025	0.025	0.025	0.024	0.028	0	0.898
Colletotrichum higginsianum	0	0.006	0.023	0.071	0.046	0.157	0.03	0.067	0.03	0.088	0.077	0.071	0.068	0.07	0.009	0.008	0.007	0	0	0.066	0.894
Oligotropha carboxidovorans	0	0.017	0.018	0.154	0.074	0.174	0.024	0.029	0.082	0.045	0.045	0.041	0.053	0.041	0.012	0.01	0.052	0.011	0.011	0	0.893
Mycobacterium sp. EPa45	0	0.017	0.029	0.22	0.061	0.204	0.022	0.019	0.082	0.05	0.031	0.032	0.044	0.048	0.018	0.007	0.009	0	0	0	0.893
Pandoraea thiooxydans	0.094	0.021	0.098	0	0	0.032	0.055	0.011	0.014	0.03	0.028	0.028	0.03	0.032	0.079	0.095	0.082	0.083	0.081	0	0.893
Kytococcus sedentarius	0	0.013	0	0.075	0.025	0.044	0.007	0.174	0.192	0.05	0.043	0.054	0.062	0.035	0	0.004	0.006	0.008	0	0.099	0.891
Dermacoccus nishinomiyaensis	0	0.006	0	0.026	0	0.029	0.006	0.52	0.087	0.038	0.036	0.047	0.055	0.032	0.006	0.003	0	0	0	0	0.891
Myxococcus fulvus	0.031	0.022	0.028	0	0.031	0.055	0.026	0.045	0.066	0.095	0.087	0.073	0.082	0.101	0.035	0.019	0.037	0.029	0.029	0	0.891
Actinoplanes derwentensis	0	0.01	0.017	0.045	0.022	0.06	0.016	0.047	0.074	0.091	0.092	0.095	0.106	0.082	0.027	0.026	0.026	0.026	0.025	0	0.887
Bosea vaviloviae	0.023	0.031	0.026	0.023	0.059	0.043	0.027	0.042	0.057	0.078	0.077	0.073	0.084	0.067	0.032	0.029	0.031	0.03	0.029	0.025	0.886
Paracoccus aminophilus	0.016	0.118	0.027	0	0.207	0.026	0.035	0.05	0.093	0.043	0.041	0.04	0.032	0.037	0.02	0.024	0.017	0.027	0.021	0.011	0.885
Arthrobacter crystallopoietes	0	0.007	0	0	0	0.035	0.017	0.026	0.052	0.103	0.099	0.164	0.207	0.115	0.013	0.01	0.012	0.01	0.013	0	0.883
Kribbella flavida	0.023	0.013	0.016	0.036	0.018	0.05	0.017	0.052	0.091	0.088	0.084	0.102	0.105	0.078	0.021	0.021	0.02	0.022	0.018	0	0.875
Bordetella genomosp. 9	0.051	0.032	0.046	0.038	0.018	0.051	0.042	0.016	0.021	0.044	0.036	0.035	0.035	0.037	0.076	0.074	0.069	0.072	0.08	0	0.873
Cellulomonas flavigena	0	0.006	0	0.034	0.015	0.036	0.012	0.042	0.071	0.102	0.102	0.132	0.142	0.092	0.018	0.017	0.014	0.019	0.016	0	0.87
Paracoccus sp. BM15	0.015	0.065	0.02	0	0.137	0.035	0.034	0.063	0.098	0.046	0.041	0.043	0.034	0.038	0.031	0.049	0.031	0.043	0.029	0.016	0.868
Agrobacterium rhizogenes	0	0.153	0.02	0.03	0.343	0.022	0.056	0.02	0.026	0.022	0.021	0.019	0.02	0.02	0.015	0.02	0.018	0.024	0.019	0	0.868
Devosia sp. A16	0	0.014	0.008	0.024	0.027	0.034	0.016	0.047	0.079	0.083	0.073	0.079	0.07	0.071	0.013	0.02	0.017	0.018	0.015	0.159	0.867
Sphingobium sp. MI1205	0	0.008	0	0	0	0.046	0.027	0.03	0.089	0.112	0.103	0.091	0.095	0.046	0.047	0.029	0.053	0.049	0.041	0	0.866
Methylobacterium oryzae	0	0	0	0	0	0	0	0	0	0.198	0.233	0.18	0.226	0.016	0	0.001	0	0	0	0.011	0.865
Sphingopyxis alaskensis	0	0.007	0.014	0.026	0.016	0.035	0.021	0.031	0.072	0.087	0.083	0.07	0.074	0.077	0.042	0.047	0.045	0.041	0.05	0.026	0.864
Verminephrobacter eiseniae	0.045	0.022	0.043	0.019	0.019	0.033	0.049	0.026	0.028	0.043	0.044	0.041	0.042	0.049	0.057	0.082	0.065	0.062	0.073	0.021	0.863
Porphyrobacter sp. CACIAM 03H1	0.016	0.016	0.019	0	0.02	0.042	0.021	0.033	0.095	0.099	0.09	0.079	0.084	0.087	0.035	0.032	0.032	0.029	0.034	0	0.863
Sphingopyxis sp. 113P3	0.023	0.016	0.026	0	0.032	0.035	0.026	0.031	0.076	0.095	0.09	0.08	0.083	0.066	0.04	0.033	0.037	0.035	0.034	0	0.858
Bordetella sp. N	0.067	0.03	0.059	0	0.016	0.046	0.049	0.018	0.028	0.046	0.039	0.036	0.036	0.041	0.067	0.075	0.068	0.066	0.068	0	0.855
Lactobacillus crispatus	0	0	0	0	0	0	0	0.821	0.024	0	0	0	0	0.006	0	0.003	0	0	0	0	0.854
Bordetella bronchialis	0.039	0.036	0.038	0	0.02	0.045	0.052	0.022	0.029	0.056	0.045	0.042	0.045	0.045	0.068	0.076	0.066	0.067	0.061	0	0.852
Streptomyces chartreusis	0.032	0.015	0.025	0.053	0.029	0.061	0.021	0.045	0.068	0.084	0.081	0.085	0.096	0.059	0.017	0.014	0.016	0.019	0.021	0.009	0.85
Stenotrophomonas sp. MYb57	0.062	0.227	0.086	0	0.121	0	0.022	0.021	0.04	0.038	0.038	0.039	0.032	0.028	0.017	0.015	0.016	0.02	0.021	0	0.843
Chromobacterium violaceum	0.082	0.031	0.074	0	0	0.025	0.048	0.012	0.016	0.026	0.026	0.025	0.024	0.02	0.102	0.076	0.093	0.076	0.087	0	0.843
Orrella dioscoreae	0.047	0.03	0.046	0	0.022	0.029	0.05	0.016	0.021	0.042	0.041	0.04	0.041	0.042	0.068	0.083	0.08	0.074	0.069	0	0.841
Luteitalea pratensis	0	0.008	0.011	0.028	0	0.077	0.015	0.061	0.125	0.094	0.08	0.098	0.079	0.093	0.012	0.019	0.014	0.012	0.014	0	0.84
Burkholderia stabilis	0.059	0.028	0.052	0	0.024	0.025	0.04	0	0.023	0.032	0.032	0.028	0.029	0.018	0.094	0.058	0.095	0.084	0.102	0.017	0.84
Burkholderia sp. CCGE1002	0.073	0.021	0.056	0	0	0.026	0.048	0.011	0.017	0.032	0.031	0.026	0.028	0.03	0.089	0.089	0.083	0.084	0.096	0	0.84
Nitrospirillum amazonense	0.029	0.027	0.029	0	0.04	0.033	0.033	0.035	0.05	0.071	0.07	0.064	0.071	0.074	0.04	0.042	0.035	0.039	0.041	0.015	0.838
Thauera sp. K11	0.039	0.037	0.039	0	0.027	0.032	0.044	0.032	0.032	0.05	0.051	0.051	0.049	0.048	0.064	0.065	0.064	0.055	0.059	0	0.838
Jiangella sp. DSM 45060	0.016	0.013	0.013	0.034	0.023	0.046	0.015	0.045	0.071	0.078	0.076	0.093	0.094	0.074	0.027	0.033	0.028	0.029	0.028	0	0.836
Burkholderia insecticola	0.054	0.026	0.048	0	0	0.033	0.048	0.013	0.022	0.041	0.039	0.034	0.034	0.043	0.073	0.082	0.08	0.082	0.07	0.014	0.836
Sphingobium sp. SCG-1	0	0.008	0.011	0	0.015	0.028	0.023	0.024	0.066	0.093	0.089	0.072	0.08	0.095	0.041	0.058	0.043	0.041	0.046	0	0.833
Paraburkholderia sp. SOS3	0.066	0.032	0.059	0	0	0.023	0.052	0.014	0.018	0.033	0.03	0.034	0.03	0.028	0.079	0.095	0.077	0.08	0.083	0	0.833
Amycolatopsis methanolica	0	0.009	0	0.079	0.031	0.087	0.013	0.037	0.064	0.08	0.073	0.088	0.096	0.08	0.019	0.016	0.015	0.017	0.012	0.015	0.831
Cellulomonas sp. PSBB021	0	0.011	0	0.029	0.019	0.049	0.012	0.041	0.066	0.102	0.105	0.138	0.149	0.078	0.011	0.008	0	0	0	0.01	0.828
Frondihabitans sp. PAMC 28766	0	0	0	0.087	0.015	0.061	0.022	0.031	0.048	0.086	0.079	0.117	0.122	0.075	0.015	0.022	0.017	0.014	0.016	0	0.827
Tistrella mobilis	0.04	0.029	0.038	0.019	0.046	0.029	0.032	0.026	0.047	0.063	0.062	0.058	0.067	0.06	0.046	0.036	0.045	0.039	0.044	0	0.826
Rhodoplanes sp. Z2-YC6860	0.014	0.016	0.016	0.036	0.027	0.042	0.02	0.047	0.07	0.091	0.083	0.089	0.086	0.098	0.018	0.022	0.017	0.019	0.015	0	0.826
Altererythrobacter dongtanensis	0	0.005	0	0	0	0.036	0.015	0.039	0.099	0.105	0.092	0.085	0.082	0.088	0.019	0.025	0.017	0.018	0.018	0.082	0.825
Arthrobacter sp. U41	0	0.009	0	0.027	0	0.029	0.016	0.024	0.048	0.094	0.089	0.143	0.188	0.109	0.013	0.012	0.012	0	0.012	0	0.825
Brevibacterium linens	0	0	0	0.049	0.024	0.054	0.011	0.127	0.273	0.053	0.051	0.067	0.07	0.041	0	0.004	0	0	0	0	0.824
Bordetella genomosp. 8	0.042	0.038	0.04	0	0.02	0.042	0.039	0.022	0.028	0.053	0.041	0.038	0.038	0.043	0.065	0.082	0.067	0.065	0.061	0	0.824
Pseudomonas fulva	0.054	0.087	0.056	0	0.068	0.028	0.03	0.022	0.04	0.042	0.042	0.038	0.042	0.04	0.022	0.024	0.026	0.021	0.027	0.112	0.821
Pseudomonas citronellolis	0.04	0.051	0.044	0	0.04	0.037	0.037	0.022	0.034	0.045	0.041	0.043	0.045	0.043	0.041	0.052	0.05	0.046	0.044	0.066	0.821
Polaromonas sp. JS666	0.039	0.021	0.035	0	0	0.064	0.054	0.028	0.022	0.053	0.052	0.049	0.044	0.057	0.051	0.067	0.052	0.047	0.05	0.035	0.82
Microbacterium sp. No. 7	0	0	0	0.041	0	0.06	0.016	0.056	0.084	0.103	0.093	0.118	0.137	0.076	0.013	0.011	0.01	0	0	0	0.818
Rhodanobacter denitrificans	0.056	0.135	0.059	0	0.058	0.03	0.027	0.024	0.038	0.044	0.04	0.046	0.038	0.042	0.033	0.033	0.038	0.037	0.038	0	0.816
Jiangella alkaliphila	0.029	0.012	0.022	0.033	0	0.055	0.021	0.041	0.078	0.078	0.076	0.093	0.097	0.067	0.019	0.021	0.016	0.019	0.019	0.019	0.815
Cnuibacter physcomitrellae	0	0.005	0.011	0.029	0	0.05	0.011	0.036	0.057	0.091	0.09	0.126	0.14	0.083	0.014	0.02	0.02	0.013	0.014	0	0.81
Pseudomonas rhizosphaerae	0.038	0.021	0.037	0.026	0.016	0.031	0.125	0.049	0.1	0.04	0.038	0.032	0.039	0.037	0.029	0.035	0.026	0.029	0.03	0.031	0.809
Bradyrhizobium sp. ORS 285	0.017	0.02	0.019	0.066	0.035	0.066	0.022	0.035	0.049	0.061	0.057	0.058	0.062	0.064	0.032	0.039	0.029	0.029	0.031	0.018	0.809
Archangium gephyra	0.021	0.011	0.022	0.021	0	0.028	0.018	0.064	0.044	0.082	0.224	0.074	0.061	0.081	0.011	0.009	0.011	0.013	0.011	0	0.806
Burkholderia sp. HB1	0.05	0.025	0.045	0.021	0	0.031	0.045	0.012	0.023	0.035	0.032	0.032	0.032	0.029	0.076	0.082	0.079	0.073	0.08	0	0.802
Streptomyces pactum	0	0.02	0.018	0.044	0.031	0.068	0.019	0.041	0.056	0.074	0.069	0.078	0.089	0.056	0.016	0.011	0.015	0.018	0.018	0.057	0.798
Rhizobium sp. ACO-34A	0	0.049	0.011	0.065	0.162	0.045	0.024	0.032	0.043	0.04	0.042	0.037	0.033	0.038	0.022	0.024	0.019	0.02	0.025	0.063	0.794
Amycolatopsis orientalis	0	0.012	0.016	0.045	0	0.072	0.024	0.038	0.056	0.074	0.066	0.073	0.075	0.045	0.019	0.016	0.021	0.025	0.024	0.09	0.791
Pelagibaca abyssi	0.031	0.066	0.031	0	0.166	0.032	0.055	0.038	0.063	0.05	0.048	0.046	0.045	0.033	0.015	0.017	0.017	0.017	0.017	0	0.787
Pannonibacter phragmitetus	0.031	0.062	0.026	0	0.141	0	0.05	0.043	0.052	0.059	0.056	0.056	0.055	0.031	0.025	0.02	0.025	0.031	0.024	0	0.787
Azorhizobium caulinodans	0.028	0.038	0.025	0.025	0.084	0.034	0.023	0.03	0.041	0.063	0.061	0.059	0.067	0.057	0.026	0.025	0.022	0.023	0.027	0.028	0.786
Nocardiopsis dassonvillei	0.018	0	0.019	0.024	0.015	0.041	0.021	0.034	0.08	0.081	0.075	0.089	0.092	0.075	0.021	0.022	0.023	0.018	0.02	0.018	0.786
Dyella thiooxydans	0.051	0.116	0.061	0	0.06	0.03	0.032	0.019	0.03	0.041	0.04	0.04	0.039	0.041	0.035	0.042	0.038	0.032	0.036	0	0.783
Serinicoccus sp. JLT9	0	0.007	0	0.048	0.022	0.067	0.01	0.07	0.172	0.073	0.068	0.087	0.083	0.065	0	0.005	0.004	0	0	0	0.781
Azoarcus communis	0.048	0.031	0.042	0	0.028	0.028	0.044	0.022	0.026	0.039	0.039	0.031	0.04	0.033	0.063	0.063	0.065	0.059	0.063	0.017	0.781
Burkholderia ambifaria	0.062	0.032	0.058	0	0	0.02	0.045	0.013	0.019	0.03	0.028	0.027	0.028	0.019	0.07	0.076	0.083	0.075	0.095	0	0.78
Phycicoccus dokdonensis	0.013	0.006	0.011	0.041	0.023	0.058	0.011	0.065	0.122	0.077	0.069	0.088	0.091	0.067	0.01	0.009	0.008	0.01	0	0	0.779
Dinoroseobacter shibae	0	0.07	0.02	0	0.186	0.023	0.05	0.039	0.068	0.053	0.051	0.048	0.045	0.034	0.018	0.017	0.022	0.017	0.017	0	0.778
Aureimonas sp. AU20	0.017	0.028	0.02	0.023	0.061	0.026	0.024	0.037	0.056	0.075	0.071	0.068	0.071	0.07	0.029	0.03	0.026	0.022	0.023	0	0.777
Phreatobacter cathodiphilus	0.019	0.017	0.016	0.023	0.036	0.031	0.02	0.032	0.056	0.075	0.073	0.071	0.074	0.075	0.016	0.013	0.012	0.011	0.013	0.094	0.777
Sinorhizobium sp. RAC02	0.018	0.059	0.023	0.022	0.158	0.026	0.063	0.034	0.057	0.048	0.046	0.046	0.045	0.044	0.017	0.016	0.015	0.019	0.014	0.004	0.774
Bosea sp. AS-1	0	0.031	0.015	0.029	0.055	0.049	0.023	0.043	0.062	0.072	0.069	0.066	0.071	0.064	0.018	0.023	0.023	0.023	0.021	0.014	0.771
Mycobacterium colombiense	0	0.014	0.015	0.174	0.051	0.152	0.014	0.016	0.067	0.039	0.03	0.03	0.043	0.047	0.013	0.013	0.013	0.014	0.024	0	0.769
Agromyces flavus	0	0.005	0	0.033	0.019	0.045	0.012	0.037	0.057	0.077	0.078	0.108	0.123	0.074	0.013	0.017	0.012	0.014	0.013	0.032	0.769
Pandoraea pulmonicola	0.058	0.027	0.057	0	0	0.03	0.058	0.012	0.017	0.03	0.027	0.028	0.029	0.025	0.078	0.079	0.072	0.069	0.072	0	0.768
Polymorphum gilvum	0	0.042	0.016	0.022	0.143	0.03	0.04	0.035	0.06	0.053	0.054	0.051	0.055	0.049	0.01	0.016	0.01	0.013	0.01	0.059	0.768
Chelatococcus sp. CO-6	0	0.029	0.014	0	0.045	0.052	0.016	0.04	0.064	0.086	0.083	0.082	0.094	0.061	0.019	0.011	0.013	0.018	0.018	0.022	0.767
Leifsonia sp. 21MFCrub1.1	0	0	0	0	0	0.036	0.012	0.039	0.065	0.097	0.093	0.131	0.152	0.056	0.019	0.011	0.016	0.02	0.018	0	0.765
Burkholderia sp. CCGE1003	0.051	0.02	0.051	0	0	0.028	0.044	0.01	0.012	0.029	0.027	0.026	0.026	0.024	0.079	0.072	0.082	0.079	0.079	0.026	0.765
Bradyrhizobium oligotrophicum	0.014	0.02	0.013	0.064	0.033	0.076	0.024	0.036	0.058	0.059	0.06	0.062	0.067	0.067	0.02	0.026	0.021	0.019	0.022	0	0.761
Isoptericola variabilis	0	0.01	0	0.035	0.02	0.045	0.011	0.037	0.072	0.081	0.085	0.115	0.126	0.075	0.011	0.009	0.009	0.01	0.01	0	0.761
Plantibacter flavus	0	0.006	0	0.033	0.015	0.04	0.011	0.034	0.059	0.085	0.08	0.114	0.138	0.081	0.012	0.014	0.014	0.011	0.011	0	0.758
Bordetella sp. H567	0.058	0.027	0.046	0	0.016	0.044	0.038	0.017	0.022	0.043	0.037	0.033	0.035	0.038	0.06	0.073	0.06	0.051	0.059	0	0.757
Bradyrhizobium sp. ORS 278	0.012	0.025	0.014	0.063	0.042	0.063	0.02	0.033	0.052	0.062	0.059	0.057	0.063	0.065	0.028	0.029	0.021	0.018	0.031	0	0.757
Comamonas serinivorans	0.047	0.028	0.042	0	0.021	0.026	0.052	0.023	0.025	0.041	0.041	0.042	0.039	0.046	0.043	0.049	0.043	0.046	0.051	0.051	0.756
Rhodobacteraceae bacterium QY30	0	0.083	0.017	0	0.195	0.03	0.05	0.036	0.065	0.042	0.039	0.035	0.034	0.039	0.015	0.017	0.016	0.023	0.019	0	0.755
Microbacterium sp. CGR1	0	0	0	0	0	0	0.028	0.034	0.057	0.146	0.111	0.162	0.19	0.023	0	0.003	0	0	0	0	0.754
Rhodovulum sulfidophilum	0	0.071	0.018	0	0.197	0.027	0.053	0.036	0.066	0.045	0.044	0.04	0.037	0.032	0.014	0.019	0.018	0.023	0.012	0	0.752
Arthrobacter sp. QXT-31	0	0	0	0.028	0	0.028	0.015	0.024	0.045	0.094	0.086	0.139	0.173	0.098	0.008	0.008	0.006	0	0	0	0.752
Paraburkholderia sprentiae	0.058	0.04	0.049	0	0	0.019	0.045	0.01	0.017	0.027	0.027	0.025	0.028	0.025	0.079	0.086	0.073	0.067	0.076	0	0.751
Microvirga sp. 17 mud 1-3	0	0.007	0	0	0.023	0.047	0.01	0.04	0.061	0.108	0.107	0.095	0.106	0.094	0.01	0.012	0.011	0.009	0.011	0	0.751
Agrococcus jejuensis	0	0	0	0.026	0.016	0.043	0.01	0.079	0.098	0.075	0.075	0.101	0.11	0.067	0.009	0.014	0.008	0.007	0.011	0	0.749
Xanthomonas euvesicatoria	0.088	0.121	0.063	0	0.089	0	0.026	0.039	0.07	0	0	0	0	0.012	0.022	0.009	0.021	0.024	0.027	0.135	0.746
Sinorhizobium meliloti	0.016	0.044	0.021	0.025	0.075	0.039	0.023	0.037	0.065	0.067	0.063	0.06	0.062	0.056	0.014	0.022	0.02	0.018	0.019	0	0.746
Aeromicrobium sp. 592	0	0.005	0.01	0.027	0.014	0.056	0.011	0.061	0.093	0.081	0.075	0.1	0.101	0.072	0.006	0.01	0	0.008	0	0.016	0.746
Achromobacter insolitus	0.044	0.03	0.043	0	0.021	0.027	0.046	0.015	0.022	0.036	0.033	0.034	0.035	0.032	0.056	0.061	0.056	0.054	0.064	0.036	0.745
Cellulosimicrobium sp. TH-20	0	0	0	0.028	0	0.028	0.011	0.041	0.07	0.086	0.09	0.13	0.137	0.077	0.01	0.01	0.007	0.009	0.01	0	0.744
Nakamurella multipartita	0	0.021	0.009	0.06	0.023	0.075	0.011	0.039	0.078	0.071	0.068	0.075	0.084	0.071	0.012	0.016	0.01	0.009	0.012	0	0.744
Pseudomonas psychrotolerans	0.03	0.018	0.022	0	0.018	0.031	0.025	0.049	0.055	0.05	0.049	0.045	0.054	0.06	0.03	0.042	0.028	0.029	0.026	0.081	0.742
Castellaniella defragrans	0.073	0.034	0.057	0	0.026	0.03	0.044	0.019	0.023	0.04	0.043	0.043	0.042	0.041	0.052	0.047	0.043	0.042	0.04	0	0.739
Pandoraea faecigallinarum	0.061	0.023	0.05	0	0	0.022	0.046	0	0	0.024	0.021	0.019	0.02	0.017	0.097	0.081	0.09	0.089	0.078	0	0.738
Rhizobium phaseoli	0	0.053	0	0	0.104	0	0.021	0.04	0.06	0.074	0.065	0.069	0.064	0.028	0.03	0.012	0.028	0.03	0.031	0.027	0.736
Betaproteobacteria bacterium GR16-43	0.039	0.034	0.038	0	0.018	0.032	0.034	0.02	0.027	0.052	0.048	0.048	0.045	0.057	0.035	0.046	0.036	0.042	0.034	0.051	0.736
Melaminivora sp. SC2-7	0.054	0.022	0.041	0	0.019	0.036	0.049	0.028	0.027	0.051	0.051	0.048	0.05	0.051	0.042	0.04	0.038	0.036	0.042	0.011	0.736
Acinetobacter pittii	0	0.016	0	0	0.02	0	0.01	0.018	0.014	0.021	0.016	0.015	0	0.018	0.089	0.118	0.086	0.162	0.067	0.066	0.736
Bordetella trematum	0.054	0.016	0.05	0	0	0.021	0.047	0.012	0.017	0.03	0.028	0.025	0.027	0.027	0.066	0.072	0.071	0.069	0.074	0.029	0.735
Kocuria rhizophila	0	0	0	0	0	0.05	0	0.067	0.352	0	0.056	0.092	0.104	0.012	0	0.002	0	0	0	0	0.735
Cystobacter fuscus	0.015	0.019	0.016	0.022	0.018	0.022	0.019	0.035	0.039	0.063	0.075	0.106	0.055	0.085	0.03	0.033	0.029	0.027	0.026	0	0.734
Rhodobacter capsulatus	0.013	0.086	0.021	0	0.212	0.018	0.057	0.033	0.054	0.038	0.034	0.032	0.026	0.031	0.015	0.019	0.015	0.015	0.014	0	0.733
Thauera sp. MZ1T	0.024	0.034	0.024	0	0.021	0.04	0.032	0.076	0.037	0.05	0.049	0.051	0.054	0.039	0.041	0.038	0.043	0.04	0.04	0	0.733
Stenotrophomonas sp. SAU14A_NAIMI4_5	0.047	0.232	0.081	0	0.116	0	0.018	0.014	0.03	0	0.018	0.017	0.022	0.012	0.03	0.028	0.024	0.021	0.022	0	0.732
Agromyces aureus	0	0.005	0	0.035	0	0.028	0.011	0.038	0.059	0.082	0.085	0.119	0.135	0.077	0.014	0.011	0.012	0.01	0.011	0	0.732
Bordetella flabilis	0.063	0.021	0.047	0	0	0.037	0.043	0.016	0.024	0.04	0.037	0.037	0.036	0.037	0.052	0.073	0.053	0.054	0.061	0	0.731
Paraburkholderia hospita	0.064	0.033	0.047	0	0	0.038	0.049	0	0.016	0	0.027	0.025	0.026	0.017	0.085	0.062	0.085	0.08	0.077	0	0.731
Thauera humireducens	0.066	0.053	0.066	0	0.027	0.025	0.047	0.035	0.022	0.031	0.031	0.03	0.028	0.028	0.047	0.052	0.05	0.049	0.043	0	0.73
Cellulosimicrobium cellulans	0	0	0	0.026	0	0.037	0.01	0.038	0.066	0.082	0.086	0.131	0.134	0.079	0.007	0.008	0.008	0.008	0.01	0	0.73
Brachybacterium faecium	0	0.011	0	0.04	0.027	0.067	0.009	0.084	0.198	0.048	0.042	0.06	0.059	0.039	0.008	0.008	0.008	0.008	0	0.013	0.729
Nocardia farcinica	0.019	0.013	0.02	0.085	0.03	0.081	0.019	0.034	0.068	0.056	0.053	0.061	0.067	0.049	0.013	0.011	0.012	0.009	0.015	0.013	0.728
Pseudarthrobacter phenanthrenivorans	0	0	0	0	0	0.03	0.019	0.024	0.053	0.121	0.092	0.14	0.159	0.078	0	0.004	0.007	0	0	0	0.727
Achromobacter sp. MFA1 R4	0.048	0.03	0.044	0	0.019	0.024	0.048	0.017	0.027	0.038	0.037	0.035	0.036	0.037	0.055	0.057	0.053	0.056	0.064	0	0.725
Pseudonocardia sp. HH130629-09	0	0.011	0	0.041	0.027	0.059	0.012	0.043	0.079	0.09	0.085	0.097	0.106	0.042	0	0.007	0.011	0.013	0	0	0.723
Cupriavidus sp. USMAHM13	0	0.068	0	0	0	0	0.101	0	0	0	0	0	0	0.003	0.11	0.008	0.121	0.173	0.138	0	0.722
Nocardia brasiliensis	0	0.017	0.015	0.097	0.038	0.105	0.02	0.031	0.063	0.054	0.052	0.059	0.066	0.06	0.007	0.008	0.008	0.008	0.008	0	0.716
Pandoraea vervacti	0.071	0.022	0.063	0	0	0.024	0.042	0	0	0.024	0.02	0.019	0.018	0.018	0.085	0.068	0.076	0.08	0.083	0	0.713
Kocuria sp. BT304	0	0	0	0	0	0.061	0	0.069	0.354	0	0.051	0.06	0.092	0.011	0	0.004	0	0	0	0.011	0.713
Arthrobacter sp. FB24	0	0	0	0.045	0	0	0.016	0.023	0.041	0.1	0.074	0.114	0.142	0.079	0.018	0.007	0.016	0.02	0.016	0	0.711
Corynebacterium imitans	0	0	0	0.116	0.037	0.132	0.027	0.199	0.153	0	0.01	0.011	0.012	0.009	0	0.002	0	0	0	0	0.708
Aminobacter sp. MSH1	0	0.031	0.011	0.027	0.094	0.036	0.017	0.039	0.061	0.053	0.05	0.053	0.049	0.04	0.022	0.016	0.016	0.02	0.02	0.053	0.708
Bradyrhizobium sp. CCGE-LA001	0	0.021	0.011	0.076	0.037	0.084	0.016	0.036	0.054	0.053	0.049	0.053	0.056	0.057	0.021	0.025	0.018	0.017	0.022	0	0.706
Bordetella hinzii	0.042	0.052	0.034	0	0.067	0.052	0.034	0.025	0.034	0.058	0.031	0.03	0.026	0.026	0.039	0.038	0.036	0.037	0.036	0.008	0.705
Streptomyces venezuelae	0	0.012	0	0.036	0.021	0.055	0.016	0.043	0.076	0.075	0.07	0.083	0.092	0.059	0.015	0.011	0.014	0.013	0.013	0	0.704
Veillonella parvula	0	0	0	0.172	0.042	0.067	0.074	0.111	0.015	0.039	0.037	0.025	0.012	0.052	0	0.002	0.004	0	0	0.051	0.703
Aeromicrobium choanae	0	0.006	0	0.032	0.016	0.058	0.009	0.066	0.086	0.075	0.072	0.097	0.095	0.068	0	0.003	0	0	0	0.02	0.703
Citromicrobium sp. JL477	0	0.013	0.01	0	0	0.024	0.018	0.028	0.075	0.086	0.081	0.072	0.07	0.073	0.029	0.033	0.031	0.031	0.028	0	0.702
Sulfitobacter sp. AM1-D1	0	0.051	0	0	0.137	0.032	0.037	0.04	0.068	0.058	0.056	0.051	0.047	0.028	0.016	0.011	0.015	0.023	0.019	0.01	0.699
Marinovum algicola	0	0.064	0.02	0	0.157	0	0.046	0.035	0.061	0.049	0.044	0.043	0.037	0.032	0.024	0.018	0.021	0.027	0.021	0	0.699
Brachybacterium ginsengisoli	0	0	0	0.049	0.021	0.075	0.007	0.082	0.188	0.049	0.044	0.061	0.06	0.039	0	0.006	0.005	0	0	0.008	0.694
Isoptericola dokdonensis	0	0.005	0	0.026	0.015	0.038	0.009	0.037	0.062	0.073	0.072	0.108	0.11	0.064	0.008	0.008	0.008	0.012	0.015	0.023	0.693
Arthrobacter sp. ERGS1:01	0	0	0	0	0	0	0.013	0.021	0.029	0.134	0.061	0.141	0.127	0.091	0.019	0.011	0.016	0.014	0.015	0	0.692
Burkholderia sp. Bp7605	0.053	0.02	0.043	0	0	0.024	0.034	0	0	0.022	0.021	0.02	0.021	0.021	0.066	0.075	0.075	0.069	0.066	0.061	0.691
Paucibacter sp. KCTC 42545	0.047	0.021	0.038	0	0	0.028	0.04	0.017	0.019	0.031	0.028	0.027	0.026	0.031	0.058	0.067	0.054	0.057	0.051	0.05	0.69
Pseudonocardia sp. AL041005-10	0	0.013	0	0.053	0.021	0.049	0.008	0.042	0.06	0.069	0.072	0.076	0.089	0.061	0.009	0.009	0.007	0.011	0	0.04	0.689
Azoarcus sp. KH32C	0.047	0.02	0.039	0	0	0.027	0.039	0.021	0.022	0.048	0.045	0.036	0.047	0.034	0.052	0.06	0.051	0.05	0.051	0	0.689
Microbacterium sp. BH-3-3-3	0	0.007	0.012	0.026	0	0.037	0.01	0.038	0.066	0.072	0.067	0.091	0.11	0.067	0.014	0.01	0.014	0.013	0.016	0.018	0.688
Acidovorax citrulli	0.027	0.019	0.023	0	0	0	0.047	0.027	0.021	0.049	0.044	0.045	0.043	0.033	0.049	0.042	0.054	0.047	0.051	0.063	0.684
Microbacterium sp. LKL04	0	0	0	0.031	0	0.033	0.01	0.062	0.093	0.075	0.069	0.095	0.11	0.07	0.01	0.009	0.008	0.008	0	0	0.683
Microbacterium sp. 1.5R	0	0	0	0	0	0	0.025	0.035	0.045	0.128	0.092	0.153	0.18	0.024	0	0.001	0	0	0	0	0.683
Arsenicicoccus sp. oral taxon 190	0.016	0.01	0.012	0.04	0.019	0.042	0.012	0.043	0.074	0.063	0.058	0.075	0.084	0.049	0	0.007	0.006	0	0.011	0.061	0.682
Thiomonas intermedia	0.047	0.024	0.043	0	0	0.022	0.038	0.016	0.02	0.037	0.031	0.03	0.036	0.029	0.048	0.041	0.05	0.05	0.046	0.068	0.676
Trypanosoma brucei	0	0	0	0.286	0.018	0.035	0.021	0.14	0.019	0.024	0.017	0.026	0	0.039	0	0.003	0	0	0	0.047	0.675
Saccharopolyspora erythraea	0.02	0.009	0.02	0.042	0.025	0.046	0.013	0.031	0.055	0.065	0.061	0.073	0.079	0.059	0.014	0.017	0.016	0.015	0.011	0	0.671
Sphingobium herbicidovorans	0.021	0.01	0.023	0	0	0.023	0.023	0.02	0.048	0.078	0.071	0.07	0.068	0.049	0.036	0.023	0.034	0.033	0.041	0	0.671
Cellulomonas gilvus	0	0.006	0	0.024	0	0.036	0.009	0.034	0.058	0.084	0.088	0.115	0.124	0.074	0	0.006	0.008	0	0	0	0.666
uncultured bacterium HHV35	0	0	0	0	0	0	0	0	0	0	0	0	0	0.002	0.151	0.032	0.157	0.21	0.11	0	0.662
Microbacterium paludicola	0	0.005	0	0.028	0	0.039	0.012	0.037	0.064	0.077	0.072	0.097	0.11	0.067	0.011	0.01	0.011	0.009	0.012	0	0.661
Bradyrhizobium sp. S23321	0	0.017	0.013	0.07	0.035	0.063	0.016	0.033	0.05	0.05	0.049	0.046	0.05	0.046	0.013	0.017	0.02	0.019	0.02	0.034	0.661
Microbacterium chocolatum	0	0.008	0	0.029	0.045	0.044	0.011	0.038	0.057	0.076	0.07	0.093	0.105	0.066	0	0.007	0.005	0.007	0	0	0.661
Neisseria lactamica	0	0	0	0	0	0.059	0.016	0.038	0	0.02	0.023	0.011	0	0.283	0	0.209	0	0	0	0	0.659
Rhizobium sp. NT-26	0	0.034	0	0	0.091	0.031	0.013	0.037	0.07	0.067	0.062	0.062	0.051	0.051	0.018	0.018	0.016	0.014	0.013	0.01	0.658
Pseudomonas alkylphenolica	0.015	0.021	0.013	0	0.017	0.028	0.021	0.01	0.017	0.017	0.016	0.015	0.016	0.014	0.02	0.023	0.02	0.019	0.021	0.335	0.658
Brachybacterium sp. P6-10-X1	0	0.005	0.014	0.037	0.017	0.054	0.01	0.068	0.156	0.041	0.04	0.053	0.055	0.041	0.006	0.009	0.007	0	0.012	0.031	0.656
Methyloversatilis sp. RAC08	0.059	0.025	0.05	0	0.014	0.018	0.048	0.015	0.015	0.029	0.027	0.026	0.026	0.03	0.041	0.047	0.04	0.044	0.038	0.063	0.655
Jeongeupia sp. USM3	0.054	0.027	0.044	0	0	0.019	0.039	0.011	0.019	0.029	0.028	0.026	0.027	0.027	0.052	0.064	0.056	0.057	0.061	0.015	0.655
Pseudomonas azotoformans	0.027	0.023	0.026	0.038	0.021	0.017	0.032	0.038	0.025	0.027	0.025	0.023	0.021	0.025	0.046	0.048	0.041	0.043	0.04	0.068	0.654
Streptomyces niveus	0	0.011	0	0.034	0.019	0.044	0.014	0.032	0.055	0.063	0.062	0.073	0.081	0.054	0.015	0.019	0.014	0.013	0.015	0.036	0.654
Gluconacetobacter diazotrophicus	0	0.018	0.013	0	0.034	0.033	0.015	0.028	0.034	0.063	0.055	0.054	0.065	0.063	0.017	0.018	0.013	0.017	0.01	0.104	0.654
Yangia pacifica	0.017	0.04	0.016	0	0.095	0.022	0.034	0.036	0.063	0.048	0.047	0.044	0.041	0.037	0.014	0.014	0.016	0.015	0.018	0.032	0.649
Miniimonas sp. S16	0	0.013	0	0.032	0	0.047	0.007	0.037	0.061	0.077	0.074	0.104	0.109	0.067	0.007	0.006	0.005	0	0	0.003	0.649
Pseudomonas parafulva	0.025	0.029	0.022	0	0.017	0	0.032	0.014	0.021	0.029	0.027	0.027	0.027	0.029	0.02	0.025	0.022	0.022	0.025	0.235	0.648
Erythrobacter sp. HL-111	0.011	0.011	0.01	0	0.019	0.019	0.017	0.023	0.07	0.071	0.068	0.06	0.063	0.067	0.028	0.032	0.028	0.022	0.029	0	0.648
Pandoraea apista	0.074	0.034	0.057	0	0	0.023	0.046	0	0	0.022	0.022	0.019	0.019	0.018	0.058	0.062	0.066	0.065	0.063	0	0.648
Mycobacterium shigaense	0	0.01	0.012	0.168	0.042	0.137	0.017	0.015	0.071	0.029	0.027	0.029	0.036	0.049	0	0.003	0	0	0	0	0.645
Microbacterium hominis	0	0.012	0.023	0.032	0	0.06	0.01	0.04	0.065	0.066	0.063	0.087	0.104	0.055	0	0.007	0.01	0.011	0	0	0.645
Cutibacterium avidum	0	0	0	0.132	0.055	0.089	0.038	0.096	0.056	0	0.014	0.016	0.018	0.042	0	0.028	0	0	0	0.061	0.645
Auraticoccus monumenti	0	0.005	0	0.029	0	0.047	0.009	0.044	0.069	0.077	0.073	0.093	0.101	0.079	0.006	0.007	0.005	0	0	0	0.644
Saccharothrix espanaensis	0	0.019	0.013	0.026	0.019	0.053	0.012	0.035	0.062	0.07	0.066	0.078	0.079	0.06	0.009	0.012	0.011	0.008	0.01	0	0.642
Pantoea vagans	0	0	0	0	0	0.018	0.015	0.105	0.109	0.062	0.054	0.054	0.04	0.049	0.031	0.02	0.027	0.029	0.029	0	0.642
Kutzneria albida	0.017	0.01	0.014	0.041	0.02	0.047	0.014	0.029	0.052	0.056	0.055	0.061	0.067	0.062	0.014	0.014	0.016	0.014	0.018	0.02	0.641
Sphingobium chlorophenolicum	0	0.005	0.01	0	0	0.034	0.018	0.021	0.052	0.079	0.076	0.064	0.068	0.055	0.036	0.03	0.033	0.032	0.028	0	0.641
Pandoraea norimbergensis	0.061	0.019	0.057	0	0	0.016	0.056	0.01	0	0.022	0.021	0.018	0.02	0.021	0.068	0.067	0.059	0.066	0.059	0	0.64
Gemmobacter sp. HYN0069	0	0.086	0.02	0	0.183	0.017	0.04	0.027	0.048	0.034	0.031	0.027	0.026	0.028	0.014	0.017	0.013	0.017	0.012	0	0.64
Pseudomonas moraviensis	0.014	0.014	0.011	0.056	0.014	0.033	0.017	0.044	0.04	0.074	0.077	0.074	0.062	0.068	0.009	0.012	0.012	0	0.009	0	0.64
Lentzea guizhouensis	0	0.012	0	0.035	0.019	0.045	0.012	0.037	0.063	0.07	0.069	0.077	0.087	0.064	0.012	0.009	0.006	0.011	0.01	0	0.638
Spirosoma sp. HA7	0	0	0	0	0	0.103	0.006	0.019	0	0.089	0.08	0.051	0.042	0.075	0.007	0.011	0.007	0.008	0.008	0.132	0.638
Gordonia bronchialis	0	0.007	0	0.095	0.029	0.098	0.008	0.054	0.11	0.026	0.026	0.027	0.031	0.028	0	0.005	0.008	0	0	0.085	0.637
Aeromonas hydrophila	0	0.012	0	0	0.041	0.057	0.053	0.062	0.09	0	0.053	0.046	0.052	0.016	0.037	0.016	0.032	0.025	0.045	0	0.637
Stenotrophomonas sp. ESTM1D_MKCIP4_1	0.041	0.207	0.061	0	0.102	0	0.017	0.012	0.024	0	0.017	0.016	0.014	0.013	0.024	0.018	0.024	0.021	0.025	0	0.636
Brevirhabdus pacifica	0	0.046	0.015	0	0.12	0.019	0.032	0.031	0.058	0.041	0.04	0.036	0.034	0.031	0.023	0.022	0.023	0.023	0.027	0.014	0.635
Aeromicrobium erythreum	0	0.006	0	0.031	0.018	0.058	0.008	0.054	0.088	0.066	0.064	0.083	0.081	0.053	0	0.003	0	0.007	0	0.014	0.634
Azospira oryzae	0.027	0.022	0.023	0	0	0.019	0.025	0.031	0.05	0.023	0.024	0.025	0.023	0.023	0.043	0.042	0.044	0.04	0.041	0.109	0.634
Faecalibacterium prausnitzii	0	0	0	0.041	0.029	0.061	0.008	0.2	0.071	0.052	0.045	0.036	0.031	0.035	0	0.005	0.009	0	0	0.008	0.631
Mycolicibacter sinensis	0	0.013	0.013	0.155	0.051	0.15	0.015	0.014	0.06	0.026	0.025	0.025	0.032	0.037	0	0.004	0.005	0.006	0	0	0.631
Mycobacterium simiae	0	0.01	0.013	0.144	0.04	0.156	0.014	0.014	0.051	0.027	0.024	0.026	0.032	0.04	0	0.007	0.01	0.011	0.012	0	0.631
Bosea sp. PAMC 26642	0.017	0.022	0.018	0.022	0.04	0.033	0.015	0.032	0.044	0.061	0.061	0.057	0.065	0.066	0.015	0.02	0.014	0.015	0.012	0	0.629
Xanthomonas cassavae	0.052	0.215	0.072	0	0.092	0	0.018	0.021	0.025	0	0.014	0.014	0.014	0.015	0.013	0.016	0.016	0.015	0.016	0	0.628
Frankia inefficax	0	0.015	0.009	0.039	0.023	0.052	0.012	0.033	0.057	0.059	0.06	0.068	0.071	0.065	0.011	0.014	0.009	0.009	0.012	0.01	0.628
Nitrobacter hamburgensis	0	0.017	0.013	0.104	0.048	0.089	0.018	0.035	0.055	0.037	0.038	0.036	0.038	0.046	0.009	0.011	0.009	0	0.01	0.014	0.627
Neurospora crassa	0	0.005	0.012	0.043	0.018	0.094	0.019	0.037	0.013	0.066	0.055	0.049	0.042	0.083	0.006	0.005	0.005	0	0	0.075	0.627
Kitasatospora setae	0.03	0.014	0.027	0	0.023	0.037	0.018	0.029	0.045	0.056	0.054	0.066	0.068	0.053	0.026	0.02	0.021	0.018	0.021	0	0.626
Erythrobacter flavus	0	0	0	0	0	0.034	0.015	0.031	0.077	0.085	0.077	0.07	0.067	0.051	0.02	0.014	0.017	0.021	0.021	0.022	0.622
Rhodospirillum centenum	0.016	0.018	0.015	0	0.029	0.025	0.017	0.041	0.047	0.07	0.07	0.069	0.072	0.071	0.012	0.013	0.011	0.013	0.013	0	0.622
Cryobacterium arcticum	0	0	0	0	0	0.025	0.01	0.025	0.039	0.069	0.067	0.098	0.121	0.071	0.013	0.018	0.01	0.013	0.012	0.031	0.622
Diaphorobacter polyhydroxybutyrativorans	0.069	0.091	0.065	0	0.057	0	0.037	0	0	0	0.035	0.035	0	0.007	0.05	0.016	0.05	0.048	0.058	0.003	0.621
Azotobacter chroococcum	0.034	0.039	0.032	0	0.033	0.021	0.029	0.017	0.025	0.032	0.03	0.032	0.032	0.027	0.049	0.049	0.046	0.05	0.042	0	0.619
Devosia sp. I507	0	0.014	0	0	0.02	0.02	0.011	0.044	0.077	0.092	0.079	0.085	0.074	0.075	0.007	0.006	0.006	0.009	0	0	0.619
Microbacterium pygmaeum	0	0	0	0.031	0	0.04	0.007	0.042	0.062	0.074	0.072	0.088	0.113	0.071	0.007	0.005	0	0.007	0	0	0.619
Microlunatus phosphovorus	0	0.01	0.012	0.035	0.019	0.044	0.011	0.043	0.071	0.067	0.064	0.07	0.077	0.068	0.008	0.007	0.004	0	0.009	0	0.619
Porphyrobacter sp. LM 6	0.015	0.008	0.015	0	0.016	0.02	0.016	0.024	0.059	0.061	0.056	0.05	0.049	0.053	0.026	0.027	0.026	0.02	0.022	0.055	0.618
Chromobacterium vaccinii	0.05	0.037	0.046	0	0	0.02	0.041	0.013	0.019	0.029	0.028	0.026	0.027	0.022	0.048	0.053	0.049	0.052	0.054	0	0.614
Rhodoferax saidenbachensis	0.043	0.016	0.037	0	0	0.019	0.037	0.015	0.016	0.022	0.023	0.018	0.018	0.024	0.057	0.062	0.06	0.06	0.064	0.023	0.614
Mesorhizobium oceanicum	0	0.017	0.012	0	0.041	0.034	0.014	0.036	0.06	0.063	0.058	0.062	0.058	0.057	0.017	0.023	0.02	0.022	0.018	0	0.612
Mycobacterium kansasii	0	0.01	0.014	0.14	0.038	0.151	0.016	0.016	0.056	0.032	0.026	0.032	0.035	0.04	0	0.004	0	0	0	0	0.61
Mycolicibacter terrae	0	0.016	0.011	0.146	0.037	0.146	0.017	0.016	0.059	0.029	0.026	0.029	0.033	0.038	0	0.005	0	0	0	0	0.608
Porphyrobacter neustonensis	0.01	0.007	0.013	0	0.018	0.027	0.016	0.023	0.057	0.059	0.059	0.05	0.047	0.053	0.03	0.03	0.026	0.028	0.027	0.027	0.607
Gardnerella vaginalis	0	0.038	0.014	0.048	0.019	0.131	0	0.094	0.022	0.021	0.018	0.018	0.011	0.039	0	0	0	0	0	0.134	0.607
Vogesella sp. LIG4	0.057	0.026	0.045	0	0	0	0.035	0.009	0.012	0.023	0.021	0.021	0.02	0.02	0.059	0.074	0.066	0.061	0.056	0	0.605
Microbacterium testaceum	0	0	0	0.034	0	0.038	0.007	0.039	0.067	0.069	0.064	0.088	0.107	0.059	0.007	0.009	0.006	0.007	0	0	0.601
Sphingobium sp. EP60837	0	0.007	0	0	0	0.022	0.016	0.02	0.051	0.076	0.071	0.063	0.067	0.063	0.025	0.028	0.033	0.021	0.03	0.007	0.6
Microbacterium foliorum	0	0	0	0.039	0	0.03	0.014	0.037	0.051	0.076	0.065	0.087	0.099	0.061	0.012	0.006	0.009	0	0	0.013	0.599
Streptomyces sp. TLI_053	0.022	0.006	0.024	0.034	0.021	0.042	0.018	0.029	0.046	0.054	0.055	0.063	0.067	0.053	0.013	0.014	0.013	0.012	0.009	0	0.595
Azoarcus sp. CIB	0.035	0.015	0.031	0	0	0.033	0.036	0.021	0.031	0.047	0.047	0.036	0.047	0.037	0.038	0.043	0.036	0.029	0.033	0	0.595
Thiomonas sp. X19	0.044	0.014	0.042	0	0	0.021	0.032	0.013	0.017	0.033	0.031	0.029	0.032	0.031	0.039	0.055	0.044	0.043	0.042	0.032	0.594
Rufibacter tibetensis	0	0	0	0	0	0	0.015	0.016	0.049	0.078	0.069	0.053	0.042	0.051	0.044	0.044	0.042	0.046	0.045	0	0.594
Bradyrhizobium sp. 3 85S1MB	0.02	0.006	0.018	0.045	0.018	0.042	0.015	0.027	0.033	0.039	0.038	0.039	0.04	0.037	0.018	0.016	0.014	0.017	0.019	0.093	0.594
Devosia sp. H5989	0.013	0.008	0.015	0	0.025	0.016	0.016	0.04	0.058	0.066	0.059	0.064	0.058	0.055	0.015	0.019	0.016	0.015	0.016	0.017	0.591
Streptococcus salivarius	0	0	0	0.19	0.18	0.024	0.025	0.059	0	0	0.019	0.014	0	0.032	0	0.002	0	0	0	0.044	0.589
Luteibacter rhizovicinus	0.031	0.082	0.037	0	0.029	0.018	0.018	0.017	0.03	0.031	0.029	0.028	0.026	0.06	0.03	0.036	0.028	0.028	0.03	0	0.588
Streptosporangium roseum	0	0.016	0.013	0.032	0.019	0.033	0.013	0.03	0.056	0.06	0.057	0.064	0.073	0.055	0.018	0.012	0.014	0.01	0.013	0	0.588
Pseudomonas alcaligenes	0.027	0.079	0.032	0.026	0.069	0.03	0.023	0.044	0.08	0.02	0.019	0.02	0.019	0.022	0.016	0.015	0.018	0.013	0.015	0	0.587
Burkholderia stagnalis	0.063	0.012	0.049	0	0	0.018	0.039	0.012	0.013	0.029	0.028	0.027	0.029	0.024	0.045	0.053	0.049	0.05	0.047	0	0.587
Sandaracinus amylolyticus	0.016	0.014	0.015	0	0.014	0.035	0.014	0.033	0.052	0.061	0.061	0.065	0.059	0.062	0.016	0.021	0.018	0.016	0.015	0	0.587
Arthrobacter sp. DCT5	0	0.007	0	0	0	0.018	0.009	0.017	0.03	0.107	0.054	0.13	0.115	0.089	0	0.004	0.007	0	0	0	0.587
Pseudomonas sp. 02C 26	0.021	0.023	0.019	0	0	0	0.022	0.031	0.025	0.034	0.032	0.033	0.032	0.036	0.024	0.023	0.021	0.019	0.02	0.17	0.585
Catenulispora acidiphila	0	0.006	0	0.026	0.019	0.041	0.011	0.028	0.051	0.054	0.054	0.066	0.071	0.061	0.02	0.02	0.021	0.016	0.019	0	0.584
Sphingobium indicum	0	0	0	0	0	0	0.018	0	0.062	0.086	0.083	0.069	0.079	0.022	0.033	0.011	0.041	0.027	0.049	0	0.58
Acidovorax cattleyae	0.053	0.025	0.048	0	0.019	0	0.054	0.021	0.02	0.042	0.038	0.036	0.036	0.028	0.028	0.029	0.04	0.03	0.033	0	0.58
Spirosoma rigui	0	0	0	0	0	0.019	0.008	0.025	0.02	0.087	0.076	0.051	0.044	0.067	0.008	0.012	0.013	0.011	0.008	0.131	0.58
Rhodococcus ruber	0	0.024	0	0.078	0.036	0.069	0.01	0.028	0.052	0.043	0.041	0.048	0.051	0.038	0.011	0.009	0.009	0.007	0.015	0.01	0.579
Rhodococcus hoagii	0	0.01	0	0.074	0.03	0.093	0.013	0.025	0.052	0.042	0.043	0.053	0.059	0.043	0.009	0.011	0.009	0.013	0	0	0.579
Rhodococcus qingshengii	0	0	0	0	0	0	0	0	0	0.112	0.096	0.158	0.187	0.017	0	0	0	0	0	0.008	0.578
Aromatoleum aromaticum	0.044	0.027	0.039	0	0	0.026	0.039	0.014	0.019	0.034	0.034	0.033	0.031	0.031	0.042	0.043	0.037	0.037	0.042	0	0.572
Babesia bigemina	0	0	0	0	0	0.408	0	0.08	0.019	0	0.019	0.016	0	0.014	0	0.008	0.005	0	0	0	0.569
Burkholderia lata	0.072	0.025	0.056	0	0	0.03	0.039	0	0.017	0.03	0.025	0.028	0.027	0.02	0.038	0.029	0.043	0.036	0.042	0.011	0.568
Novosphingobium sp. PP1Y	0	0.012	0	0	0	0	0.017	0.023	0.061	0.079	0.076	0.062	0.068	0.037	0.029	0.015	0.029	0.035	0.025	0	0.568
Plantactinospora sp. KBS50	0.02	0.02	0.016	0	0	0.053	0.02	0.045	0.072	0.089	0.045	0.051	0.053	0.049	0.012	0.009	0.014	0	0	0	0.568
Burkholderia sp. PAMC 28687	0	0.019	0.018	0	0	0	0.043	0	0	0.046	0.031	0.03	0.026	0.017	0.066	0.041	0.065	0.081	0.084	0	0.567
Aminobacter aminovorans	0.017	0.022	0.015	0.026	0.041	0.027	0.018	0.032	0.051	0.05	0.046	0.045	0.047	0.041	0.016	0.02	0.019	0.017	0.016	0	0.566
Caulobacter henricii	0.022	0.017	0.023	0	0.046	0.03	0.022	0.02	0.045	0.044	0.041	0.037	0.037	0.038	0.025	0.021	0.022	0.021	0.023	0.031	0.565
Acinetobacter defluvii	0	0.055	0	0	0	0	0.016	0	0	0	0.009	0	0	0.013	0.075	0.082	0.085	0.15	0.06	0.018	0.563
Flavobacterium johnsoniae	0	0	0	0.363	0	0	0.015	0.014	0	0.05	0.034	0.033	0	0.049	0	0.003	0	0	0	0	0.561
Chromobacterium sp. ATCC 53434	0.035	0.024	0.035	0	0	0.021	0.031	0.01	0.016	0.025	0.022	0.025	0.022	0.022	0.056	0.054	0.05	0.054	0.059	0	0.561
Fusarium venenatum	0	0.017	0	0	0	0.138	0.028	0.058	0	0.094	0.071	0.065	0.062	0.026	0	0.001	0	0	0	0	0.56
Pandoraea sputorum	0.063	0.017	0.058	0	0	0	0.041	0	0	0	0.017	0.015	0.017	0.011	0.057	0.05	0.073	0.065	0.074	0	0.558
Corynebacterium kroppenstedtii	0	0.004	0	0.037	0.016	0.043	0.007	0.374	0.062	0	0	0	0	0.012	0	0.003	0	0	0	0	0.558
Anaeromyxobacter dehalogenans	0.014	0.017	0.013	0	0	0.044	0.015	0.034	0.056	0.065	0.05	0.054	0.049	0.039	0.023	0.019	0.022	0.023	0.02	0	0.557
Thalassococcus sp. SH-1	0	0.038	0.008	0	0.102	0.016	0.028	0.026	0.047	0.035	0.034	0.031	0.03	0.031	0.016	0.02	0.018	0.017	0.016	0.043	0.556
Altererythrobacter mangrovi	0	0	0	0	0	0.029	0.012	0.024	0.062	0.069	0.059	0.053	0.055	0.057	0.026	0.033	0.026	0.028	0.022	0	0.555
Dyella japonica	0.031	0.092	0.041	0	0.043	0	0.022	0.013	0.024	0.028	0.025	0.028	0.024	0.03	0.03	0.028	0.03	0.037	0.028	0	0.554
Agrobacterium fabrum	0	0.107	0.014	0	0.233	0.019	0.031	0.016	0.028	0.022	0.02	0.019	0.016	0.017	0	0.005	0.007	0	0	0	0.554
Pseudomonas fragi	0.02	0.019	0.017	0	0.132	0.021	0.023	0.083	0.039	0.026	0.023	0.02	0.02	0.024	0.013	0.016	0.016	0.013	0	0.027	0.552
Mycobacterium sp. PYR15	0	0	0	0.191	0.05	0.175	0	0	0.054	0	0	0.029	0.038	0.011	0	0.003	0	0	0	0	0.551
Beutenbergia cavernae	0	0.006	0	0	0.015	0.028	0.01	0.032	0.054	0.06	0.06	0.08	0.088	0.063	0.012	0.012	0.012	0.01	0.008	0	0.55
Haliangium ochraceum	0.023	0.018	0.022	0	0.014	0.025	0.021	0.025	0.038	0.046	0.043	0.049	0.045	0.05	0.023	0.033	0.027	0.025	0.023	0	0.55
Glutamicibacter arilaitensis	0	0	0	0.022	0	0.045	0.013	0.038	0.08	0.068	0.056	0.093	0.076	0.048	0	0.005	0.005	0	0	0	0.549
Kibdelosporangium phytohabitans	0	0.01	0.01	0.026	0.015	0.042	0.013	0.026	0.042	0.052	0.049	0.059	0.058	0.054	0.017	0.025	0.017	0.016	0.018	0	0.549
Pseudogulbenkiania sp. NH8B	0.039	0.022	0.033	0	0	0	0.04	0.011	0.017	0.027	0.028	0.027	0.026	0.026	0.049	0.054	0.05	0.052	0.046	0	0.547
Phaeobacter gallaeciensis	0	0.042	0.019	0	0.105	0.025	0.026	0.026	0.038	0.03	0.029	0.028	0.024	0.02	0.028	0.026	0.026	0.026	0.027	0	0.545
Cryptococcus neoformans	0	0	0	0	0	0.137	0.036	0.038	0	0.084	0.082	0.067	0.073	0.026	0	0.001	0	0	0	0	0.544
Erwinia gerundensis	0	0.01	0	0	0	0.017	0.011	0.108	0.043	0.06	0.059	0.043	0.046	0.076	0.014	0.015	0.014	0.015	0.013	0	0.544
Dyella jiangningensis	0.042	0.119	0.053	0	0.046	0	0.02	0.012	0.022	0.025	0.023	0.025	0.024	0.028	0.021	0.022	0.021	0.02	0.02	0	0.543
Pseudarthrobacter equi	0	0	0	0	0	0.026	0.022	0.025	0.067	0.068	0.06	0.095	0.118	0.055	0	0.004	0	0	0	0	0.54
Yangia sp. CCB-MM3	0	0.045	0.01	0	0.107	0.027	0.027	0.026	0.045	0.036	0.034	0.031	0.03	0.032	0.018	0.019	0.017	0.016	0.016	0	0.536
Arthrobacter sp. PGP41	0	0	0	0	0	0.021	0.016	0.02	0.045	0.074	0.065	0.096	0.121	0.065	0	0.005	0.008	0	0	0	0.536
Pseudomonas sp. ADP	0	0	0	0	0	0	0	0	0	0	0	0	0	0	0.134	0.008	0.132	0.125	0.136	0	0.535
Microbacterium sp. PAMC 28756	0	0	0	0	0	0.066	0	0.047	0.063	0.073	0.067	0.087	0.101	0.028	0	0.003	0	0	0	0	0.535
Tsukamurella tyrosinosolvens	0	0.008	0.013	0.06	0.023	0.056	0.013	0.03	0.047	0.039	0.04	0.047	0.053	0.04	0.009	0.007	0.008	0.008	0.009	0.024	0.534
Thioclava nitratireducens	0	0.044	0.012	0	0.106	0.027	0.028	0.026	0.047	0.036	0.032	0.03	0.028	0.028	0.009	0.008	0.008	0.011	0	0.053	0.533
Brachybacterium sp. VM2412	0	0	0	0.031	0.018	0.043	0.007	0.063	0.167	0.035	0.034	0.045	0.047	0.031	0	0.005	0.005	0	0	0	0.531
Bordetella pseudohinzii	0.044	0.023	0.037	0	0	0.039	0.037	0.02	0.025	0.045	0.024	0.023	0.021	0.024	0.033	0.034	0.033	0.032	0.035	0	0.529
Streptococcus thermophilus	0	0.008	0	0.134	0.034	0.021	0.033	0.116	0.025	0.041	0.03	0.022	0	0.037	0	0.004	0	0	0	0.024	0.529
Mycetocola sp. CGMCC 1.16372	0	0	0	0	0	0	0.015	0.015	0.021	0.057	0.076	0.075	0.162	0.053	0.008	0.011	0.011	0.011	0.014	0	0.529
Mycobacterium canettii	0	0.015	0	0.162	0	0.14	0.022	0	0.074	0	0.033	0.029	0.039	0.013	0	0.001	0	0	0	0	0.528
Microbacterium sp. XT11	0	0	0	0.025	0	0.032	0.009	0.032	0.051	0.067	0.056	0.079	0.088	0.056	0	0.005	0.004	0	0	0.024	0.528
Rhodococcus sp. PBTS 1	0	0.008	0	0.054	0.022	0.053	0.009	0.043	0.075	0.041	0.042	0.05	0.064	0.043	0.009	0.009	0.006	0	0	0	0.528
Altererythrobacter atlanticus	0	0.006	0.011	0	0	0.028	0.011	0.023	0.076	0.069	0.062	0.053	0.052	0.047	0.019	0.014	0.02	0.021	0.015	0	0.527
Sphingobium japonicum	0	0.009	0	0	0.026	0	0	0.026	0.061	0.077	0.069	0.059	0.065	0.024	0.026	0.012	0.027	0.023	0.022	0	0.526
Thauera chlorobenzoica	0.059	0.03	0.055	0	0	0	0.04	0.021	0.019	0.028	0.026	0.027	0.027	0.018	0.035	0.026	0.036	0.032	0.045	0	0.524
Thielavia terrestris	0	0	0.01	0.03	0.022	0.067	0.014	0.039	0.024	0.052	0.047	0.048	0.045	0.064	0.007	0.008	0.009	0.01	0.011	0.017	0.524
Streptosporangium sp. 'caverna'	0	0.006	0	0.024	0	0.03	0.011	0.03	0.048	0.06	0.057	0.069	0.08	0.06	0.009	0.013	0.009	0.006	0.009	0	0.521
Rhodococcus sp. 008	0	0	0	0	0	0	0	0	0	0.094	0.089	0.144	0.158	0.02	0	0	0	0	0	0.016	0.521
Rhodoferax ferrireducens	0.036	0.017	0.032	0	0	0.017	0.034	0.012	0.013	0.024	0.021	0.02	0.021	0.026	0.049	0.059	0.045	0.047	0.048	0	0.521
Pseudarthrobacter sulfonivorans	0	0.006	0	0	0	0.02	0.011	0.014	0.027	0.064	0.058	0.092	0.114	0.065	0.011	0.007	0.006	0.012	0.013	0	0.52
Streptococcus cristatus	0	0	0	0.14	0.258	0.022	0.043	0.037	0	0	0	0	0	0.014	0	0.006	0	0	0	0	0.52
Arthrobacter sp. PAMC 25486	0	0	0	0	0	0.03	0.008	0.013	0.017	0.132	0.039	0.118	0.082	0.076	0	0.003	0	0	0	0	0.518
Burkholderia sp. KK1	0.041	0.018	0.038	0	0	0	0.041	0	0	0	0.031	0.027	0.031	0.012	0.065	0.029	0.051	0.048	0.058	0.028	0.518
Spirosoma radiotolerans	0	0	0	0	0	0.05	0.013	0.023	0.012	0.113	0.094	0.06	0.046	0.1	0	0.005	0	0	0	0	0.516
Simplicispira suum	0.031	0.019	0.028	0	0.014	0.025	0.032	0.019	0.017	0.033	0.029	0.03	0.028	0.028	0.028	0.033	0.028	0.028	0.031	0.033	0.514
Amycolatopsis sp. AA4	0	0.012	0.01	0.029	0.02	0.031	0.008	0.024	0.043	0.051	0.049	0.058	0.062	0.052	0.012	0.016	0.009	0.014	0.014	0	0.514
Magnetospirillum gryphiswaldense	0	0.021	0.013	0	0.042	0.031	0.016	0.029	0.033	0.058	0.056	0.052	0.061	0.032	0.01	0.01	0.01	0.01	0	0.029	0.513
Bradyrhizobium sp. 2 39S1MB	0	0.01	0.01	0.056	0.026	0.051	0.014	0.026	0.04	0.042	0.04	0.042	0.044	0.039	0.018	0.014	0.014	0.014	0.012	0	0.512
Mycobacterium marseillense	0	0.008	0.028	0.107	0.035	0.109	0.013	0.013	0.048	0.048	0.021	0.022	0.027	0.028	0	0.003	0	0	0	0	0.51
Xanthomonas albilineans	0.038	0.171	0.062	0	0.08	0	0.011	0.017	0.021	0	0.012	0.012	0.011	0.013	0.012	0.015	0.01	0.014	0.01	0	0.509
Pseudomonas knackmussii	0.024	0.043	0.028	0	0.027	0.014	0.02	0.012	0.025	0.022	0.023	0.022	0.028	0.022	0.04	0.034	0.04	0.043	0.038	0.003	0.508
Kitasatospora sp. MMS16-BH015	0	0.015	0.014	0	0.024	0.024	0.014	0.026	0.046	0.051	0.05	0.056	0.056	0.047	0.019	0.018	0.016	0.016	0.016	0	0.508
Mesorhizobium loti	0	0.021	0	0	0.05	0.028	0.018	0.032	0.051	0.055	0.051	0.052	0.052	0.04	0.013	0.009	0.011	0.013	0.012	0	0.508
Streptomyces sp. RTd22	0.02	0.011	0.016	0	0.016	0.031	0.013	0.023	0.038	0.045	0.043	0.052	0.056	0.044	0.011	0.014	0.014	0.012	0.015	0.033	0.507
Mesorhizobium amorphae	0.044	0.026	0.011	0	0.038	0.027	0.015	0.028	0.047	0.048	0.044	0.042	0.041	0.044	0.011	0.012	0.008	0.009	0.011	0	0.506
Dietzia sp. oral taxon 368	0	0.006	0	0.034	0	0.049	0.007	0.1	0.115	0.035	0.031	0.042	0.04	0.026	0	0.004	0	0	0	0.015	0.504
Sulfuritalea hydrogenivorans	0.037	0.021	0.028	0	0	0.015	0.027	0.012	0.015	0.025	0.024	0.024	0.023	0.025	0.038	0.058	0.045	0.043	0.044	0	0.504
Cercospora beticola	0	0.008	0.008	0.062	0.019	0.071	0.025	0.033	0.011	0.05	0.042	0.039	0.029	0.079	0	0.007	0.004	0	0	0.017	0.504
Alloactinosynnema sp. L-07	0.014	0.012	0.012	0.029	0.014	0.036	0.011	0.024	0.041	0.046	0.047	0.053	0.056	0.049	0.011	0.013	0.014	0.01	0.011	0	0.503
Altererythrobacter marensis	0	0	0.01	0	0	0.026	0.013	0.021	0.061	0.063	0.055	0.052	0.049	0.059	0.021	0.019	0.018	0.019	0.016	0	0.502
Microlunatus soli	0	0	0.008	0.028	0	0.046	0.01	0.029	0.055	0.053	0.05	0.056	0.06	0.046	0.013	0.015	0.011	0.01	0.011	0	0.501
Xylanimonas cellulosilytica	0	0.005	0	0	0	0.026	0.007	0.028	0.047	0.059	0.059	0.086	0.087	0.056	0.007	0.009	0.006	0.01	0.009	0	0.501
Sphingobacterium sp. B29	0	0	0	0	0	0	0	0	0	0	0	0	0	0.004	0.013	0.003	0.008	0.009	0.011	0.449	0.497
Allokutzneria albata	0	0.01	0	0.036	0.016	0.041	0.008	0.029	0.048	0.057	0.053	0.061	0.063	0.052	0	0.006	0.007	0.009	0	0	0.496
Rhodovulum sp. P5	0	0.041	0.009	0	0.11	0.018	0.032	0.023	0.04	0.03	0.028	0.025	0.024	0.024	0.018	0.023	0.014	0.019	0.016	0	0.494
Micromonospora krabiensis	0	0.01	0	0.082	0	0.028	0.007	0.027	0.045	0.052	0.048	0.058	0.062	0.045	0.007	0.009	0.006	0.007	0	0	0.493
Gordonia sp. 1D	0.016	0.009	0.017	0.066	0.02	0.122	0.01	0.024	0.05	0.03	0.027	0.031	0.036	0.025	0	0.004	0.005	0	0	0	0.492
Azospirillum sp. M2T2B2	0.014	0.022	0.014	0	0.023	0.024	0.022	0.024	0.031	0.051	0.05	0.046	0.053	0.047	0.013	0.018	0.015	0.012	0.012	0	0.491
Pandoraea oxalativorans	0.051	0.02	0.044	0	0	0	0.043	0	0	0	0.02	0.018	0.019	0.015	0.058	0.039	0.064	0.05	0.05	0	0.491
Pseudarthrobacter chlorophenolicus	0	0	0	0	0	0.018	0.015	0.02	0.046	0.06	0.056	0.091	0.112	0.057	0.01	0.004	0	0	0	0	0.489
Micromonospora echinaurantiaca	0.026	0.014	0.019	0	0	0.037	0.014	0.03	0.047	0.059	0.052	0.057	0.061	0.045	0	0.007	0.009	0.01	0	0	0.487
Lawsonella clevelandensis	0	0	0	0.131	0.014	0.062	0.017	0.14	0.068	0	0	0	0	0.005	0	0.001	0	0	0	0.048	0.486
Pseudomonas oryzae	0.022	0.041	0.022	0	0.032	0.027	0.019	0.014	0.018	0.023	0.022	0.023	0.024	0.024	0.033	0.037	0.034	0.032	0.038	0	0.485
Planctomyces sp. SH-PL62	0	0	0	0	0	0.029	0.009	0.043	0.054	0.063	0.061	0.058	0.056	0.063	0.01	0.013	0.009	0.007	0.009	0	0.484
Variibacter gotjawalensis	0.013	0.009	0.014	0.022	0.013	0.021	0.012	0.022	0.03	0.045	0.04	0.042	0.043	0.044	0.022	0.026	0.023	0.021	0.021	0	0.483
Microbacterium sp. TPU 3598	0	0	0	0	0	0.019	0.012	0.042	0.057	0.065	0.052	0.07	0.079	0.049	0.008	0.01	0.01	0.009	0	0	0.482
Pseudomonas furukawaii	0.041	0.051	0.042	0	0.039	0.022	0.025	0.012	0.022	0.023	0.021	0.021	0.019	0.022	0.024	0.026	0.021	0.022	0.027	0	0.48
Nocardia seriolae	0	0.012	0.011	0.052	0.028	0.067	0.012	0.019	0.038	0.031	0.03	0.034	0.04	0.035	0.012	0.017	0.014	0.012	0.016	0	0.48
Cryobacterium sp. LW097	0	0.005	0	0	0	0.021	0.009	0.02	0.032	0.057	0.057	0.081	0.095	0.057	0.011	0.009	0.008	0.008	0.01	0	0.48
Agromyces sp. 30A	0	0.005	0	0	0	0.027	0.01	0.026	0.041	0.06	0.057	0.079	0.094	0.055	0.01	0.007	0.009	0	0	0	0.48
Pseudomonas rhodesiae	0.015	0.018	0.018	0.062	0	0.019	0.016	0.022	0.022	0.035	0.033	0.031	0.028	0.028	0.019	0.016	0.018	0.015	0.017	0.047	0.479
Pseudomonas protegens	0.014	0.019	0.013	0.036	0.019	0.022	0.026	0.013	0.024	0.021	0.021	0.02	0.021	0.022	0.021	0.021	0.021	0.017	0.021	0.087	0.479
Acinetobacter bereziniae	0	0.006	0	0	0	0.015	0	0	0	0	0	0	0	0.005	0	0.005	0.004	0.014	0	0.43	0.479
Xanthomonas vasicola	0.033	0.123	0.056	0	0.047	0	0.012	0.039	0.054	0	0.008	0.008	0	0.007	0.016	0.02	0.016	0.021	0.018	0	0.478
Hartmannibacter diazotrophicus	0	0.017	0.013	0	0.039	0.026	0.015	0.025	0.037	0.048	0.043	0.046	0.045	0.045	0.017	0.016	0.016	0.011	0.019	0	0.478
Intrasporangium calvum	0	0	0	0.034	0	0.041	0.006	0.04	0.069	0.052	0.051	0.064	0.067	0.047	0	0.005	0	0	0	0	0.476
Stenotrophomonas sp. YAU14D1_LEIMI4_1	0.047	0.17	0.063	0	0.081	0	0.018	0	0	0	0	0	0	0.005	0.02	0.01	0.018	0.017	0.025	0	0.474
Rhizobium favelukesii	0.015	0.017	0.014	0	0.048	0.025	0.012	0.021	0.031	0.042	0.038	0.034	0.036	0.029	0.011	0.008	0.01	0.012	0.01	0.061	0.474
Thauera aromatica	0.034	0.021	0.031	0	0	0	0.024	0.018	0.018	0.026	0.027	0.028	0.027	0.02	0.04	0.031	0.039	0.048	0.04	0	0.472
Pseudomonas sp. ATCC 13867	0.029	0.025	0.025	0	0.023	0.025	0.023	0.013	0.022	0.021	0.019	0.021	0.021	0.022	0.025	0.023	0.026	0.021	0.022	0.065	0.471
Corynebacterium genitalium	0	0.006	0	0.062	0.03	0.046	0.011	0.2	0.092	0	0.008	0.008	0	0.006	0	0.001	0	0	0	0	0.47
Stenotrophomonas sp. WZN-1	0.043	0.18	0.074	0	0.088	0	0.017	0	0	0	0	0	0	0.005	0.02	0.009	0.016	0.018	0	0	0.47
Zhihengliuella sp. ISTPL4	0	0	0	0	0	0	0.014	0.026	0.043	0.076	0.068	0.096	0.115	0.028	0	0.004	0	0	0	0	0.47
Rhodococcus sp. MTM3W5.2	0	0.008	0.015	0.064	0.018	0.069	0.015	0.02	0.043	0.033	0.033	0.039	0.047	0.04	0.007	0.006	0.005	0.007	0	0	0.469
Pseudorhodoplanes sinuspersici	0	0.009	0	0.029	0.023	0.027	0.011	0.028	0.035	0.042	0.04	0.043	0.04	0.046	0.014	0.021	0.02	0.017	0.022	0	0.467
Alcaligenes faecalis	0.035	0.01	0.029	0	0	0.033	0.025	0.019	0.025	0	0.014	0.014	0	0.01	0.027	0.025	0.028	0.028	0.028	0.117	0.467
Pseudomonas sp. HLS-6	0.013	0.021	0.014	0	0.022	0.016	0.02	0	0.012	0	0.013	0.011	0.012	0.013	0.01	0.009	0.006	0.009	0.012	0.252	0.465
Rhizobium gallicum	0	0.026	0.009	0	0.06	0.03	0.014	0.021	0.034	0.041	0.036	0.035	0.035	0.034	0.018	0.017	0.017	0.019	0.017	0	0.463
Rhodovulum sp. MB263	0	0.049	0.013	0	0.105	0	0.035	0.024	0.045	0.029	0.029	0.027	0.024	0.021	0.008	0.009	0.009	0.008	0.011	0.015	0.461
Xanthomonas fragariae	0.031	0.149	0.044	0	0.06	0	0.007	0.017	0.023	0	0.01	0.01	0	0.01	0.02	0.025	0.017	0.018	0.02	0	0.461
Streptomyces albulus	0	0.014	0.014	0.034	0	0.036	0.016	0.024	0.041	0.046	0.044	0.048	0.053	0.036	0.008	0.008	0.006	0.008	0.011	0.014	0.461
Paraburkholderia terrae	0.036	0.016	0.031	0	0	0	0.032	0	0	0	0.02	0.019	0.018	0.013	0.058	0.046	0.058	0.051	0.063	0	0.461
Porphyrobacter HT-58-2	0.012	0.007	0.01	0	0	0	0.011	0.02	0.053	0.052	0.049	0.042	0.046	0.043	0.022	0.026	0.021	0.019	0.027	0	0.46
Thalassiosira pseudonana	0	0.005	0	0.033	0	0.078	0.005	0.026	0	0.053	0.045	0.051	0.031	0.065	0.006	0.005	0.004	0	0	0.052	0.459
Xanthomonas phaseoli	0.04	0.139	0.052	0	0.059	0	0.012	0.021	0.034	0	0.012	0.012	0	0.008	0.016	0.016	0.012	0.014	0.011	0	0.458
Micromonospora echinofusca	0	0.016	0	0	0	0.035	0.012	0.026	0.042	0.056	0.054	0.056	0.06	0.045	0.009	0.009	0.007	0	0	0.031	0.458
Azoarcus sp. SY39	0.027	0.015	0.022	0	0	0	0.028	0.013	0.016	0.03	0.031	0.027	0.028	0.027	0.036	0.042	0.038	0.036	0.04	0	0.456
Mycobacterium sp. WY10	0	0	0	0.174	0.049	0.135	0.027	0	0.058	0	0	0	0	0.011	0	0.001	0	0	0	0	0.455
Actinomyces hongkongensis	0	0	0	0.058	0.16	0.066	0.023	0.033	0.02	0	0.017	0.02	0.024	0.015	0.007	0.004	0.006	0	0	0	0.453
Actinomyces sp. oral taxon 897	0	0	0	0.028	0.02	0.021	0	0.298	0.019	0	0.012	0.016	0.018	0.015	0	0.006	0	0	0	0	0.453
Brachybacterium sp. VR2415	0	0	0	0.03	0	0.055	0.007	0.056	0.139	0.031	0.032	0.04	0.037	0.023	0	0.003	0	0	0	0	0.453
Corynebacterium camporealensis	0	0	0	0.121	0.053	0.107	0.021	0.102	0.042	0	0	0	0	0.005	0	0.001	0	0	0	0	0.452
Actinomyces sp. oral taxon 414	0	0	0	0.073	0.045	0.043	0.008	0.075	0.049	0.026	0.026	0.03	0.033	0.02	0	0.006	0.005	0	0.012	0	0.451
Altererythrobacter namhicola	0	0.009	0.01	0	0	0.023	0.012	0.02	0.055	0.061	0.054	0.047	0.05	0.052	0.012	0.012	0.009	0.011	0.014	0	0.451
Candidatus Accumulibacter phosphatis	0.021	0.025	0.024	0	0.013	0.014	0.023	0.011	0.013	0.022	0.022	0.021	0.021	0.026	0.035	0.047	0.039	0.037	0.037	0	0.451
Rhodococcus sp. YL-1	0	0	0	0	0	0	0	0	0	0.083	0.077	0.132	0.137	0.02	0	0	0	0	0	0	0.449
Azospirillum sp. TSH58	0	0.017	0.015	0	0	0.023	0.016	0.028	0.037	0.053	0.052	0.052	0.056	0.042	0.012	0.008	0.011	0.013	0.014	0	0.449
Ruegeria pomeroyi	0	0.043	0.015	0	0.101	0.017	0.028	0.022	0.038	0.026	0.025	0.024	0.023	0.023	0.013	0.016	0.011	0.013	0.01	0	0.448
Aspergillus fumigatus	0	0	0	0.068	0.018	0.105	0.013	0.045	0.014	0.039	0.037	0.033	0.025	0.048	0	0.002	0	0	0	0	0.447
Micromonospora echinospora	0	0.012	0	0	0.023	0.025	0.008	0.024	0.038	0.047	0.045	0.049	0.057	0.043	0.01	0.01	0.008	0.008	0.01	0.03	0.447
Stenotrophomonas sp. ZAC14D2_NAIMI4_7	0.053	0.148	0.066	0	0.076	0	0.02	0	0	0	0	0	0	0.006	0.018	0.013	0.014	0.015	0.017	0	0.446
Blastochloris viridis	0.021	0.016	0.017	0	0.026	0.025	0.012	0.022	0.036	0.049	0.048	0.046	0.052	0.049	0.009	0.007	0.009	0	0	0	0.444
Dechloromonas aromatica	0.035	0.029	0.027	0	0	0.018	0.026	0.009	0.013	0.017	0.016	0.016	0.013	0.016	0.035	0.042	0.036	0.029	0.037	0.029	0.443
Melittangium boletus	0	0.005	0	0.058	0	0.03	0.012	0.025	0.027	0.046	0.045	0.055	0.035	0.05	0.009	0.012	0.008	0.014	0.011	0	0.442
Pseudomonas antarctica	0.018	0.013	0.014	0	0	0	0.017	0.01	0.012	0	0.013	0.013	0.012	0.015	0.022	0.021	0.016	0.016	0.018	0.212	0.442
Streptomyces bingchenggensis	0	0.012	0.014	0.023	0.019	0.021	0.014	0.023	0.033	0.046	0.042	0.052	0.058	0.047	0	0.006	0.009	0.008	0	0.012	0.439
Micromonospora coxensis	0	0.012	0	0	0.03	0.022	0.01	0.026	0.044	0.052	0.045	0.052	0.054	0.041	0.012	0.012	0.011	0.016	0	0	0.439
Burkholderia territorii	0.051	0.015	0.041	0	0	0	0.027	0	0	0.025	0.023	0.019	0.023	0.017	0.041	0.033	0.043	0.045	0.036	0	0.439
Saccharomonospora glauca	0	0.009	0	0.069	0	0.058	0.048	0.023	0.045	0.036	0.035	0.038	0.038	0.028	0	0.006	0.005	0	0	0	0.438
Bradyrhizobium sp. WSM471	0	0.019	0	0.054	0	0.06	0	0.027	0.038	0.042	0.043	0.045	0.046	0.021	0.013	0.006	0.009	0.014	0	0	0.437
Mycobacteroides immunogenum	0	0.01	0	0.096	0.028	0.087	0.01	0.013	0.046	0	0.017	0.018	0.021	0.021	0	0.005	0.006	0	0	0.058	0.436
Nocardia soli	0	0.007	0.011	0.051	0.018	0.059	0.011	0.019	0.039	0.033	0.031	0.035	0.038	0.034	0.011	0.01	0.011	0.009	0.009	0	0.436
Corynebacterium glaucum	0	0.008	0	0.057	0.025	0.06	0.014	0.159	0.078	0	0.008	0.008	0	0.01	0	0.002	0	0	0	0.007	0.436
Streptococcus sp. oral taxon 431	0	0	0	0.181	0.084	0.026	0.063	0.049	0	0	0.01	0	0	0.018	0	0.003	0	0	0	0	0.434
Mesorhizobium australicum	0	0.014	0	0	0.033	0.019	0.011	0.023	0.036	0.042	0.039	0.036	0.036	0.034	0.021	0.023	0.024	0.021	0.022	0	0.434
Gemmata obscuriglobus	0	0.013	0.007	0	0	0.029	0.007	0.034	0.036	0.053	0.05	0.052	0.045	0.053	0.009	0.009	0.014	0.01	0.01	0	0.431
Hydrogenophaga crassostreae	0.035	0.013	0.022	0	0	0.016	0.027	0.012	0.016	0.021	0.021	0.02	0.02	0.021	0.034	0.049	0.04	0.026	0.038	0	0.431
Thermothelomyces thermophila	0	0.009	0.008	0.027	0.017	0.061	0.017	0.033	0.02	0.042	0.039	0.038	0.036	0.054	0.007	0.005	0	0	0	0.017	0.43
Thermomonospora curvata	0.014	0.007	0.013	0.02	0.014	0.022	0.011	0.025	0.04	0.042	0.043	0.049	0.049	0.041	0.008	0.009	0.007	0.007	0.008	0	0.429
Rufibacter sp. DG31D	0	0	0	0	0	0	0.017	0.016	0.036	0.053	0.046	0.038	0.03	0.04	0.029	0.035	0.029	0.027	0.032	0	0.428
Acinetobacter junii	0	0.028	0	0.028	0	0.015	0.008	0.034	0.017	0	0.009	0.008	0	0.013	0.017	0.024	0.019	0.031	0.017	0.159	0.427
Thiobacillus denitrificans	0.031	0.013	0.03	0	0	0.015	0.027	0.01	0.013	0.024	0.024	0.023	0.023	0.024	0.037	0.04	0.031	0.031	0.03	0	0.426
Actinoalloteichus sp. AHMU CJ021	0	0.005	0	0.034	0	0.102	0.006	0.042	0.037	0.036	0.037	0.041	0.044	0.037	0	0.004	0	0	0	0	0.425
Pseudomonas balearica	0.025	0.052	0.03	0	0.027	0.017	0.018	0.012	0.024	0.02	0.02	0.021	0.021	0.018	0.018	0.016	0.019	0.015	0.021	0.03	0.424
Actinopolymorpha singaporensis	0	0.013	0.008	0	0	0.028	0.008	0.029	0.045	0.053	0.049	0.058	0.062	0.056	0.006	0.005	0.004	0	0	0	0.424
Streptomyces sp. CdTB01	0	0.009	0.014	0	0	0.034	0.011	0.024	0.044	0.047	0.044	0.05	0.056	0.036	0.008	0.011	0.01	0.011	0.015	0	0.424
Carnobacterium sp. 17-4	0	0	0	0	0	0	0.417	0	0	0	0	0	0	0.006	0	0	0	0	0	0	0.423
Bordetella genomosp. 6	0.06	0.022	0.049	0	0	0	0.031	0	0	0	0	0	0	0.006	0.062	0.018	0.054	0.062	0.057	0	0.421
Aeromicrobium marinum	0	0.005	0	0.022	0	0.054	0	0.036	0.06	0.046	0.044	0.057	0.057	0.039	0	0.001	0	0	0	0	0.421
Martelella mediterranea	0	0.027	0.015	0	0.057	0.018	0.017	0.023	0.033	0.036	0.035	0.035	0.034	0.028	0.013	0.012	0.014	0.011	0.012	0	0.42
Finegoldia magna	0	0	0	0.115	0	0	0.025	0.133	0.016	0	0	0	0	0.017	0.011	0.019	0.004	0	0	0.079	0.419
Staphylococcus saprophyticus	0	0	0	0.151	0	0	0	0.26	0	0	0	0	0	0.005	0	0.001	0	0	0	0	0.417
Streptomyces cattleya	0	0.005	0	0	0	0.037	0.011	0.027	0.041	0.047	0.043	0.053	0.059	0.042	0.008	0.012	0.009	0.007	0.014	0	0.415
Raoultella ornithinolytica	0	0	0	0	0	0.027	0.015	0.022	0	0.03	0.026	0.022	0.022	0.013	0.019	0.013	0.022	0.019	0.023	0.142	0.415
Comamonas kerstersii	0.018	0.013	0.02	0	0	0.019	0.021	0.011	0.015	0	0.014	0.013	0.011	0.012	0.035	0.037	0.034	0.04	0.04	0.06	0.413
Deinococcus sp. NW-56	0	0	0	0.046	0	0.031	0.005	0.052	0.054	0.046	0.043	0.04	0.048	0.045	0	0.002	0	0	0	0	0.412
Stigmatella aurantiaca	0	0.006	0	0	0	0.022	0.007	0.021	0.026	0.068	0.037	0.043	0.034	0.059	0.017	0.018	0.016	0.017	0.02	0	0.411
Actinoalloteichus hoggarensis	0.018	0.008	0.014	0	0	0	0.016	0.024	0.044	0.048	0.048	0.057	0.062	0.029	0.011	0.007	0.012	0.013	0	0	0.411
Laribacter hongkongensis	0.049	0.029	0.038	0	0	0	0.02	0	0	0	0.016	0.015	0.015	0.014	0.04	0.046	0.046	0.042	0.041	0	0.411
Micromonospora sp. WMMA2032	0	0.007	0	0	0	0.037	0.008	0.027	0.05	0.055	0.044	0.056	0.057	0.043	0	0.005	0.006	0	0	0.015	0.41
Micromonospora siamensis	0	0.009	0.01	0	0	0.039	0.01	0.024	0.04	0.048	0.043	0.05	0.058	0.039	0.011	0.008	0.007	0.013	0	0	0.409
Ensifer sojae	0.027	0.021	0.017	0	0.04	0	0.015	0.02	0.033	0.034	0.033	0.032	0.031	0.024	0.015	0.013	0.017	0.02	0.015	0	0.407
Celeribacter manganoxidans	0	0.044	0.011	0	0.112	0	0.03	0.02	0.036	0.026	0.026	0.023	0.022	0.021	0.008	0.009	0.01	0.009	0	0	0.407
Burkholderia sp. YI23	0.041	0.024	0.048	0	0	0	0.027	0	0	0	0.022	0.02	0	0.011	0.04	0.02	0.049	0.056	0.047	0	0.405
Micromonospora inositola	0	0.012	0.01	0	0.038	0.022	0.01	0.026	0.039	0.049	0.044	0.05	0.055	0.038	0	0.005	0.007	0	0	0	0.405
Corynebacterium stationis	0	0	0	0.047	0.022	0.065	0.008	0.059	0.1	0.027	0.016	0.022	0.016	0.014	0	0	0	0	0	0.008	0.404
Gordonia sp. YC-JH1	0	0.016	0	0.052	0	0.079	0.011	0.02	0.038	0.032	0.029	0.034	0.038	0.021	0.011	0.007	0.006	0.01	0	0	0.404
Paraoerskovia marina	0.014	0	0	0	0	0.021	0.008	0.021	0.034	0.044	0.046	0.071	0.074	0.046	0	0.008	0.007	0.01	0	0	0.404
Azospirillum humicireducens	0	0.013	0.011	0	0.025	0	0.011	0.021	0.024	0.04	0.039	0.036	0.04	0.034	0.026	0.021	0.021	0.019	0.022	0	0.403
Nocardia terpenica	0	0.009	0	0.041	0.023	0.056	0.013	0.019	0.038	0.035	0.033	0.038	0.04	0.035	0.006	0.006	0.005	0.006	0	0	0.403
Microbacterium sp. PM5	0	0.008	0	0	0	0.023	0.006	0.028	0.047	0.042	0.042	0.053	0.068	0.038	0	0.005	0.005	0	0	0.038	0.403
Streptomyces sp. 4F	0	0.006	0	0	0	0.022	0.009	0.027	0.058	0.049	0.047	0.053	0.061	0.039	0.008	0.006	0.007	0.011	0	0	0.403
Phenylobacterium sp. HYN0004	0	0.014	0	0	0.033	0.033	0.009	0.021	0.043	0.047	0.047	0.043	0.046	0.047	0.007	0.007	0.005	0	0	0	0.402
Mycobacterium sp. QIA-37	0	0.01	0	0.099	0.029	0.101	0.009	0.021	0.06	0	0.016	0.013	0.018	0.014	0	0.003	0	0	0	0.008	0.401
Micromonospora purpureochromogenes	0	0.011	0	0	0	0.031	0.008	0.026	0.045	0.05	0.044	0.053	0.055	0.036	0.009	0.007	0.009	0	0	0.017	0.401
Myxococcus xanthus	0	0.009	0	0	0	0	0	0.013	0.019	0.061	0.054	0.056	0.059	0.075	0.013	0.01	0.009	0.01	0.012	0	0.4
Acinetobacter sp. M131	0	0	0	0	0	0	0	0	0	0	0	0	0	0.003	0.08	0.025	0.08	0.143	0.068	0	0.399
Bradyrhizobium sp. G22	0	0.009	0	0.052	0	0.044	0	0.023	0.034	0.033	0.031	0.035	0.033	0.016	0.018	0.015	0.016	0.021	0.018	0	0.398
Micromonospora auratinigra	0	0.014	0	0	0	0.028	0.009	0.027	0.044	0.051	0.045	0.048	0.052	0.039	0.009	0.006	0.008	0	0.012	0.006	0.398
Mesorhizobium opportunistum	0	0.014	0	0	0.028	0.025	0.013	0.022	0.032	0.038	0.035	0.034	0.036	0.035	0.013	0.012	0.013	0.011	0.015	0.021	0.397
Nocardia nova	0	0.007	0	0.046	0.021	0.06	0.008	0.016	0.035	0.026	0.027	0.029	0.032	0.029	0.013	0.013	0.011	0.014	0.01	0	0.397
Bradyrhizobium sp.	0	0	0	0.048	0	0.071	0	0.026	0.035	0.048	0.043	0.046	0.05	0.018	0	0.003	0.009	0	0	0	0.397
Niveispirillum cyanobacteriorum	0	0.023	0.012	0	0.027	0	0.014	0.024	0.033	0.033	0.034	0.029	0.033	0.035	0.017	0.022	0.019	0.021	0.019	0	0.395
Schizosaccharomyces pombe	0	0	0	0.031	0	0.07	0.01	0.023	0	0.06	0.049	0.045	0.043	0.064	0	0	0	0	0	0	0.395
Aspergillus oryzae	0	0.008	0.011	0.041	0.017	0.069	0.018	0.036	0	0.043	0.034	0.033	0.023	0.054	0	0.006	0	0	0	0	0.393
Streptomyces scabiei	0	0.013	0.012	0.026	0.018	0.028	0.009	0.021	0.035	0.038	0.039	0.045	0.05	0.036	0	0.006	0.007	0	0.01	0	0.393
Rhodococcus sp. PBTS 2	0	0	0	0	0	0.056	0	0.044	0.066	0.046	0.045	0.046	0.059	0.029	0	0.001	0	0	0	0	0.392
Pseudomonas sp. TCU-HL1	0.019	0.041	0.019	0	0.031	0.023	0.018	0.01	0.016	0.017	0.016	0.014	0.015	0.014	0.011	0.014	0.013	0.011	0.01	0.079	0.391
Rhizobium tropici	0.016	0.02	0.012	0	0.056	0	0.013	0.016	0.026	0.029	0.028	0.025	0.024	0.025	0.019	0.019	0.019	0.023	0.021	0	0.391
Luteipulveratus mongoliensis	0	0.004	0	0.023	0	0.037	0.007	0.029	0.05	0.039	0.038	0.048	0.05	0.038	0	0.007	0.005	0.007	0.008	0	0.39
Streptomyces lincolnensis	0	0.01	0	0	0.019	0.03	0.008	0.019	0.032	0.038	0.037	0.042	0.045	0.032	0.016	0.013	0.013	0.019	0.016	0	0.389
Comamonadaceae bacterium A1	0.03	0.02	0.029	0	0	0	0.027	0.012	0.013	0.023	0.022	0.021	0.022	0.021	0.021	0.026	0.026	0.019	0.023	0.032	0.387
Neisseria cinerea	0	0	0	0.051	0	0.077	0.038	0.066	0.013	0.031	0.036	0.016	0.014	0.039	0	0.002	0.004	0	0	0	0.387
Burkholderia plantarii	0	0.052	0	0	0	0	0	0	0	0	0	0	0	0.006	0.076	0.019	0.071	0.086	0.076	0	0.386
Microvirgula aerodenitrificans	0.033	0.018	0.025	0	0	0.017	0.025	0.008	0.01	0.018	0.018	0.017	0.017	0.02	0.031	0.035	0.032	0.029	0.032	0	0.385
Prevotella melaninogenica	0	0	0	0.171	0	0	0.065	0.051	0	0	0.011	0.011	0	0.014	0	0.001	0	0	0	0.061	0.385
Frankia sp. EAN1pec	0	0.009	0.009	0	0	0.029	0.01	0.026	0.038	0.045	0.047	0.056	0.058	0.048	0	0.005	0.004	0	0	0	0.384
Gordonia sp. KTR9	0	0	0	0.04	0	0.056	0.011	0.038	0.052	0.031	0.03	0.035	0.04	0.028	0	0.005	0.006	0	0.01	0	0.382
Chelatococcus daeguensis	0	0.011	0	0	0.022	0.022	0.008	0.023	0.035	0.047	0.047	0.043	0.053	0.032	0.008	0.007	0.012	0.011	0	0	0.381
Paludisphaera borealis	0	0.007	0	0	0	0.015	0.011	0.035	0.045	0.054	0.051	0.049	0.044	0.051	0	0.007	0.005	0.007	0	0	0.381
Bacillus coagulans	0	0	0	0.043	0	0.084	0	0.064	0.054	0	0.017	0.018	0	0.016	0	0	0	0	0	0.082	0.378
Yoonia vestfoldensis	0	0.039	0	0	0.08	0.019	0.023	0.017	0.032	0.023	0.02	0.019	0.016	0.017	0.014	0.016	0.012	0.016	0.014	0	0.377
Tessaracoccus aquimaris	0	0.006	0	0.022	0	0.037	0.006	0.025	0.033	0.037	0.033	0.04	0.045	0.034	0.013	0.01	0.01	0.013	0.012	0	0.376
Paraburkholderia rhizoxinica	0.033	0.013	0.033	0	0	0	0.03	0	0	0	0.013	0.012	0.012	0.015	0.039	0.051	0.041	0.046	0.037	0	0.375
Rufibacter sp. DG15C	0	0	0	0	0	0	0.012	0.014	0.031	0.037	0.031	0.025	0.017	0.03	0.037	0.038	0.033	0.035	0.034	0	0.374
Micromonospora rifamycinica	0	0	0.009	0	0	0.026	0.007	0.023	0.043	0.041	0.039	0.048	0.051	0.039	0.01	0.007	0.01	0.009	0.012	0	0.374
Methylorubrum zatmanii	0	0	0	0	0	0	0	0	0	0.083	0.096	0.068	0.099	0.027	0	0.001	0	0	0	0	0.374
Pseudomonas frederiksbergensis	0.022	0.019	0.019	0	0	0	0.026	0.011	0.012	0.02	0.018	0.019	0.016	0.02	0.037	0.036	0.03	0.031	0.036	0	0.372
Pseudomonas guangdongensis	0.036	0.025	0.031	0	0.02	0	0.025	0.009	0.015	0	0.015	0.016	0.016	0.018	0.029	0.034	0.026	0.028	0.028	0	0.371
Neisseria elongata	0	0	0	0.048	0.02	0.09	0.02	0.08	0.022	0.018	0.021	0.013	0.011	0.022	0	0.005	0	0	0	0	0.37
Streptomyces sp. SCSIO 03032	0	0.009	0	0	0	0.026	0.007	0.021	0.037	0.042	0.042	0.049	0.051	0.044	0.008	0.009	0.008	0.009	0.008	0	0.37
Rhodococcus rhodochrous	0	0	0	0.067	0	0.047	0	0.018	0.045	0.038	0.036	0.042	0.042	0.032	0	0.003	0	0	0	0	0.37
Micromonospora coriariae	0	0.011	0	0	0	0.03	0.006	0.022	0.04	0.046	0.04	0.048	0.052	0.038	0.01	0.006	0.011	0.009	0	0	0.369
Dietzia timorensis	0	0	0	0.062	0	0.056	0	0.08	0.079	0	0.021	0.024	0.026	0.015	0	0.001	0	0	0	0.003	0.367
Burkholderia sp. PAMC 26561	0.019	0.011	0.019	0	0	0	0.036	0	0	0	0.02	0.023	0.019	0.017	0.036	0.029	0.044	0.047	0.046	0	0.366
Roseibacterium elongatum	0	0.033	0.009	0	0.076	0	0.023	0.02	0.035	0.027	0.025	0.025	0.021	0.024	0.009	0.013	0.007	0.008	0.01	0	0.365
Frankia alni	0	0	0.012	0	0	0.03	0.012	0.022	0.031	0.043	0.04	0.048	0.05	0.033	0.011	0.011	0.011	0.01	0	0	0.364
Streptomyces alfalfae	0	0.011	0.013	0	0	0.027	0.01	0.02	0.036	0.039	0.037	0.047	0.047	0.034	0	0.006	0.004	0	0.011	0.022	0.364
Streptomyces alboflavus	0	0.008	0	0	0	0.026	0.009	0.02	0.034	0.039	0.039	0.048	0.049	0.04	0.01	0.014	0.009	0.008	0.01	0	0.363
Azoarcus olearius	0.062	0.045	0.062	0	0	0	0.029	0	0	0	0	0	0	0.007	0.036	0.015	0.042	0.03	0.035	0	0.363
Halomonas aestuarii	0.026	0.021	0.023	0	0.027	0	0.015	0.014	0.016	0.025	0.021	0.021	0.021	0.017	0.025	0.024	0.02	0.023	0.023	0	0.362
Pseudomonas orientalis	0.016	0.013	0.016	0	0	0.016	0.023	0.014	0.016	0.022	0.019	0.02	0.019	0.017	0.032	0.026	0.019	0.027	0.028	0.017	0.36
Granulibacter bethesdensis	0	0.007	0	0	0	0	0.011	0.014	0.021	0.044	0.041	0.038	0.046	0.053	0.019	0.019	0.016	0.015	0.015	0	0.359
Streptomyces globisporus	0	0.012	0	0	0	0	0	0.032	0.056	0.056	0.049	0.058	0.066	0.025	0	0.005	0	0	0	0	0.359
Hyphomicrobium denitrificans	0	0.008	0.01	0	0.016	0.021	0.013	0.019	0.026	0.035	0.032	0.032	0.033	0.032	0.008	0.008	0.006	0.009	0	0.05	0.358
Amycolatopsis sp. BJA-103	0	0.005	0.01	0.025	0	0.025	0.011	0.016	0.025	0.035	0.033	0.035	0.039	0.031	0.012	0.012	0.011	0.011	0.012	0.008	0.356
Celeribacter ethanolicus	0	0.039	0.013	0	0.096	0	0.026	0.016	0.03	0.023	0.021	0.023	0.021	0.013	0.009	0.005	0.011	0.01	0	0	0.356
Mycobacteroides saopaulense	0	0.011	0	0.099	0.03	0.098	0.009	0	0.033	0	0.015	0.016	0.02	0.021	0	0.002	0	0	0	0	0.354
Bacillus cereus	0	0	0	0.075	0	0.109	0	0.057	0	0	0.039	0.032	0	0.024	0	0.006	0.012	0	0	0	0.354
Micromonospora narathiwatensis	0	0.007	0.01	0	0	0.023	0.007	0.018	0.04	0.04	0.035	0.038	0.041	0.028	0.012	0.01	0.012	0.017	0.015	0	0.353
Micropruina glycogenica	0	0.004	0	0.025	0	0.034	0.006	0.033	0.052	0.037	0.035	0.039	0.041	0.036	0	0.006	0.004	0	0	0	0.352
Saccharomonospora marina	0	0.006	0.008	0	0	0.021	0.008	0.018	0.034	0.044	0.039	0.048	0.052	0.036	0	0.003	0	0	0	0.033	0.35
Streptomyces formicae	0	0.008	0	0.028	0	0.023	0.008	0.02	0.033	0.039	0.04	0.049	0.046	0.037	0.007	0.006	0.005	0	0	0	0.349
Chondromyces crocatus	0.011	0.007	0.013	0	0	0.021	0.012	0.018	0.027	0.033	0.03	0.033	0.034	0.037	0.013	0.017	0.013	0.013	0.016	0	0.348
Dietzia lutea	0	0	0	0	0	0.029	0	0.044	0.081	0.035	0.032	0.039	0.038	0.026	0	0.002	0	0	0	0.022	0.348
Pseudomonas sp. LG1D9	0	0.01	0	0	0	0	0.01	0.027	0	0	0.007	0.008	0	0.007	0.009	0.011	0.007	0.007	0.008	0.236	0.347
Anaeromyxobacter sp. Fw109-5	0	0.005	0.009	0	0	0.015	0.008	0.019	0.032	0.038	0.037	0.041	0.036	0.039	0.013	0.015	0.013	0.01	0.016	0	0.346
Parvibaculum lavamentivorans	0	0.01	0	0	0.019	0	0.007	0.016	0.035	0.034	0.032	0.032	0.032	0.03	0.023	0.017	0.017	0.021	0.021	0	0.346
Pseudomonas viridiflava	0.013	0.019	0.013	0	0	0	0.033	0.022	0.017	0.023	0.022	0.019	0.02	0.023	0.023	0.025	0.025	0.022	0.027	0	0.346
Corynebacterium halotolerans	0	0	0	0.039	0.019	0.047	0.021	0.052	0.046	0.023	0.021	0.026	0.029	0.022	0	0.001	0	0	0	0	0.346
Gordonia terrae	0	0	0	0.036	0	0.049	0.006	0.043	0.048	0.032	0.031	0.034	0.038	0.027	0	0.002	0	0	0	0	0.346
Rhodoferax antarcticus	0.044	0.007	0.042	0	0	0.02	0.035	0.008	0	0	0.013	0.013	0.012	0.016	0.027	0.03	0.031	0.02	0.027	0	0.345
Gordonia polyisoprenivorans	0	0.006	0	0.045	0.016	0.044	0.008	0.025	0.031	0.025	0.024	0.028	0.031	0.028	0.006	0.007	0.006	0	0	0.015	0.345
Pseudomonas synxantha	0.031	0.018	0.03	0	0	0	0.031	0.015	0.02	0	0.018	0.02	0.02	0.009	0.017	0.011	0.02	0.017	0.028	0.04	0.345
Bordetella avium	0.023	0.012	0.021	0	0	0	0.02	0	0	0	0.011	0.01	0.01	0.011	0.044	0.042	0.035	0.041	0.037	0.028	0.345
Nitrobacter winogradskyi	0	0.011	0.008	0.031	0.034	0.031	0.013	0.018	0.03	0.026	0.024	0.022	0.027	0.026	0.006	0.007	0.005	0.007	0	0.018	0.344
Propionibacterium freudenreichii	0	0	0	0.031	0	0.03	0	0.032	0.043	0.044	0.033	0.048	0.047	0.023	0.008	0.005	0	0	0	0	0.344
Acidipropionibacterium acidipropionici	0	0	0	0	0.017	0.03	0.008	0.025	0.033	0.038	0.035	0.043	0.048	0.03	0	0.006	0.006	0.007	0	0.017	0.343
Limnohabitans sp. 63ED37-2	0.032	0.009	0.025	0	0	0	0.027	0.01	0.013	0.016	0.015	0.016	0.015	0.016	0.034	0.031	0.028	0.029	0.026	0	0.342
Stenotrophomonas sp. ZAC14A_NAIMI4_1	0	0.129	0.039	0	0.072	0	0	0	0	0	0	0	0	0.005	0.023	0.011	0.018	0.024	0.021	0	0.342
Methylosinus trichosporium	0	0.011	0	0	0.018	0.023	0.008	0.018	0.027	0.039	0.039	0.041	0.04	0.039	0.008	0.01	0.009	0.012	0	0	0.342
Micromonospora zamorensis	0	0.007	0	0	0	0.02	0.009	0.019	0.036	0.04	0.034	0.041	0.046	0.034	0.01	0.01	0.008	0.015	0.012	0	0.341
Corynebacterium efficiens	0	0	0	0.027	0	0.031	0	0.038	0.069	0.04	0.028	0.04	0.038	0.029	0	0.001	0	0	0	0	0.341
Streptomyces actuosus	0	0.01	0	0	0	0.042	0.008	0.021	0.03	0.042	0.04	0.046	0.058	0.036	0	0.008	0	0	0	0	0.341
Deinococcus geothermalis	0	0	0	0	0	0.023	0.01	0.042	0.039	0.048	0.04	0.04	0.047	0.017	0.01	0.005	0.009	0.01	0	0	0.34
Xanthomonas arboricola	0.023	0.112	0.038	0	0.048	0	0.01	0.011	0.019	0	0	0.008	0	0.006	0.012	0.013	0.015	0.011	0.013	0	0.339
Micromonospora chokoriensis	0	0	0.013	0	0	0.021	0.009	0.02	0.033	0.042	0.036	0.043	0.053	0.034	0.007	0.006	0.007	0	0	0.014	0.338
Frankia sp. QA3	0	0.011	0	0	0	0.025	0	0.021	0.033	0.04	0.041	0.049	0.051	0.034	0.007	0.01	0.007	0.009	0	0	0.338
Rhizobium sp. 11515TR	0	0.018	0.008	0	0.043	0	0.011	0.014	0.024	0.024	0.024	0.022	0.021	0.02	0.018	0.025	0.024	0.021	0.021	0	0.338
Rhizobium sp. NXC24	0	0.021	0.009	0	0.05	0.016	0.011	0.015	0.023	0.028	0.026	0.026	0.024	0.026	0.012	0.014	0.013	0.009	0.015	0	0.338
Mesorhizobium japonicum	0	0.011	0.012	0	0.019	0.022	0.011	0.015	0.027	0.026	0.025	0.026	0.023	0.024	0.016	0.021	0.021	0.023	0.016	0	0.338
Phaeobacter inhibens	0	0.028	0	0	0.064	0	0.018	0.019	0.035	0.027	0.022	0.02	0.02	0.019	0.013	0.011	0.01	0.016	0.014	0	0.336
Streptomyces sp. fd1-xmd	0	0.005	0	0	0	0.03	0.011	0.017	0.027	0.033	0.033	0.035	0.041	0.023	0.015	0.013	0.015	0.02	0.018	0	0.336
Burkholderiales bacterium GJ-E10	0.027	0.009	0.027	0	0	0.014	0.019	0.009	0.011	0.023	0.023	0.02	0.022	0.021	0.019	0.023	0.023	0.024	0.022	0	0.336
Tessaracoccus sp. T2.5-30	0	0	0	0	0	0.027	0.008	0.028	0.045	0.036	0.035	0.047	0.046	0.034	0.007	0.006	0.008	0.009	0	0	0.336
Martelella sp. AD-3	0.016	0.026	0.012	0	0.047	0	0.014	0.019	0.031	0.034	0.031	0.033	0.031	0.024	0	0.009	0.008	0	0	0	0.335
Corynebacterium mycetoides	0	0	0	0.051	0.02	0.047	0.011	0.1	0.051	0	0.01	0.015	0.017	0.01	0	0.003	0	0	0	0	0.335
Corynebacterium marinum	0	0	0	0.042	0.019	0.053	0.009	0.041	0.047	0.031	0.019	0.027	0.028	0.017	0	0.002	0	0	0	0	0.335
Burkholderia oklahomensis	0.04	0.013	0.036	0	0	0	0.01	0	0	0	0.018	0.018	0.02	0.018	0.035	0.028	0.032	0.038	0.029	0	0.335
Corynebacterium diphtheriae	0	0	0	0.077	0.034	0.083	0.013	0.086	0.034	0	0	0	0	0.005	0	0.002	0	0	0	0	0.334
Leisingera methylohalidivorans	0	0.032	0	0	0.088	0.017	0.025	0.017	0.03	0.018	0.018	0.018	0.018	0.017	0.006	0.007	0.007	0.008	0.008	0	0.334
Agrobacterium vitis	0	0.021	0	0	0.059	0	0.013	0.013	0.022	0.022	0.021	0.021	0.019	0.023	0.014	0.016	0.013	0.013	0.013	0.03	0.333
Dietzia psychralcaliphila	0	0.005	0	0.032	0	0.04	0.009	0.027	0.06	0.031	0.027	0.038	0.035	0.026	0	0.003	0	0	0	0	0.333
Erythrobacter gangjinensis	0	0	0	0	0	0.017	0.008	0.014	0.039	0.042	0.037	0.034	0.032	0.037	0.013	0.016	0.014	0.015	0.014	0	0.332
Altererythrobacter epoxidivorans	0	0	0	0	0	0.017	0.008	0.017	0.039	0.045	0.04	0.035	0.036	0.034	0.007	0.01	0.008	0.009	0	0.027	0.332
Nocardiopsis alba	0	0	0	0	0	0.02	0.005	0.017	0.028	0.053	0.05	0.051	0.054	0.046	0	0.003	0.005	0	0	0	0.332
Streptomyces rubrolavendulae	0	0.006	0	0	0	0.022	0.008	0.019	0.034	0.039	0.034	0.041	0.044	0.031	0.01	0.011	0.01	0.012	0.01	0	0.331
Sphingorhabdus sp. YGSMI21	0	0	0	0	0	0.018	0.012	0.011	0.027	0.037	0.033	0.029	0.031	0.029	0.017	0.024	0.02	0.025	0.018	0	0.331
Streptomyces pristinaespiralis	0	0.008	0.013	0	0	0.027	0.012	0.018	0.027	0.036	0.035	0.039	0.045	0.031	0.009	0.012	0.009	0	0.01	0	0.331
Actinosynnema pretiosum	0	0	0	0	0	0.046	0	0.022	0.033	0.044	0.043	0.05	0.053	0.021	0	0.005	0.014	0	0	0	0.331
Corynebacterium riegelii	0	0	0	0.062	0.024	0.053	0.015	0.101	0.067	0	0	0	0	0.007	0	0.002	0	0	0	0	0.331
Streptomyces ambofaciens	0	0	0	0	0	0.041	0.008	0.022	0.038	0.045	0.042	0.047	0.054	0.029	0	0.004	0	0	0	0	0.33
Rhizobium sp. IRBG74	0	0.046	0	0	0.09	0	0.018	0	0.122	0	0.027	0	0	0.004	0	0.004	0.019	0	0	0	0.33
Vitreoscilla filiformis	0.03	0.006	0.026	0	0	0	0.022	0.008	0	0.016	0.015	0.015	0.014	0.017	0.035	0.038	0.034	0.029	0.025	0	0.33
Pseudomonas entomophila	0.021	0.017	0.019	0	0	0	0.019	0	0.011	0.016	0.016	0.015	0.016	0.016	0.008	0.014	0.01	0.009	0.011	0.11	0.328
Streptomyces antibioticus	0	0.007	0	0	0	0.019	0.01	0.021	0.031	0.037	0.036	0.038	0.047	0.031	0.012	0.008	0.011	0.009	0.011	0	0.328
Thiohalobacter thiocyanaticus	0.021	0.026	0.023	0	0.014	0	0.015	0	0.012	0	0.013	0.013	0.013	0.015	0.027	0.04	0.033	0.03	0.033	0	0.328
Paucimonas lemoignei	0.013	0.01	0.01	0	0	0	0.027	0.011	0.012	0.034	0.028	0.023	0.03	0.025	0.017	0.023	0.024	0.018	0.022	0	0.327
Cupriavidus sp. USMAA1020	0	0	0	0	0	0	0	0	0	0	0	0	0	0.003	0.108	0.008	0.084	0	0.124	0	0.327
Rhodococcus sp. B7740	0	0.005	0	0.038	0.017	0.038	0.006	0.026	0.031	0.022	0.021	0.028	0.03	0.024	0.008	0.005	0.005	0	0	0.022	0.326
Nakamurella panacisegetis	0	0	0	0.019	0	0.023	0.006	0.018	0.031	0.035	0.034	0.039	0.046	0.04	0.011	0.009	0.008	0.007	0	0	0.326
Stackebrandtia nassauensis	0.013	0.009	0.011	0	0	0.017	0.008	0.018	0.03	0.031	0.03	0.035	0.038	0.031	0.009	0.014	0.013	0.007	0.011	0	0.325
Kitasatospora aureofaciens	0	0.013	0	0	0	0.026	0.007	0.019	0.031	0.037	0.038	0.045	0.047	0.036	0	0.004	0.005	0	0	0.017	0.325
Methylocystis sp. SC2	0.013	0.006	0.012	0	0	0.016	0.009	0.012	0.019	0.03	0.028	0.028	0.029	0.028	0.008	0.008	0.008	0.007	0.008	0.056	0.325
Rhodococcus jostii	0	0	0	0.067	0	0.043	0.007	0.015	0.03	0.021	0.021	0.025	0.029	0.025	0.015	0.009	0.009	0.007	0	0	0.323
Microcella alkaliphila	0	0.006	0	0	0	0.023	0.005	0.019	0.03	0.042	0.038	0.054	0.057	0.041	0	0.004	0.004	0	0	0	0.323
Rhodococcus sp. S2-17	0	0.007	0	0.048	0	0.04	0.007	0.015	0.027	0.024	0.023	0.028	0.031	0.028	0	0.006	0.006	0.007	0	0.025	0.322
Bordetella holmesii	0.031	0.014	0.033	0	0	0	0.023	0	0	0	0.022	0.019	0.024	0.015	0.023	0.027	0.035	0.024	0.032	0	0.322
Nocardiopsis gilva	0	0.009	0	0	0	0.023	0.006	0.018	0.033	0.034	0.034	0.041	0.039	0.037	0.012	0.012	0.009	0.006	0.009	0	0.322
Streptomyces albireticuli	0	0.008	0	0	0	0.022	0.008	0.024	0.031	0.041	0.037	0.043	0.046	0.037	0.006	0.004	0.007	0.008	0	0	0.322
Halomonas sp. 1513	0.02	0.026	0.02	0	0.026	0	0.014	0.012	0.019	0.022	0.02	0.018	0.02	0.019	0.016	0.017	0.014	0.019	0.02	0	0.322
Pseudomonas sp. StFLB209	0.018	0.02	0.02	0	0	0	0.03	0.01	0.016	0.021	0.018	0.017	0.018	0.018	0.009	0.014	0.012	0.013	0.011	0.056	0.321
Burkholderia metallica	0.039	0.009	0.039	0	0	0	0.026	0	0	0	0.014	0.015	0.015	0.01	0.037	0.025	0.029	0.031	0.031	0	0.32
Corynebacterium sp. ATCC 6931	0	0	0	0.049	0	0.034	0	0.122	0.082	0	0	0	0	0.003	0	0.001	0	0	0	0.029	0.32
[Pseudomonas] mesoacidophila	0.017	0.016	0.02	0	0	0.019	0.021	0	0	0	0.017	0.017	0.018	0.013	0.032	0.034	0.03	0.03	0.035	0	0.319
Corynebacterium flavescens	0	0	0	0.086	0.038	0.066	0.016	0.073	0.031	0	0	0	0	0.006	0	0.003	0	0	0	0	0.319
Corynebacterium frankenforstense	0	0	0	0.044	0.015	0.035	0.01	0.058	0.038	0.021	0.02	0.026	0.026	0.022	0	0.002	0	0	0	0	0.317
Paenarthrobacter aurescens	0	0	0	0	0	0	0	0	0	0	0.084	0.1	0.116	0.016	0	0.001	0	0	0	0	0.317
Corynebacterium vitaeruminis	0	0	0	0.042	0.02	0.033	0.008	0.045	0.029	0.03	0.024	0.032	0.023	0.029	0	0.001	0	0	0	0	0.316
Sinorhizobium medicae	0	0.017	0	0	0.033	0.017	0.007	0.015	0.024	0.029	0.025	0.024	0.022	0.026	0.018	0.019	0.013	0.012	0.015	0	0.316
Streptomyces sp. CNQ-509	0	0.007	0	0	0	0.04	0	0.022	0.036	0.041	0.037	0.04	0.045	0.028	0	0.004	0	0	0	0.015	0.315
Streptomyces sp. S10(2016)	0	0.014	0	0	0	0.031	0.007	0.018	0.029	0.034	0.033	0.038	0.045	0.027	0.012	0.009	0.008	0.01	0	0	0.315
Deinococcus gobiensis	0	0.01	0.01	0	0	0.027	0.01	0.029	0.028	0.028	0.026	0.026	0.029	0.029	0.01	0.014	0.012	0.011	0.016	0	0.315
Pantoea sp. PSNIH1	0	0.006	0	0	0	0	0	0.055	0.07	0.043	0.044	0.038	0.028	0.027	0	0.004	0	0	0	0	0.315
Brevibacterium siliguriense	0	0	0	0	0	0.021	0	0.05	0.108	0.018	0.018	0.024	0.023	0.018	0.008	0.012	0.007	0.008	0	0	0.315
Rhodospirillum rubrum	0	0.01	0	0	0.02	0	0.008	0.012	0.019	0.027	0.027	0.025	0.027	0.026	0.01	0.013	0.009	0.013	0.01	0.059	0.315
Streptomyces sp. ZFG47	0	0.011	0	0	0	0.021	0.008	0.02	0.032	0.036	0.036	0.042	0.047	0.033	0.007	0.004	0.007	0	0.01	0	0.314
Corynebacterium sp. NML98-0116	0	0	0	0.042	0.017	0.043	0.012	0.156	0.037	0	0	0	0	0.005	0	0.002	0	0	0	0	0.314
Candidatus Thiodictyon syntrophicum	0.024	0.025	0.017	0	0.02	0	0.014	0.011	0.015	0.023	0.022	0.023	0.023	0.026	0.015	0.017	0.01	0.014	0.015	0	0.314
Curvibacter sp. AEP1-3	0.02	0.01	0.017	0	0	0	0.019	0.01	0	0	0.013	0.013	0.013	0.015	0.023	0.024	0.021	0.022	0.026	0.068	0.314
Streptomyces parvulus	0	0	0	0	0	0.027	0.012	0.023	0.038	0.039	0.037	0.041	0.046	0.026	0.008	0.004	0	0	0.012	0	0.313
Immundisolibacter cernigliae	0.019	0.025	0.021	0	0.014	0	0.019	0.011	0.017	0.023	0.022	0.021	0.02	0.025	0.014	0.02	0.015	0.014	0.013	0	0.313
Streptomyces xinghaiensis	0	0.007	0	0	0	0.022	0.006	0.021	0.034	0.039	0.037	0.043	0.049	0.037	0	0.005	0.004	0.009	0	0	0.313
Gordonia phthalatica	0	0.008	0	0.042	0	0.039	0.008	0.019	0.037	0.032	0.027	0.032	0.035	0.027	0	0.006	0	0	0	0	0.312
Micromonospora viridifaciens	0	0.011	0	0	0	0	0	0.021	0.04	0.044	0.04	0.044	0.047	0.037	0	0.007	0.007	0.013	0	0	0.311
Pseudomonas cremoricolorata	0.022	0.018	0.017	0	0	0	0.021	0.009	0.014	0.016	0.015	0.015	0.015	0.016	0.016	0.019	0.016	0.02	0.019	0.042	0.31
Streptomyces sp. 452	0	0.005	0	0	0	0.031	0.008	0.023	0.035	0.04	0.036	0.042	0.047	0.03	0	0.006	0.006	0	0	0	0.309
Burkholderia sp. RPE67	0	0.012	0	0	0	0	0.019	0	0	0	0.025	0.024	0	0.009	0.048	0.021	0.052	0.05	0.048	0	0.308
Burkholderia pseudomultivorans	0.037	0.008	0.035	0	0	0	0.023	0	0	0	0	0	0	0.009	0.028	0.015	0.036	0.041	0.04	0.035	0.307
Citrobacter freundii	0	0	0	0	0	0	0	0.04	0.041	0	0	0	0	0.008	0	0.002	0	0	0	0.214	0.305
Thermobispora bispora	0	0	0	0	0	0.03	0.006	0.022	0.033	0.039	0.038	0.045	0.045	0.037	0	0.002	0	0	0	0.008	0.305
Rhodococcus fascians	0	0	0	0	0	0.037	0	0.036	0.063	0.035	0.032	0.033	0.043	0.024	0	0.001	0	0	0	0	0.304
Fibrella aestuarina	0	0	0	0	0	0.025	0.017	0.014	0.013	0.031	0.027	0.021	0.025	0.029	0.007	0.01	0.01	0.009	0.01	0.055	0.303
Pseudomonas xanthomarina	0.014	0.026	0.013	0	0.018	0	0.011	0.009	0.022	0.018	0.015	0.016	0.014	0.017	0.017	0.017	0.014	0.011	0.014	0.037	0.303
Stenotrophomonas sp. ZAC14D2_NAIMI4_6	0.039	0.112	0.054	0	0.076	0	0	0	0	0	0	0	0	0.003	0	0.005	0	0.014	0	0	0.303
Streptomyces katrae	0	0.009	0	0	0	0	0.009	0.018	0.028	0.032	0.032	0.038	0.04	0.028	0.013	0.011	0.011	0.013	0.02	0	0.302
Streptomyces sp. P3	0	0.008	0	0	0	0.022	0.008	0.02	0.028	0.036	0.035	0.038	0.043	0.037	0.008	0.005	0.005	0.008	0	0	0.301
Plautia stali symbiont	0	0	0	0	0	0	0	0.011	0.172	0.017	0.016	0.016	0.014	0.015	0.007	0.007	0.008	0.008	0.009	0	0.3
Streptomyces sp. SAT1	0	0.01	0	0	0	0.03	0.007	0.02	0.031	0.035	0.034	0.037	0.04	0.029	0.008	0.009	0.01	0	0	0	0.3
Pseudomonas cichorii	0.016	0.015	0.011	0	0	0	0.024	0.009	0.013	0.02	0.018	0.016	0.017	0.018	0.01	0.01	0.009	0.006	0.012	0.076	0.3
Corynebacterium timonense	0	0	0	0.044	0.024	0.042	0.011	0.086	0.044	0	0.01	0.013	0.011	0.012	0	0.002	0	0	0	0	0.299
Actinomyces radicidentis	0	0	0	0	0.026	0.024	0.007	0.026	0.033	0.033	0.029	0.041	0.042	0.026	0	0.005	0.006	0	0	0	0.298
Comamonadaceae bacterium B1	0.02	0.007	0.02	0	0	0	0.027	0.013	0.014	0.024	0.026	0.023	0.025	0.021	0.022	0.016	0.013	0.013	0.014	0	0.298
Erythrobacter seohaensis	0	0.005	0	0	0	0.015	0.006	0.015	0.039	0.04	0.038	0.032	0.032	0.032	0.007	0.01	0.007	0.009	0.01	0	0.297
Streptomyces vietnamensis	0	0	0	0	0	0.03	0.008	0.022	0.036	0.038	0.037	0.042	0.048	0.033	0	0.003	0	0	0	0	0.297
Pseudomonas sp. CC6-YY-74	0.016	0.05	0.022	0	0.036	0	0.019	0.009	0.011	0	0.014	0.013	0.012	0.014	0.018	0.019	0.016	0.014	0.013	0	0.296
Acidiphilium multivorum	0.024	0.015	0.018	0	0	0	0.021	0	0	0	0.054	0.053	0.06	0.016	0	0.003	0.016	0	0	0.016	0.296
Streptomyces sviceus	0	0	0	0	0	0.029	0	0.018	0.032	0.035	0.033	0.037	0.045	0.026	0.006	0.006	0.006	0	0	0.022	0.295
Chelativorans sp. BNC1	0	0.01	0	0	0.029	0.018	0.007	0.019	0.026	0.029	0.025	0.025	0.024	0.025	0.011	0.01	0.011	0.012	0.014	0	0.295
Streptomyces lunaelactis	0	0.005	0	0	0	0.02	0.009	0.015	0.023	0.03	0.027	0.035	0.033	0.032	0	0.008	0.005	0.008	0.009	0.036	0.295
Martelella endophytica	0	0.013	0	0	0.028	0	0.009	0.015	0.025	0.028	0.025	0.026	0.024	0.024	0.012	0.019	0.017	0.015	0.015	0	0.295
Streptococcus sp. A12	0	0	0	0.108	0.062	0	0.038	0.036	0	0	0.015	0.008	0	0.026	0	0.001	0	0	0	0	0.294
Streptomyces sp. CMB-StM0423	0	0.007	0.017	0	0	0	0.01	0.021	0.029	0.039	0.035	0.04	0.045	0.024	0.009	0.007	0.011	0	0	0	0.294
Streptomyces lavendulae	0	0.012	0	0	0	0.021	0.007	0.02	0.028	0.035	0.035	0.039	0.044	0.028	0.009	0.007	0.009	0	0	0	0.294
Pseudomonas trivialis	0.02	0.015	0.02	0	0	0	0.031	0.014	0.014	0.017	0.017	0.016	0.018	0.019	0.015	0.017	0.011	0.015	0.014	0.02	0.293
Streptomyces sp. Mg1	0	0	0	0	0	0.022	0.006	0.019	0.032	0.037	0.033	0.039	0.045	0.03	0.008	0.007	0.007	0.008	0	0	0.293
Frankia symbiont of Datisca glomerata	0	0.007	0	0	0	0.023	0.009	0.015	0.029	0.038	0.036	0.043	0.05	0.028	0	0.007	0.007	0	0	0	0.292
Halotalea alkalilenta	0.02	0.026	0.02	0	0.015	0.026	0.014	0.008	0.013	0.017	0.016	0.016	0.016	0.013	0.016	0.015	0.015	0.012	0.013	0	0.291
Streptomyces sp. CCM_MD2014	0	0	0	0	0	0.035	0	0.024	0.033	0.041	0.037	0.04	0.051	0.026	0	0.004	0	0	0	0	0.291
Tessaracoccus flavescens	0	0	0	0.026	0	0.025	0.007	0.032	0.041	0.029	0.027	0.034	0.035	0.025	0	0.004	0	0	0	0.005	0.29
Streptomyces xiamenensis	0	0.009	0	0	0	0.017	0.008	0.018	0.032	0.038	0.035	0.045	0.047	0.033	0	0.003	0.004	0	0	0	0.289
Prauserella marina	0	0.006	0	0	0	0.021	0.007	0.014	0.027	0.035	0.033	0.04	0.043	0.036	0.006	0.006	0.007	0.008	0	0	0.289
Burkholderia seminalis	0.018	0.012	0.021	0	0	0	0.022	0	0	0	0.017	0.017	0.018	0.012	0.028	0.029	0.032	0.03	0.032	0	0.288
Arthrobacter sp. YN	0	0	0	0	0	0	0.008	0.013	0.02	0.045	0.034	0.058	0.068	0.039	0	0.002	0	0	0	0	0.287
Streptomyces sp. WAC00288	0	0.007	0	0	0	0.023	0.007	0.018	0.03	0.039	0.033	0.039	0.045	0.028	0	0.003	0	0	0	0.013	0.285
Corynebacterium glutamicum	0	0	0	0	0	0	0	0.156	0.123	0	0	0	0	0.006	0	0	0	0	0	0	0.285
Sulfitobacter pseudonitzschiae	0.014	0.026	0.011	0	0.056	0	0.014	0.012	0.018	0	0.015	0.015	0.013	0.013	0.018	0.016	0.014	0.019	0.011	0	0.285
Sinorhizobium americanum	0	0.019	0.008	0	0.038	0	0.009	0.018	0.027	0.031	0.029	0.029	0.03	0.027	0	0.005	0	0.007	0	0.008	0.285
Steroidobacter denitrificans	0.015	0.1	0.029	0	0.04	0	0.006	0.009	0.011	0	0.012	0.014	0.012	0.015	0.007	0.008	0.006	0	0	0	0.284
Actinosynnema mirum	0	0.009	0	0	0	0	0	0.021	0.034	0.044	0.045	0.051	0.054	0.023	0	0.003	0	0	0	0	0.284
Streptomyces griseochromogenes	0	0	0	0	0	0	0.012	0.018	0.025	0.031	0.029	0.033	0.036	0.027	0.015	0.013	0.014	0.015	0.015	0	0.283
Nitratireductor sp. OM-1	0	0.011	0	0	0.024	0	0.008	0.017	0.026	0.026	0.025	0.025	0.025	0.028	0.008	0.012	0.009	0.012	0.01	0.016	0.282
Komagataeibacter xylinus	0	0.017	0	0	0	0	0	0	0	0	0.066	0.06	0.073	0.015	0	0.007	0.019	0	0.024	0	0.281
Magnetospirillum sp. XM-1	0	0.011	0.01	0	0	0	0.01	0.014	0.018	0.028	0.031	0.029	0.028	0.027	0.009	0.009	0.01	0.012	0.009	0.026	0.281
Fusarium oxysporum	0	0	0	0	0	0.051	0.013	0.041	0.022	0.041	0.034	0.031	0.021	0.023	0	0.004	0	0	0	0	0.281
Streptomyces reticuli	0	0.008	0	0	0	0.024	0.009	0.019	0.028	0.039	0.035	0.038	0.045	0.025	0	0.005	0.006	0	0	0	0.281
Verrucosispora maris	0	0.007	0	0	0	0	0.009	0.02	0.031	0.036	0.034	0.042	0.046	0.035	0.006	0.007	0.006	0	0	0	0.279
Corynebacterium variabile	0	0	0	0.037	0	0.028	0	0.034	0.043	0.029	0.025	0.034	0.032	0.016	0	0.001	0	0	0	0	0.279
Streptomyces sp. SirexAA-E	0	0.009	0	0	0	0.021	0.008	0.016	0.028	0.033	0.031	0.037	0.039	0.028	0.007	0.006	0.006	0.009	0	0	0.278
Streptomyces davaonensis	0	0.007	0	0	0	0.026	0.009	0.02	0.028	0.034	0.032	0.036	0.038	0.029	0.007	0.006	0.006	0	0	0	0.278
Saccharomonospora cyanea	0	0	0	0	0	0.024	0.005	0.015	0.03	0.037	0.033	0.041	0.043	0.027	0	0.002	0	0	0	0.021	0.278
Corynebacterium humireducens	0	0	0	0.031	0.016	0.036	0.008	0.041	0.045	0.02	0.017	0.022	0.022	0.017	0	0.003	0	0	0	0	0.278
Pseudomonas tolaasii	0.012	0.008	0.009	0	0	0	0.016	0.01	0.011	0	0.012	0.011	0.011	0.01	0.021	0.022	0.02	0.02	0.019	0.066	0.278
Streptomyces sp. XZHG99	0	0.008	0.01	0.031	0	0.023	0.006	0.016	0.025	0.029	0.028	0.031	0.033	0.025	0	0.007	0.005	0	0	0	0.277
Streptomyces clavuligerus	0	0	0	0	0	0.023	0.008	0.017	0.027	0.031	0.03	0.037	0.041	0.028	0.009	0.008	0.009	0.008	0	0	0.276
Burkholderia sp. NRF60-BP8	0.027	0.017	0.026	0	0	0	0.024	0	0	0	0.014	0.014	0.017	0.011	0.021	0.022	0.032	0.02	0.031	0	0.276
Pelagibacterium halotolerans	0	0.01	0	0	0.013	0.016	0.007	0.016	0.029	0.029	0.026	0.027	0.027	0.023	0.009	0.009	0.009	0.013	0.01	0	0.273
Deinococcus actinosclerus	0	0.01	0	0	0	0.018	0.009	0.022	0.025	0.027	0.027	0.028	0.028	0.026	0.008	0.007	0.006	0.007	0	0.025	0.273
Ustilago maydis	0	0	0	0.026	0	0.066	0.009	0.04	0	0.029	0.025	0.025	0.021	0.029	0	0.003	0	0	0	0	0.273
Dictyostelium discoideum	0	0.004	0	0.035	0	0.036	0	0.013	0	0.035	0.027	0.03	0.011	0.08	0	0.001	0	0	0	0	0.272
Myxococcus hansupus	0	0.012	0.011	0	0	0	0.01	0.015	0.021	0.034	0.03	0.034	0.028	0.056	0	0.007	0.006	0.008	0	0	0.272
Gemmata sp. SH-PL17	0	0.005	0	0	0	0.017	0.005	0.025	0.023	0.034	0.034	0.034	0.029	0.038	0	0.004	0.004	0	0	0.02	0.272
Hafnia alvei	0	0	0.035	0	0	0	0	0	0	0.062	0.049	0.032	0.044	0.044	0	0.005	0	0	0	0	0.271
Myxococcus stipitatus	0	0.014	0.008	0	0	0	0.008	0.017	0.02	0.036	0.032	0.035	0.031	0.068	0	0.002	0	0	0	0	0.271
Burkholderia sp. LA-2-3-30-S1-D2	0.021	0.011	0.02	0	0	0	0.018	0	0	0	0.012	0.011	0	0.008	0.029	0.025	0.034	0.03	0.052	0	0.271
Azotobacter vinelandii	0.017	0.022	0.018	0	0	0.014	0.016	0.009	0.014	0.016	0.015	0.016	0.016	0.017	0.017	0.017	0.016	0.015	0.015	0	0.27
Singulisphaera acidiphila	0	0.006	0	0	0	0.018	0	0.029	0.031	0.039	0.039	0.036	0.032	0.038	0	0.002	0	0	0	0	0.27
Ketogulonicigenium robustum	0.013	0.022	0.011	0	0.045	0	0.013	0.01	0.019	0.018	0.015	0.014	0.013	0.011	0.011	0.013	0.006	0.011	0.009	0.015	0.269
Cryptosporidium parvum	0	0	0	0	0	0.028	0.006	0.019	0	0.045	0.036	0.037	0.03	0.067	0	0.001	0	0	0	0	0.269
Sphingorhabdus flavimaris	0	0	0	0	0	0	0.009	0.01	0.02	0.032	0.03	0.027	0.028	0.029	0.016	0.017	0.02	0.016	0.015	0	0.269
Micrococcus sp. A1	0	0	0	0	0	0	0	0.083	0.115	0	0	0	0	0.003	0	0	0	0	0	0.067	0.268
Arthrobacter sp. ZXY-2	0	0	0	0	0	0	0	0	0	0	0.096	0.07	0.091	0.011	0	0	0	0	0	0	0.268
Gordonia iterans	0	0.006	0	0.029	0	0.04	0.007	0.017	0.035	0.026	0.024	0.027	0.032	0.023	0	0.002	0	0	0	0	0.268
Thioalkalivibrio sulfidiphilus	0.028	0.06	0.024	0	0.04	0	0.007	0	0	0	0.014	0.014	0.013	0.014	0.008	0.008	0.008	0.01	0	0.019	0.267
Staphylococcus lugdunensis	0	0	0	0.093	0.013	0.036	0.043	0.075	0	0	0	0	0	0.007	0	0	0	0	0	0	0.267
Magnetospirillum sp. ME-1	0	0.006	0.01	0	0	0.016	0.01	0.013	0.018	0.028	0.026	0.026	0.028	0.023	0.011	0.011	0.014	0.013	0.013	0	0.266
Corynebacterium urealyticum	0	0	0	0.043	0	0.049	0	0.06	0.038	0	0.015	0.021	0	0.007	0	0.001	0	0	0	0.031	0.265
Halomonas beimenensis	0	0.021	0.009	0	0	0	0.01	0.016	0.018	0.025	0.022	0.024	0.021	0.019	0.018	0.015	0.016	0.016	0.014	0	0.264
Magnaporthe oryzae	0.014	0.004	0.01	0	0	0.039	0.012	0.022	0.011	0.027	0.025	0.024	0.02	0.033	0.006	0.012	0.005	0	0	0	0.264
Mycobacterium haemophilum	0	0.007	0.009	0.064	0.018	0.07	0.008	0	0.026	0	0.012	0.011	0.015	0.02	0	0.003	0	0	0	0	0.263
Magnetospirillum magneticum	0	0.01	0	0	0	0.016	0.008	0.013	0.02	0.027	0.029	0.028	0.029	0.031	0.012	0.011	0.008	0.013	0.008	0	0.263
Pseudomonas sp. FDAARGOS_380	0	0	0	0	0	0.022	0	0.017	0	0	0	0	0	0.005	0.015	0.018	0.014	0.014	0.016	0.142	0.263
Tessaracoccus flavus	0	0.005	0	0	0	0.031	0	0.023	0.037	0.026	0.024	0.033	0.035	0.023	0.006	0.005	0.005	0	0.009	0	0.262
Rhodococcus sp. BH4	0	0	0	0	0	0	0	0	0	0	0.056	0.091	0.102	0.013	0	0	0	0	0	0	0.262
Streptomyces avermitilis	0	0.005	0	0	0	0.02	0.007	0.017	0.023	0.032	0.028	0.034	0.037	0.024	0.011	0.007	0.007	0.01	0	0	0.262
Saccharomonospora azurea	0	0	0	0	0	0.018	0	0.016	0.032	0.035	0.035	0.041	0.047	0.032	0	0.005	0	0	0	0	0.261
Erwinia billingiae	0	0	0.013	0	0	0	0	0.047	0.019	0.03	0.026	0.029	0.023	0.029	0.011	0.011	0.011	0.011	0	0	0.26
Tateyamaria omphalii	0	0.022	0.01	0	0.053	0	0.015	0.013	0.025	0.018	0.017	0.015	0.015	0.017	0.009	0.011	0.009	0.01	0	0	0.259
Gluconobacter oxydans	0	0.009	0	0	0	0	0.012	0	0.027	0.037	0.025	0.024	0.027	0.025	0.013	0.014	0.013	0.019	0.014	0	0.259
Rhodococcus sp. H-CA8f	0	0	0	0	0	0	0	0	0	0	0.062	0.091	0.091	0.014	0	0	0	0	0	0	0.258
Bifidobacterium asteroides	0	0	0	0	0	0.019	0	0.019	0.011	0.059	0.04	0.034	0.033	0.039	0	0.004	0	0	0	0	0.258
Planctomyces sp. SH-PL14	0	0.005	0	0	0	0.022	0.006	0.02	0.022	0.028	0.025	0.025	0.023	0.026	0.012	0.012	0.012	0.009	0.011	0	0.258
Acinetobacter indicus	0	0.012	0	0	0	0	0.007	0.018	0	0.017	0.011	0.01	0	0.01	0.018	0.028	0.021	0.04	0.02	0.046	0.258
Acinetobacter venetianus	0	0.018	0	0	0	0	0.009	0.011	0	0	0	0	0	0.008	0.022	0.032	0.028	0.042	0.033	0.054	0.257
Tsukamurella paurometabola	0	0	0	0.035	0.022	0.035	0.006	0.015	0.029	0.02	0.02	0.024	0.025	0.024	0	0.002	0	0	0	0	0.257
Sulfurifustis variabilis	0	0.018	0.013	0	0	0	0.01	0.012	0.017	0.026	0.024	0.026	0.026	0.027	0.01	0.012	0.011	0.012	0.013	0	0.257
Corynebacterium sp. 2184	0	0	0	0.03	0.014	0.031	0.007	0.055	0.034	0	0.008	0.01	0.011	0.008	0	0	0	0	0	0.048	0.256
Streptomyces peucetius	0	0	0	0	0	0	0.006	0.015	0.023	0.027	0.027	0.031	0.036	0.025	0.013	0.014	0.013	0.014	0.012	0	0.256
Acinetobacter radioresistens	0	0.008	0	0	0	0	0.007	0.049	0.05	0.016	0.014	0.011	0	0.016	0.011	0.011	0.012	0.016	0.012	0.021	0.254
Salinicola tamaricis	0.017	0.018	0.019	0	0	0	0.016	0.01	0.016	0.019	0.015	0.016	0.016	0.016	0.016	0.018	0.015	0.013	0.013	0	0.253
Streptomyces puniciscabiei	0	0.009	0	0	0	0	0.009	0.017	0.027	0.032	0.028	0.031	0.035	0.022	0.008	0.01	0.012	0.013	0	0	0.253
Streptomyces sp. 3214.6	0	0.007	0	0	0	0.025	0.008	0.017	0.027	0.032	0.031	0.034	0.038	0.028	0	0.004	0	0	0	0	0.251
Burkholderia anthina	0.034	0.009	0.031	0	0	0	0.025	0	0	0	0.013	0.013	0	0.008	0.029	0.02	0.027	0.021	0.021	0	0.251
Alcanivorax pacificus	0	0.054	0.016	0	0.032	0	0.011	0	0.011	0	0.01	0.01	0	0.011	0.021	0.022	0.016	0.018	0.018	0	0.25
Streptomyces collinus	0	0	0	0	0	0	0.01	0.018	0.03	0.036	0.032	0.038	0.041	0.027	0	0.01	0.008	0	0	0	0.25
Erythrobacter sp. KY5	0	0.004	0	0	0	0	0.005	0.01	0.024	0.028	0.025	0.023	0.022	0.025	0.015	0.019	0.014	0.015	0.021	0	0.25
Tessaracoccus sp. Marseille-P5995	0	0.005	0	0.023	0	0.029	0	0.088	0.041	0	0.013	0.018	0.019	0.01	0	0.002	0	0	0	0	0.248
Streptomyces sp. NEAU-S7GS2	0	0.01	0	0	0	0.022	0.007	0.015	0.03	0.027	0.025	0.031	0.029	0.022	0.007	0.006	0.006	0.011	0	0	0.248
Streptomyces glaucescens	0	0	0	0	0	0	0	0.018	0.031	0.038	0.036	0.039	0.049	0.026	0	0.005	0.005	0	0	0	0.247
Antarctobacter heliothermus	0	0.023	0	0	0.054	0	0.016	0.014	0.022	0.018	0.017	0.017	0.014	0.018	0.009	0.01	0.009	0.006	0	0	0.247
Gemmatimonas aurantiaca	0	0.004	0.008	0	0	0.017	0.008	0.012	0.023	0.03	0.028	0.031	0.026	0.031	0.007	0.007	0.008	0.006	0	0	0.246
Alcanivorax sp. N3-2A	0.015	0.018	0.017	0	0	0	0.011	0.018	0.016	0	0.022	0.018	0.022	0.013	0.016	0.016	0.014	0.015	0.014	0	0.245
Streptococcus australis	0	0	0	0.078	0.073	0	0.029	0.033	0	0	0.011	0	0	0.019	0	0.002	0	0	0	0	0.245
Marichromatium purpuratum	0.015	0.015	0.011	0	0	0	0.009	0.01	0.017	0.023	0.02	0.019	0.019	0.016	0.012	0.014	0.01	0.011	0.009	0.014	0.244
Bacteroides vulgatus	0	0	0	0	0	0	0	0.176	0.018	0	0.019	0.016	0	0.012	0	0.001	0	0	0	0	0.242
Mycobacteroides chelonae	0	0	0	0.103	0	0.058	0.011	0	0.039	0	0	0.016	0	0.011	0	0.003	0	0	0	0	0.241
Stappia sp. ES.058	0	0.009	0	0	0.018	0.017	0.009	0.013	0.024	0.026	0.024	0.023	0.021	0.024	0.005	0.013	0.007	0.008	0	0	0.241
Burkholderia sp. JP2-270	0.024	0.009	0.02	0	0	0	0.016	0	0	0	0.018	0.017	0.02	0.01	0.025	0.015	0.024	0.021	0.021	0	0.24
Pseudomonas sp. 7SR1	0	0.01	0.009	0	0	0	0.013	0	0.01	0	0.011	0.011	0.012	0.012	0.007	0.007	0.008	0.006	0.008	0.115	0.239
Ketogulonicigenium vulgare	0	0.035	0	0	0.075	0	0.017	0.012	0.022	0	0.014	0.017	0.015	0.013	0.007	0.006	0.006	0	0	0	0.239
Flavobacterium sp. HYN0086	0	0	0	0.166	0	0	0	0	0	0.023	0.014	0.014	0	0.022	0	0	0	0	0	0	0.239
Rhodococcus coprophilus	0	0	0	0.033	0	0.032	0	0.013	0.027	0.026	0.023	0.028	0.029	0.025	0	0.003	0	0	0	0	0.239
Myroides odoratimimus	0	0	0	0	0	0	0	0	0	0	0	0	0	0.003	0	0	0	0	0	0.236	0.239
Pusillimonas sp. T7-7	0.029	0.007	0.029	0	0	0	0.02	0	0	0	0.009	0.009	0	0.009	0.026	0.03	0.023	0.024	0.024	0	0.239
Hoeflea sp. IMCC20628	0	0.011	0.008	0	0.027	0	0.009	0.011	0.017	0.017	0.017	0.015	0.015	0.017	0.01	0.013	0.012	0.013	0.008	0.018	0.238
Terriglobus roseus	0	0.004	0	0	0	0	0.008	0.011	0.02	0.033	0.033	0.029	0.026	0.029	0.008	0.011	0.008	0.008	0.01	0	0.238
Aquaspirillum sp. LM1	0.011	0.014	0.012	0	0	0	0.015	0	0	0	0.011	0.009	0	0.011	0.03	0.033	0.034	0.029	0.029	0	0.238
Acidihalobacter prosperus	0.012	0.015	0.013	0	0	0	0.013	0.009	0.016	0.019	0.017	0.018	0.016	0.02	0.011	0.016	0.014	0.012	0.015	0	0.236
Pontibacter akesuensis	0	0	0	0	0	0.017	0.014	0.018	0.047	0.035	0.031	0.024	0.016	0.023	0	0.007	0.004	0	0	0	0.236
Fibrella sp. ES10-3-2-2	0	0	0	0	0	0	0.008	0.027	0.016	0.043	0.035	0.026	0.03	0.026	0	0.004	0	0	0	0.021	0.236
Wenzhouxiangella marina	0.014	0.03	0.017	0	0.013	0	0.011	0	0.013	0	0.012	0.01	0.012	0.013	0.016	0.019	0.017	0.016	0.017	0.006	0.236
Streptomyces violaceusniger	0	0.01	0	0	0	0	0	0.019	0.028	0.034	0.033	0.034	0.038	0.017	0.01	0.004	0.008	0	0	0	0.235
Corynebacterium sp. 2183	0	0	0	0.033	0.017	0.039	0.008	0.04	0.029	0	0.01	0.011	0.013	0.009	0	0.007	0.004	0	0	0.015	0.235
Methylocella silvestris	0	0.01	0	0	0.015	0	0.008	0.013	0.02	0.028	0.028	0.028	0.027	0.029	0.006	0.009	0.005	0.008	0	0	0.234
Pseudomonas saudiphocaensis	0.015	0.025	0.012	0	0.021	0	0.015	0.008	0.015	0	0.013	0.013	0.012	0.014	0.016	0.016	0.015	0.011	0.011	0	0.232
Streptomyces sp. SM18	0	0	0	0	0	0.023	0	0.017	0.027	0.03	0.029	0.034	0.037	0.026	0	0.003	0.006	0	0	0	0.232
Chryseobacterium taklimakanense	0	0	0	0.106	0	0.045	0	0.024	0.015	0	0	0	0	0.01	0	0.001	0	0	0	0.031	0.232
Acinetobacter sp. ACNIH2	0	0.025	0	0	0	0	0.012	0.015	0	0	0.009	0.008	0	0.01	0.02	0.023	0.02	0.039	0.019	0.031	0.231
Streptomyces gilvosporeus	0	0.006	0	0	0	0.021	0	0.014	0.022	0.027	0.026	0.029	0.031	0.026	0.007	0.005	0.008	0.008	0	0	0.23
Flavobacterium sp. HYN0056	0	0	0	0.139	0	0	0	0	0	0.026	0.018	0.016	0	0.029	0	0.001	0	0	0	0	0.229
Corynebacterium casei	0	0	0	0.045	0.017	0.048	0.008	0.045	0.052	0	0	0.008	0	0.004	0	0.002	0	0	0	0	0.229
Pseudomonas sp. R2A2	0.013	0.023	0.011	0	0.016	0	0.01	0.008	0.019	0	0.013	0.013	0.014	0.011	0.013	0.018	0.018	0.014	0.014	0	0.228
Streptomyces violaceoruber	0	0.009	0	0	0	0	0	0.017	0.024	0.033	0.028	0.033	0.036	0.019	0.011	0.011	0.007	0	0	0	0.228
Pseudomonas mucidolens	0.014	0.012	0.013	0	0	0	0.015	0	0	0	0.011	0.009	0.01	0.01	0.014	0.016	0.012	0.01	0.014	0.068	0.228
Jannaschia sp. CCS1	0	0.014	0.007	0	0.031	0	0.012	0.011	0.022	0.015	0.015	0.012	0.012	0.014	0.009	0.016	0.009	0.016	0.012	0	0.227
Klebsiella oxytoca	0	0	0.019	0	0	0	0	0.057	0.034	0	0.028	0.023	0	0.009	0	0.008	0.017	0	0	0.032	0.227
Rhizobium sp. CIAT894	0	0.016	0	0	0.033	0	0.008	0.013	0.02	0.022	0.02	0.021	0.019	0.016	0.009	0.008	0.007	0	0	0.014	0.226
Delftia sp. Cs1-4	0	0.012	0	0	0	0	0.018	0	0	0	0	0.022	0	0.008	0.021	0.005	0	0	0	0.14	0.226
Streptococcus pseudopneumoniae	0	0	0	0.105	0.037	0	0.026	0.047	0	0	0	0	0	0.01	0	0.001	0	0	0	0	0.226
Dyadobacter fermentans	0	0	0.009	0	0	0	0.018	0.014	0.015	0.033	0.031	0.022	0.015	0.03	0	0.008	0.006	0	0	0.025	0.226
Jatrophihabitans sp. GAS493	0	0	0	0	0	0.015	0	0.014	0.022	0.025	0.025	0.028	0.031	0.026	0	0.009	0.007	0.008	0	0.015	0.225
Erythrobacter atlanticus	0	0.009	0	0	0	0	0	0	0.033	0.032	0.027	0.023	0.025	0.02	0.011	0.011	0.012	0.012	0.01	0	0.225
[Eubacterium] rectale	0	0	0	0.02	0	0	0	0.13	0.014	0.02	0.014	0.01	0	0.015	0	0.002	0	0	0	0	0.225
Pseudomonas poae	0.013	0.014	0.011	0	0	0	0.015	0.012	0.013	0	0.012	0.011	0	0.01	0.013	0.015	0.014	0.013	0.012	0.046	0.224
Asticcacaulis excentricus	0	0.009	0.009	0	0.017	0	0.009	0	0.017	0.016	0.017	0.015	0.015	0.016	0.014	0.021	0.014	0.015	0.02	0	0.224
Pseudomonas sp. URMO17WK12:I11	0	0.008	0.012	0	0	0	0.014	0.008	0	0.015	0.014	0.013	0.015	0.017	0.015	0.018	0.016	0.014	0.015	0.03	0.224
Streptomyces sp. 2323.1	0	0.007	0	0	0	0.029	0	0.014	0.023	0.025	0.025	0.029	0.031	0.021	0	0.004	0.007	0.009	0	0	0.224
Rhizobium sp. Y9	0	0.032	0	0	0.05	0	0.016	0	0.118	0	0	0	0	0.003	0	0.003	0	0	0	0	0.222
Enterobacter sp. SA187	0	0.005	0	0	0	0	0	0.009	0	0.045	0.039	0.039	0.027	0.055	0	0.002	0	0	0	0	0.221
Cupriavidus sp. USMAA2-4	0	0	0	0	0	0	0.089	0	0	0	0	0	0	0.005	0.057	0.007	0.063	0	0	0	0.221
Burkholderia diffusa	0.027	0.009	0.019	0	0	0	0.019	0	0	0	0.011	0.012	0	0.008	0.027	0.018	0.025	0.023	0.023	0	0.221
Hyphomicrobium nitrativorans	0	0.007	0	0	0	0	0.007	0.015	0.021	0.025	0.025	0.023	0.025	0.026	0.006	0.008	0.008	0.007	0	0.017	0.22
Pseudomonas agarici	0.011	0.011	0.013	0	0	0	0.015	0.009	0.01	0	0.01	0.009	0	0.01	0.011	0.013	0.01	0.007	0.011	0.069	0.219
Streptomyces roseochromogenus	0	0.006	0	0	0	0.024	0.008	0.016	0.023	0.029	0.026	0.029	0.033	0.023	0	0.002	0	0	0	0	0.219
Corynebacterium sphenisci	0	0	0	0	0	0.022	0.006	0.022	0.024	0.02	0.019	0.025	0.025	0.023	0	0.003	0	0	0	0.03	0.219
Dietzia sp. JS16-p6b	0	0	0	0	0	0.027	0.006	0.02	0.043	0.024	0.022	0.027	0.025	0.022	0	0.003	0	0	0	0	0.219
Desulfovibrio vulgaris	0	0.007	0.011	0	0	0	0.011	0.013	0.019	0.023	0.015	0.015	0.018	0.018	0.014	0.014	0.013	0.014	0.013	0	0.218
Actinoalloteichus hymeniacidonis	0	0.008	0	0	0	0.026	0	0.014	0.024	0.029	0.027	0.03	0.037	0.022	0	0.001	0	0	0	0	0.218
Staphylococcus pasteuri	0	0	0	0.144	0	0	0.026	0.04	0	0	0	0	0	0.007	0	0.001	0	0	0	0	0.218
Lactococcus garvieae	0	0	0.084	0.13	0	0	0	0	0	0	0	0	0	0.003	0	0	0	0	0	0	0.217
Methylocystis bryophila	0	0.006	0	0	0	0	0.008	0.011	0.016	0.024	0.024	0.023	0.025	0.027	0.008	0.008	0.005	0	0	0.032	0.217
Corynebacterium doosanense	0	0	0	0.032	0	0.029	0.009	0.044	0.031	0	0.013	0.018	0.018	0.014	0	0.003	0.006	0	0	0	0.217
Streptococcus sp. oral taxon 064	0	0	0	0.06	0.042	0.055	0.02	0.034	0	0	0	0	0	0.006	0	0	0	0	0	0	0.217
Guillardia theta	0	0	0	0	0	0.021	0	0.015	0	0.033	0.03	0.024	0.022	0.035	0	0	0	0	0	0.036	0.216
Amycolatopsis japonica	0	0	0	0	0	0	0	0.017	0.026	0.035	0.029	0.035	0.037	0.02	0	0.006	0.008	0	0	0	0.213
Leishmania mexicana	0	0.01	0	0	0	0	0	0.068	0.013	0	0.017	0.016	0.025	0.018	0.012	0.006	0.01	0.007	0.011	0	0.213
Sphingobacterium sp. G1-14	0	0	0	0	0	0	0.015	0	0	0	0	0	0	0.004	0	0.003	0	0	0.012	0.179	0.213
Pseudomonas mosselii	0	0.016	0	0	0.031	0	0.015	0.022	0.026	0	0.01	0.011	0	0.006	0.013	0.007	0.01	0.017	0	0.028	0.212
Labrenzia sp. VG12	0	0.01	0	0	0.033	0	0.011	0.015	0.024	0.027	0.025	0.025	0.024	0.013	0	0.004	0	0	0	0	0.211
Pochonia chlamydosporia	0	0	0	0	0	0.038	0.008	0.024	0	0.025	0.021	0.02	0.015	0.031	0.008	0.004	0.005	0.011	0	0	0.21
Sphaerobacter thermophilus	0	0	0	0	0	0.018	0	0.013	0.025	0.024	0.023	0.026	0.022	0.025	0	0.003	0.004	0	0	0.027	0.21
Streptomyces sp. HNM0039	0	0.006	0	0	0	0.019	0	0.016	0.022	0.025	0.025	0.031	0.034	0.022	0	0.001	0	0	0	0.009	0.21
Niastella koreensis	0	0	0	0	0	0.017	0	0.016	0.018	0.04	0.035	0.025	0.017	0.039	0	0.002	0	0	0	0	0.209
Ahniella affigens	0.019	0.036	0.022	0	0.014	0	0.009	0	0.01	0	0.008	0.008	0	0.008	0.016	0.015	0.015	0.015	0.013	0	0.208
Streptomyces anulatus	0	0.006	0	0	0	0	0	0.018	0.023	0.027	0.025	0.027	0.031	0.017	0	0.004	0	0	0	0.03	0.208
Flavisolibacter tropicus	0	0	0	0	0	0	0	0.017	0.017	0.043	0.038	0.031	0.019	0.04	0	0.002	0	0	0	0	0.207
Streptococcus sp. NPS 308	0	0	0	0.077	0.031	0.03	0.024	0.027	0	0	0	0	0	0.015	0	0	0	0	0	0	0.204
Pseudomonas taetrolens	0.011	0.012	0.009	0	0	0.015	0.016	0.016	0.01	0	0.008	0.008	0	0.007	0.014	0.017	0.016	0.012	0.015	0.017	0.203
Brevibacterium sandarakinum	0	0	0	0	0	0.02	0	0.025	0.055	0.018	0.016	0.024	0.025	0.018	0	0.002	0	0	0	0	0.203
[Mycobacterium] stephanolepidis	0	0.007	0	0.058	0.02	0.048	0	0	0.023	0	0.01	0.01	0.014	0.012	0	0	0	0	0	0	0.202
Rahnella aquatilis	0	0	0	0	0	0	0.012	0.02	0	0	0.019	0.021	0	0.009	0.023	0.023	0.03	0.022	0.023	0	0.202
Streptomyces nodosus	0	0	0	0	0	0.026	0	0.015	0.023	0.026	0.024	0.028	0.032	0.024	0	0.004	0	0	0	0	0.202
Pseudomonas mandelii	0.013	0.009	0.014	0	0	0	0.013	0.01	0.013	0	0.011	0.01	0.011	0.012	0.011	0.01	0.008	0.01	0.008	0.038	0.201
Neisseria sp. KEM232	0.015	0.005	0.008	0	0.016	0.025	0.011	0.021	0	0	0.012	0.008	0	0.012	0.009	0.013	0.01	0.008	0.027	0	0.2
Kosakonia cowanii	0	0.011	0	0	0	0	0	0.014	0.019	0.026	0.025	0.022	0.018	0.016	0.012	0.007	0.014	0.016	0	0	0.2
Streptomyces sp. TN58	0	0	0	0	0	0	0	0.016	0.02	0.032	0.028	0.033	0.042	0.023	0	0.005	0	0	0	0	0.199
Ottowia sp. oral taxon 894	0	0.008	0.01	0	0	0	0.015	0.015	0.013	0.015	0.016	0.014	0.014	0.015	0.011	0.02	0.011	0.01	0.011	0	0.198
Pseudomonas umsongensis	0.013	0.01	0.012	0	0	0	0.013	0.008	0.011	0	0.011	0.011	0.01	0.012	0.011	0.02	0.013	0.016	0.017	0.01	0.198
Sideroxydans lithotrophicus	0.023	0.013	0.02	0	0	0	0.016	0	0	0	0.009	0.008	0	0.011	0.018	0.023	0.018	0.025	0.014	0	0.198
Sphingorhabdus sp. M41	0	0.006	0	0	0	0	0.005	0	0.018	0.024	0.022	0.019	0.02	0.023	0.009	0.013	0.013	0.011	0.014	0	0.197
Spirosoma montaniterrae	0	0	0	0	0	0.015	0.007	0.009	0	0.027	0.024	0.016	0.025	0.024	0	0.003	0.004	0	0	0.042	0.196
Frankineae bacterium MT45	0	0	0	0	0	0.017	0	0.013	0.021	0.027	0.025	0.031	0.029	0.025	0	0.001	0	0	0	0.007	0.196
Azoarcus sp. BH72	0	0	0	0	0	0	0.03	0	0	0	0	0.039	0	0.006	0.027	0.008	0.024	0.028	0.034	0	0.196
Staphylococcus auricularis	0	0.006	0	0.064	0	0.041	0.007	0.075	0	0	0	0	0	0.003	0	0	0	0	0	0	0.196
Phyllobacterium zundukense	0	0.01	0	0	0.019	0	0.005	0.011	0.016	0.019	0.017	0.017	0.017	0.017	0.007	0.012	0.008	0.011	0.009	0	0.195
Sphingobacteriaceae bacterium GW460-11-11-14-LB5	0	0.022	0	0	0	0	0.016	0.012	0	0.024	0.017	0.013	0	0.024	0	0.004	0	0	0	0.062	0.194
Paenibacillus bovis	0	0	0	0	0	0	0	0	0	0.046	0.043	0.046	0.036	0.021	0	0.001	0	0	0	0	0.193
Phaeobacter piscinae	0	0.023	0	0	0.056	0	0.014	0.014	0.025	0	0.014	0.015	0	0.011	0	0.007	0.006	0.007	0	0	0.192
Ochrobactrum sp. A44	0	0.017	0	0	0.03	0	0.006	0.011	0.013	0	0.011	0.011	0	0.008	0	0.003	0	0	0	0.082	0.192
Corynebacterium resistens	0	0	0	0.055	0.021	0.043	0.007	0.046	0.017	0	0	0	0	0.003	0	0	0	0	0	0	0.192
Candidatus Solibacter usitatus	0	0	0	0	0	0	0.006	0.014	0.025	0.033	0.029	0.027	0.027	0.028	0	0.003	0	0	0	0	0.192
Streptomyces spongiicola	0	0	0	0	0	0.021	0.007	0.013	0.02	0.026	0.024	0.027	0.03	0.019	0	0.004	0	0	0	0	0.191
Opitutus terrae	0	0.004	0	0	0	0	0.007	0.011	0.021	0.021	0.019	0.02	0.019	0.018	0.008	0.011	0.01	0.011	0.01	0	0.19
Fusarium graminearum	0	0	0	0	0	0.037	0	0.022	0	0.037	0.026	0.025	0.023	0.017	0	0.002	0	0	0	0	0.189
Saccharomonospora viridis	0	0	0	0	0	0.016	0	0.012	0.019	0.023	0.024	0.026	0.029	0.021	0	0.006	0.005	0.008	0	0	0.189
Pseudomonas brenneri	0	0.005	0	0	0	0	0.009	0.01	0	0	0	0.01	0	0.008	0.009	0.008	0.009	0.012	0	0.109	0.189
Akkermansia muciniphila	0	0	0	0	0	0	0	0.011	0.011	0.023	0.019	0.019	0	0.105	0	0	0	0	0	0	0.188
Pseudomonas corrugata	0	0.008	0.01	0	0	0	0.015	0	0	0	0.008	0.007	0	0.009	0.018	0.02	0.014	0.02	0.02	0.039	0.188
Fusarium verticillioides	0	0	0	0	0	0.033	0.01	0.018	0	0.029	0.026	0.024	0.017	0.03	0	0.001	0	0	0	0	0.188
Sulfuricella denitrificans	0.016	0.004	0.009	0	0	0	0.01	0	0	0	0.008	0.007	0	0.01	0.022	0.032	0.023	0.023	0.024	0	0.188
Streptomyces fulvissimus	0	0	0	0	0	0	0	0.017	0.027	0.029	0.025	0.03	0.03	0.018	0	0.005	0.006	0	0	0	0.187
Pseudomonas brassicacearum	0	0.012	0	0	0	0	0.013	0	0	0	0.01	0.01	0.011	0.011	0.028	0.025	0.025	0.022	0.02	0	0.187
Arthrobacter sp. ATCC 21022	0	0	0	0	0	0	0	0	0	0	0	0.076	0.102	0.008	0	0	0	0	0	0	0.186
Komagataeibacter nataicola	0	0.007	0	0	0	0	0	0	0.031	0.056	0.021	0.021	0.023	0.024	0	0.003	0	0	0	0	0.186
Halomonas hydrothermalis	0.025	0.031	0.022	0	0	0	0.012	0	0.018	0	0	0.01	0	0.008	0.011	0.011	0.013	0.011	0.013	0	0.185
Hoeflea phototrophica	0	0.01	0	0	0.024	0	0.008	0.01	0.015	0.019	0.016	0.015	0.016	0.019	0.009	0.008	0.006	0.01	0	0	0.185
Dickeya chrysanthemi	0	0.007	0.043	0	0	0	0.011	0	0	0	0.01	0.011	0	0.008	0.015	0.015	0.012	0.014	0.014	0.025	0.185
Fusarium fujikuroi	0	0	0	0	0	0.047	0	0.015	0	0.03	0.024	0.024	0.018	0.027	0	0	0	0	0	0	0.185
Deinococcus maricopensis	0	0	0.009	0	0	0	0.01	0.01	0.011	0.017	0.016	0.017	0.018	0.018	0.012	0.012	0.014	0.011	0.009	0	0.184
Frateuria aurantia	0.022	0.031	0.02	0	0	0	0.011	0	0	0	0.009	0.011	0	0.009	0.015	0.017	0.014	0.013	0.012	0	0.184
Pseudomonas pohangensis	0.011	0.022	0.01	0	0.013	0	0.009	0	0.012	0	0.009	0.008	0	0.01	0.01	0.01	0.009	0.013	0.008	0.03	0.184
Lactobacillus reuteri	0	0	0	0.156	0	0	0	0	0	0	0	0	0	0.028	0	0	0	0	0	0	0.184
Pantoea gaviniae	0	0.007	0.019	0	0	0	0.007	0	0	0	0.014	0.013	0.012	0.013	0.02	0.022	0.017	0.022	0.018	0	0.184
Pseudomonas litoralis	0.022	0.017	0.019	0	0	0	0.012	0	0.018	0	0.013	0.014	0.011	0.014	0.012	0.011	0.01	0.01	0	0	0.183
Alteromonas sp. MB-3u-76	0	0.014	0	0	0	0	0	0	0	0	0	0	0	0.001	0.031	0.036	0.036	0.032	0.033	0	0.183
Deinococcus swuensis	0	0	0	0	0	0.017	0.006	0.023	0.021	0.023	0.022	0.02	0.024	0.021	0	0.005	0	0	0	0	0.182
Thiocystis violascens	0.012	0.01	0.009	0	0	0	0.011	0	0.011	0	0.012	0.012	0.012	0.011	0.018	0.019	0.014	0.016	0.012	0	0.179
Rhodomicrobium vannielii	0	0.005	0	0	0.014	0	0.006	0.01	0.017	0.023	0.022	0.022	0.022	0.022	0.006	0.005	0.005	0	0	0	0.179
Microbacterium paraoxydans	0	0	0	0	0	0	0	0.058	0.066	0	0	0.048	0	0.006	0	0	0	0	0	0	0.178
Rubrobacter xylanophilus	0	0	0	0	0	0.018	0	0.017	0.021	0.02	0.02	0.023	0.026	0.022	0	0.001	0	0	0	0.009	0.177
Zoogloeaceae bacteirum Par-f-2	0	0	0	0	0	0	0	0	0	0	0	0	0	0.004	0.041	0.013	0.031	0.042	0.046	0	0.177
Leclercia sp. LSNIH1	0	0	0	0	0	0	0	0	0.037	0	0.036	0.03	0.027	0.013	0	0.007	0.013	0.013	0	0	0.176
Actinomyces sp. Z16	0	0	0	0	0.018	0.02	0	0.017	0.021	0.017	0.017	0.022	0.023	0.018	0	0.003	0	0	0	0	0.176
Prevotella intermedia	0	0	0	0.064	0	0	0.013	0.041	0.017	0	0.014	0.011	0	0.014	0	0.001	0	0	0	0	0.175
Rhodobaca barguzinensis	0	0.024	0.012	0	0.042	0	0.01	0.01	0.016	0	0.008	0.009	0	0.01	0	0.01	0.007	0.008	0.008	0	0.174
Mycobacterium marinum	0	0	0	0.064	0	0.066	0	0	0.034	0	0	0	0	0.007	0	0.003	0	0	0	0	0.174
Rouxiella sp. ERMR1:05	0.029	0.004	0.023	0	0	0	0.014	0	0	0	0.008	0.007	0	0.01	0.017	0.016	0.017	0.014	0.013	0	0.172
Candida dubliniensis	0	0	0	0	0	0.05	0	0.015	0	0.029	0.019	0.017	0	0.04	0	0.002	0	0	0	0	0.172
Streptomyces griseus	0	0	0	0	0	0	0	0.015	0.025	0.029	0.025	0.028	0.033	0.015	0	0.002	0	0	0	0	0.172
Pseudomonas sp. B10	0	0	0	0.029	0	0	0.006	0.016	0.011	0.022	0.024	0.022	0.02	0.019	0	0.003	0	0	0	0	0.172
Advenella kashmirensis	0.028	0.009	0.032	0	0	0	0.025	0	0	0	0	0.007	0	0.006	0.014	0.013	0.011	0.012	0.014	0	0.171
Serratia ficaria	0	0.01	0	0	0	0	0.009	0	0	0	0.013	0.012	0.011	0.012	0.017	0.015	0.016	0.021	0.018	0.017	0.171
Arthrobacter sp. Rue61a	0	0	0	0	0	0	0	0	0	0	0	0.071	0.094	0.006	0	0	0	0	0	0	0.171
Providencia rettgeri	0	0	0	0	0	0	0	0	0	0	0	0	0	0.013	0	0.001	0	0	0	0.156	0.17
Granulicella tundricola	0	0	0	0	0	0	0.005	0	0.011	0.021	0.019	0.017	0.015	0.019	0.013	0.013	0.015	0.008	0.013	0	0.169
Rhizobium sp. NXC14	0	0.015	0	0	0.027	0	0	0.01	0.017	0.02	0.018	0.016	0.018	0.015	0	0.006	0.007	0	0	0	0.169
Opitutus sp. GAS368	0	0.008	0	0	0.015	0	0.006	0.011	0.017	0.019	0.017	0.017	0.018	0.018	0.005	0.004	0.006	0.008	0	0	0.169
Phycisphaera mikurensis	0	0.01	0	0	0	0	0.006	0.013	0.02	0.022	0.021	0.023	0.024	0.026	0	0.004	0	0	0	0	0.169
Frankia casuarinae	0	0	0	0	0	0	0	0.012	0.018	0.023	0.021	0.024	0.027	0.022	0.008	0.008	0.006	0	0	0	0.169
Pseudomonas sp. S09G 359	0.02	0.008	0.017	0	0	0	0.015	0	0	0	0.01	0.009	0	0.008	0.013	0.019	0.019	0.015	0.009	0.007	0.169
Micromonospora aurantiaca	0	0	0	0	0	0	0	0	0	0	0.045	0.053	0.06	0.009	0	0.001	0	0	0	0	0.168
Micromonospora sp. L5	0	0	0	0	0	0	0	0	0	0	0.051	0.051	0.058	0.008	0	0	0	0	0	0	0.168
Chromohalobacter salexigens	0.02	0.015	0.015	0	0	0	0.012	0	0.012	0	0.01	0.011	0.011	0.01	0.009	0.011	0.01	0.01	0.012	0	0.168
Pseudomonas sp. Z003-0.4C(8344-21)	0.014	0.008	0.012	0	0	0	0.01	0	0.012	0	0.007	0.01	0	0.007	0.017	0.022	0.018	0.019	0.012	0	0.168
Thiomonas arsenitoxydans	0	0.007	0	0	0	0	0.016	0	0	0	0.016	0.015	0	0.01	0.026	0.018	0.017	0.023	0.02	0	0.168
Acinetobacter sp. LoGeW2-3	0	0.009	0	0	0	0	0	0.01	0	0	0.009	0.007	0	0.009	0.021	0.027	0.019	0.038	0.018	0	0.167
Delftia sp. HK171	0	0.012	0.021	0	0	0	0.022	0	0	0	0	0	0	0.005	0.016	0.008	0.022	0.028	0	0.033	0.167
Celeribacter baekdonensis	0	0.027	0	0	0.059	0	0.02	0	0.02	0	0.011	0.01	0	0.009	0	0.005	0.005	0	0	0	0.166
Pararhodospirillum photometricum	0	0.006	0	0	0.014	0	0.007	0.009	0.015	0.018	0.018	0.018	0.019	0.018	0.007	0.006	0.004	0.007	0	0	0.166
Corynebacterium phocae	0	0	0	0.039	0.018	0.04	0.008	0.037	0.017	0	0	0	0	0.003	0	0.002	0	0	0	0	0.164
Candida albicans	0	0	0	0.035	0	0.026	0	0	0	0.026	0.016	0.018	0	0.04	0	0.003	0	0	0	0	0.164
Amycolatopsis keratiniphila	0	0.011	0	0	0	0	0	0	0.029	0	0.03	0.035	0.04	0.014	0	0.003	0	0	0	0	0.162
Streptococcus sp. I-P16	0	0	0	0.031	0.045	0	0.01	0.016	0	0	0	0	0	0.06	0	0	0	0	0	0	0.162
Gemmatimonas phototrophica	0	0	0	0	0	0	0	0.011	0.017	0.029	0.025	0.028	0.022	0.027	0	0.002	0	0	0	0	0.161
Dickeya zeae	0	0.01	0	0	0	0	0.012	0	0	0	0.019	0.017	0	0.01	0.015	0.016	0.016	0.024	0.022	0	0.161
Thioflavicoccus mobilis	0	0.016	0	0	0	0	0.008	0.008	0.015	0	0.016	0.015	0.017	0.016	0.01	0.013	0.009	0.008	0.009	0	0.16
Pluralibacter gergoviae	0	0.008	0	0	0	0	0.009	0.009	0	0.022	0.018	0.017	0.015	0.019	0.007	0.008	0.009	0.008	0.011	0	0.16
Acinetobacter sp. NCu2D-2	0	0.008	0	0	0	0	0	0	0	0	0	0	0	0.007	0.023	0.031	0.021	0.047	0.023	0	0.16
Lacunisphaera limnophila	0.011	0.006	0.008	0	0	0	0.01	0.011	0.014	0.018	0.018	0.018	0.015	0.014	0	0.008	0.008	0	0	0	0.159
Chromatiaceae bacterium 2141T.STBD.0c.01a	0.011	0.009	0.007	0	0	0	0.008	0	0	0	0.009	0.009	0	0.008	0.018	0.022	0.017	0.018	0.023	0	0.159
Burkholderia sp. BDU6	0.017	0.007	0.013	0	0	0	0.01	0	0	0	0	0	0	0.006	0.023	0.019	0.021	0.015	0.027	0	0.158
Streptomyces noursei	0	0	0	0	0	0	0.013	0	0.033	0	0.028	0.029	0.037	0.015	0	0.002	0	0	0	0	0.157
Staphylococcus cohnii	0	0	0	0.047	0	0	0	0.054	0	0	0	0	0	0.005	0	0.001	0	0	0	0.049	0.156
Pseudomonas phage PaBG	0	0	0	0	0	0	0	0	0	0	0	0	0	0.003	0	0.001	0	0	0	0.152	0.156
Pseudomonas psychrophila	0	0.004	0	0	0	0	0.012	0.032	0.01	0	0.009	0.008	0.01	0.011	0.015	0.013	0.011	0.011	0.009	0	0.155
Streptomyces leeuwenhoekii	0	0	0	0	0	0	0	0	0.033	0	0.03	0.031	0.036	0.011	0	0.003	0.01	0	0	0	0.154
Prevotella jejuni	0	0	0	0.078	0	0	0.034	0.021	0	0	0.008	0	0	0.011	0	0.001	0	0	0	0	0.153
Vulgatibacter incomptus	0	0	0	0	0	0	0	0.01	0.019	0.021	0.018	0.02	0.018	0.021	0.007	0.006	0.006	0	0.007	0	0.153
Salinisphaera sp. LB1	0.016	0.014	0.012	0	0	0.015	0.012	0	0.01	0	0.012	0.013	0.011	0.012	0.006	0.007	0.007	0.006	0	0	0.153
Aeromonas schubertii	0	0	0.014	0	0	0	0.006	0	0	0	0	0.007	0	0.008	0.016	0.024	0.018	0.015	0.018	0.027	0.153
Pseudomonas prosekii	0	0.009	0	0	0	0	0.015	0.008	0	0	0.011	0.012	0.01	0.01	0.015	0.016	0.018	0.012	0.017	0	0.153
Streptomyces sp. 769	0	0.008	0	0	0	0	0.013	0	0	0	0.032	0.032	0.036	0.012	0	0.006	0.013	0	0	0	0.152
Salinibacterium sp. CGMCC 1.16371	0	0	0	0	0	0	0	0.009	0.014	0.022	0.021	0.029	0.033	0.02	0	0.004	0	0	0	0	0.152
Klebsiella aerogenes	0	0.004	0	0	0	0	0.006	0.017	0.015	0.019	0.016	0.016	0.012	0.023	0	0.007	0.007	0.009	0	0	0.151
Rhodothermus marinus	0	0.005	0	0	0	0.014	0.007	0.01	0.017	0.019	0.018	0.02	0.017	0.02	0	0.004	0	0	0	0	0.151
Pseudomonas extremorientalis	0	0.007	0	0	0	0	0.008	0	0	0	0	0	0	0.006	0.014	0.013	0.014	0.017	0.018	0.054	0.151
Pseudomonas arsenicoxydans	0	0.008	0	0	0	0	0.012	0	0	0	0.009	0.008	0	0.008	0.012	0.012	0.01	0.014	0.008	0.05	0.151
Pseudomonas sp. UW4	0	0.009	0	0	0	0	0.011	0	0	0	0.011	0.01	0	0.009	0.017	0.019	0.018	0.02	0.012	0.014	0.15
Pseudomonas sabulinigri	0.014	0.01	0.013	0	0	0	0.015	0	0	0	0.01	0.009	0.01	0.007	0.011	0.015	0.015	0.011	0.01	0	0.15
Chroococcidiopsis thermalis	0	0	0	0.03	0	0	0.008	0.051	0	0.02	0.014	0.008	0	0.015	0	0.004	0	0	0	0	0.15
Xanthomonas perforans	0	0.088	0	0	0.061	0	0	0	0	0	0	0	0	0.001	0	0	0	0	0	0	0.15
Hyphomicrobium sp. MC1	0	0.007	0	0	0	0	0.005	0.009	0.014	0.018	0.017	0.017	0.015	0.018	0	0.005	0	0	0	0.025	0.15
Pseudomonas cedrina	0	0.012	0	0	0	0	0.01	0.008	0	0	0.012	0.011	0.01	0.01	0.017	0.016	0.015	0.013	0.016	0	0.15
Corynebacterium ammoniagenes	0	0	0	0.035	0	0.036	0.006	0.037	0.029	0	0	0	0	0.005	0	0	0	0	0	0	0.148
Advenella mimigardefordensis	0	0	0	0	0	0	0.018	0	0	0	0	0	0	0.005	0.025	0.022	0.026	0.027	0.025	0	0.148
Rickettsia felis	0	0.006	0	0.023	0	0	0	0	0	0.029	0.022	0.02	0	0.047	0	0	0	0	0	0	0.147
Spirosoma aerolatum	0	0	0	0	0	0	0	0.009	0	0.026	0.026	0.018	0.017	0.025	0	0.003	0	0	0	0.023	0.147
Maricaulis maris	0	0.014	0.01	0	0	0	0.007	0	0	0	0.013	0.012	0.012	0.011	0.014	0.015	0.013	0.013	0.013	0	0.147
Aeromonas veronii	0	0.007	0	0	0	0	0.007	0	0.018	0	0.01	0.01	0	0.008	0.018	0.017	0.016	0.019	0.016	0	0.146
Serratia sp. FGI94	0	0	0	0	0	0.108	0	0	0	0	0	0	0	0.003	0	0	0	0	0	0.034	0.145
Cedecea neteri	0	0.006	0.012	0	0	0	0	0.009	0	0.019	0.018	0.016	0.016	0.017	0.008	0.006	0.007	0	0.009	0	0.143
Pseudomonas sp. NC02	0	0.01	0.01	0	0	0	0.011	0.01	0	0	0.01	0.01	0	0.013	0.014	0.015	0.012	0.016	0.011	0	0.142
Acinetobacter sp. WCHA45	0	0.008	0	0	0	0.028	0	0.015	0	0	0	0	0	0.006	0.007	0.01	0.008	0.012	0	0.048	0.142
Oxalobacter formigenes	0.025	0.008	0.019	0	0	0	0.015	0	0	0	0	0	0	0.005	0.012	0.016	0.011	0.016	0.014	0	0.141
Thermobifida fusca	0	0	0	0	0	0	0	0.011	0.014	0.019	0.018	0.021	0.026	0.021	0	0.006	0.005	0	0	0	0.141
Corynebacterium uterequi	0	0	0	0.025	0	0.027	0	0.026	0.019	0	0.008	0.011	0.012	0.007	0	0.005	0	0	0	0	0.14
Candidatus Promineofilum breve	0	0.006	0	0	0	0	0.005	0.01	0.014	0.016	0.015	0.016	0.015	0.015	0.005	0.004	0.005	0	0	0.013	0.139
Pseudomonas reinekei	0.011	0.013	0.009	0	0	0	0.014	0	0	0	0.009	0.01	0	0.009	0.01	0.013	0.009	0.009	0.01	0.013	0.139
Streptomyces sp. Tue 6075	0	0	0	0	0	0	0	0	0.028	0	0.027	0.025	0.033	0.012	0	0.004	0.009	0	0	0	0.138
Burkholderia pyrrocinia	0	0	0.016	0	0	0	0.019	0	0	0	0	0.012	0	0.006	0.013	0.01	0.015	0.018	0.029	0	0.138
Bifidobacterium longum	0	0	0	0	0	0.024	0	0.027	0.029	0	0.021	0.024	0	0.011	0	0.002	0	0	0	0	0.138
Candidatus Symbiobacter mobilis	0	0.008	0.011	0	0	0	0.011	0	0	0	0	0.007	0	0.006	0.02	0.022	0.019	0.017	0.016	0	0.137
Pseudomonas sp. MT-1	0	0	0	0	0	0	0	0	0	0	0	0	0	0.005	0	0.003	0.005	0	0	0.124	0.137
Snodgrassella alvi	0	0	0	0	0	0	0	0	0	0.036	0.032	0.022	0.014	0.026	0	0.006	0	0	0	0	0.136
Serratia liquefaciens	0	0	0	0	0	0	0.006	0.014	0.019	0	0.01	0.01	0	0.009	0.007	0.008	0.008	0.007	0.009	0.028	0.135
Flavobacteriaceae bacterium 3519-10	0	0	0	0	0	0	0	0	0	0.037	0.033	0.021	0.017	0.023	0	0.004	0	0	0	0	0.135
Janthinobacterium sp. B9-8	0.015	0	0.014	0	0	0	0.01	0	0	0	0	0	0	0.003	0.017	0.019	0.018	0.02	0.018	0	0.134
Neoasaia chiangmaiensis	0	0.004	0.013	0	0	0	0.007	0	0	0.021	0.017	0.016	0.018	0.019	0	0.007	0.005	0.007	0	0	0.134
Kitasatospora albolonga	0	0	0	0	0	0	0	0.015	0.022	0	0.024	0.027	0.026	0.014	0	0.005	0	0	0	0	0.133
Allochromatium vinosum	0	0.016	0.011	0	0	0	0.008	0	0	0	0.014	0.013	0.011	0.014	0.01	0.01	0.008	0.009	0.009	0	0.133
Thioalkalivibrio versutus	0	0.009	0	0	0	0	0.009	0	0	0	0.009	0.01	0.01	0.01	0.012	0.013	0.013	0.012	0.01	0.015	0.132
Neisseria sp. 10023	0	0.006	0	0	0	0.034	0.01	0.021	0	0	0.016	0.009	0	0.016	0	0.007	0.006	0.007	0	0	0.132
Plasmodium coatneyi	0	0	0	0	0	0.042	0	0	0	0	0.027	0.027	0	0.035	0	0.001	0	0	0	0	0.132
Sulfuricaulis limicola	0	0.011	0	0	0	0	0.009	0	0	0	0.013	0.013	0.012	0.014	0.01	0.014	0.007	0.011	0.01	0.008	0.132
Halomonas elongata	0	0.01	0.009	0	0	0	0.009	0	0.011	0	0.012	0.012	0.011	0.01	0.01	0.009	0.01	0.01	0.009	0	0.132
Apis mellifera filamentous virus	0	0	0	0	0	0	0	0.018	0	0.022	0.019	0.028	0.019	0.025	0	0	0	0	0	0	0.131
Burkholderia sp. BDU8	0.016	0.007	0.015	0	0	0	0.013	0	0	0	0.009	0.009	0	0.007	0.011	0.011	0.01	0.01	0.013	0	0.131
Xanthomonas gardneri	0	0.094	0.032	0	0	0	0	0	0	0	0	0	0	0.002	0	0.002	0	0	0	0	0.13
Halomonas sp. SF2003	0.013	0.015	0.014	0	0	0	0.009	0	0	0	0.01	0.008	0	0.007	0.011	0.013	0.009	0.01	0.011	0	0.13
Actinopolyspora erythraea	0	0	0	0	0	0	0	0.01	0.015	0.019	0.019	0.022	0.022	0.02	0	0.003	0	0	0	0	0.13
Salinispora arenicola	0	0	0	0	0	0	0	0.01	0.015	0.018	0.019	0.021	0.023	0.021	0	0.002	0	0	0	0	0.129
Pseudomonas vancouverensis	0	0.011	0	0	0	0	0.011	0	0.011	0	0.012	0.011	0.01	0.011	0.008	0.009	0.005	0	0	0.03	0.129
Streptococcus sp. I-G2	0	0	0	0.032	0.031	0	0.009	0.014	0	0	0	0	0	0.034	0	0.008	0	0	0	0	0.128
Acinetobacter sp. TTH0-4	0	0.012	0	0	0	0	0.007	0.012	0	0	0.008	0.007	0	0.009	0.011	0.014	0.01	0.026	0.011	0	0.127
Cyanobium sp. NIES-981	0	0.005	0	0	0	0	0	0	0	0	0.009	0.009	0	0.007	0	0.003	0.004	0	0	0.09	0.127
Pseudomonas sp. LAB-08	0	0.012	0.009	0	0	0	0.015	0	0	0	0.011	0.01	0	0.01	0.01	0.014	0.008	0.012	0.016	0	0.127
Neomicrococcus aestuarii	0	0	0	0	0	0	0	0.011	0.017	0.019	0.014	0.023	0.028	0.014	0	0.001	0	0	0	0	0.127
Stenotrophomonas sp. SAU14A_NAIMI4_8	0	0.123	0	0	0	0	0	0	0	0	0	0	0	0.002	0	0.001	0	0	0	0	0.126
Acidiphilium cryptum	0	0	0	0	0	0	0	0	0	0	0.038	0.035	0.039	0.013	0	0	0	0	0	0	0.125
Arthrobacter sp. YC-RL1	0	0	0	0	0	0	0	0	0	0	0	0.053	0.061	0.007	0	0.004	0	0	0	0	0.125
Opitutaceae bacterium TAV5	0	0.005	0.009	0	0.017	0	0.007	0.009	0.014	0	0.014	0.015	0.015	0.016	0	0.004	0	0	0	0	0.125
Gallionella capsiferriformans	0.025	0.005	0.021	0	0	0	0.006	0	0	0	0	0	0	0.004	0.011	0.013	0.011	0.016	0.013	0	0.125
Deinococcus sp. 17bor-2	0	0	0	0	0	0.015	0	0.01	0.01	0.017	0.014	0.015	0.016	0.012	0.005	0.005	0.005	0	0	0	0.124
Capnocytophaga sputigena	0	0	0	0.026	0	0.021	0.008	0.018	0	0	0	0	0	0.007	0	0.001	0	0	0	0.043	0.124
Aeromonas media	0	0.007	0.05	0	0.023	0	0.015	0	0	0	0	0	0	0.003	0	0.004	0	0	0	0.021	0.123
Streptomyces cyaneogriseus	0	0	0	0	0	0	0	0	0	0	0.032	0.033	0.041	0.012	0	0.005	0	0	0	0	0.123
Filimonas lacunae	0	0	0	0	0	0	0	0.011	0	0.03	0.025	0.019	0.012	0.024	0	0.002	0	0	0	0	0.123
Serratia sp. YD25	0	0	0	0	0	0	0	0	0	0	0	0	0	0.004	0.007	0.007	0.008	0.007	0	0.09	0.123
Stenotrophomonas sp. YAU14A_MKIMI4_1	0	0.082	0	0	0	0	0	0	0	0	0	0	0	0.002	0	0.004	0.021	0	0	0.013	0.122
Pantoea ananatis	0	0	0	0	0	0	0	0.013	0.023	0.018	0.016	0.019	0.012	0.019	0	0.002	0	0	0	0	0.122
Pseudomonas sp. NS1(2017)	0.011	0	0.008	0	0	0	0.009	0.019	0	0	0	0	0	0.006	0.016	0.015	0.01	0.013	0.015	0	0.122
Cyanobium gracile	0	0.008	0	0	0	0	0	0	0	0	0.009	0.011	0	0.01	0	0.004	0.004	0	0	0.076	0.122
Halorhodospira halophila	0.015	0.01	0.013	0	0	0	0.006	0	0	0	0.01	0.01	0	0.009	0.009	0.01	0.01	0.009	0.011	0	0.122
Corynebacterium testudinoris	0	0	0	0.024	0	0.034	0	0.028	0.019	0	0	0.008	0	0.008	0	0	0	0	0	0	0.121
Sphingobacterium sp. 21	0	0	0	0.04	0	0.041	0	0	0	0	0.014	0.014	0	0.01	0	0.002	0	0	0	0	0.121
Salinispora tropica	0	0	0	0	0	0	0	0.01	0.015	0.019	0.018	0.019	0.023	0.014	0	0.002	0	0	0	0	0.12
Plantactinospora sp. BB1	0	0	0	0	0	0	0	0	0	0	0.03	0.038	0.04	0.011	0	0.001	0	0	0	0	0.12
Methyloceanibacter caenitepidi	0	0.007	0	0	0	0	0	0.009	0.016	0.019	0.017	0.016	0.017	0.017	0	0.002	0	0	0	0	0.12
Collinsella aerofaciens	0	0	0	0	0	0.017	0	0.049	0.036	0	0	0.008	0	0.008	0	0.001	0	0	0	0	0.119
Pseudomonas sp. LG1E9	0	0.01	0	0	0	0	0.009	0.015	0.024	0	0.008	0.007	0	0.008	0	0.009	0.008	0.011	0.01	0	0.119
Gilliamella apicola	0	0	0	0	0	0	0	0	0	0.029	0.023	0.019	0	0.047	0	0	0	0	0	0	0.118
Corynebacterium atypicum	0	0	0	0	0	0.03	0	0.03	0.016	0	0	0.009	0	0.008	0	0.002	0	0	0	0.022	0.117
Fusobacterium periodonticum	0	0	0	0.047	0	0	0.033	0	0	0	0	0	0	0.036	0	0.001	0	0	0	0	0.117
Truepera radiovictrix	0	0	0	0	0	0	0	0.02	0.015	0.016	0.015	0.015	0.015	0.017	0	0.003	0	0	0	0	0.116
Streptomyces pluripotens	0	0	0	0	0	0	0.007	0.012	0.016	0	0.018	0.02	0.023	0.018	0	0.002	0	0	0	0	0.116
Mesorhizobium huakuii	0	0	0	0	0	0	0.015	0	0	0	0	0	0	0.005	0.023	0.008	0.019	0.018	0.028	0	0.116
Phaeodactylum tricornutum	0	0	0	0	0	0	0.005	0.014	0	0.019	0.018	0.018	0.014	0.027	0	0.001	0	0	0	0	0.116
Deinococcus radiodurans	0	0	0	0	0	0	0.006	0.016	0.013	0	0.014	0.014	0.016	0.015	0.007	0.008	0.006	0	0	0	0.115
Thioalkalivibrio sp. K90mix	0	0.007	0	0	0	0	0.009	0	0	0	0.009	0.009	0	0.009	0.015	0.011	0.017	0.013	0.016	0	0.115
Anaerococcus prevotii	0	0	0	0	0	0	0	0.027	0	0	0	0	0	0.002	0	0.002	0	0	0	0.084	0.115
Pseudomonas extremaustralis	0	0.008	0	0	0	0	0.01	0.009	0	0	0.009	0.009	0	0.01	0.008	0.01	0.005	0.01	0.009	0.018	0.115
Lactobacillus fermentum	0	0	0	0.031	0.025	0.033	0	0.023	0	0	0	0	0	0.003	0	0	0	0	0	0	0.115
Micavibrio aeruginosavorus	0	0.009	0	0	0	0	0.006	0	0	0	0	0.006	0	0.007	0.016	0.021	0.015	0.015	0.019	0	0.114
Enterobacter asburiae	0	0	0	0	0	0	0	0	0	0	0.017	0.016	0	0.011	0	0.005	0	0	0	0.065	0.114
Plantactinospora sp. BC1	0	0	0	0	0	0	0	0	0	0	0.03	0.033	0.04	0.009	0	0.001	0	0	0	0	0.113
Elizabethkingia anophelis	0	0	0	0	0	0	0	0	0	0	0	0	0	0.009	0	0.002	0	0	0	0.101	0.112
Hyphomonas neptunium	0	0.005	0	0	0	0	0.005	0.009	0.013	0.015	0.014	0.013	0.014	0.015	0	0.003	0	0	0	0.006	0.112
Pedobacter heparinus	0	0	0	0	0	0	0.018	0	0	0	0.011	0.01	0	0.014	0	0.007	0.008	0.011	0	0.032	0.111
Marinobacter salarius	0.014	0.008	0.012	0	0	0	0.012	0	0	0	0	0	0	0.005	0.01	0.008	0.009	0.013	0	0.02	0.111
Streptococcus agalactiae	0	0	0	0.096	0	0	0.012	0	0	0	0	0	0	0.003	0	0	0	0	0	0	0.111
Actinomyces sp. Chiba101	0	0	0	0	0	0	0	0.013	0.015	0	0.014	0.02	0.021	0.013	0	0.002	0	0	0	0.012	0.11
Candidatus Sulcia muelleri	0	0	0	0	0	0.017	0	0	0	0	0	0	0	0.093	0	0	0	0	0	0	0.11
Streptomyces sp. CFMR 7	0	0	0	0	0	0	0	0	0	0	0.033	0.029	0.038	0.01	0	0	0	0	0	0	0.11
Bordetella sp. HZ20	0.011	0.007	0.01	0	0	0	0.013	0	0	0	0	0	0	0.004	0.012	0.016	0.011	0.013	0.012	0	0.109
Fusarium pseudograminearum	0	0	0	0	0	0.034	0	0.016	0	0	0.018	0.019	0	0.02	0	0.001	0	0	0	0	0.108
Sulfuriferula sp. AH1	0	0.012	0	0	0	0	0.006	0	0	0	0	0	0	0.005	0.015	0.016	0.018	0.015	0.021	0	0.108
Tannerella sp. oral taxon HOT-286	0	0	0	0	0	0.021	0.015	0.064	0	0	0	0	0	0.007	0	0.001	0	0	0	0	0.108
Acinetobacter haemolyticus	0	0.016	0	0	0	0	0.009	0.013	0	0	0	0	0	0.006	0.009	0.014	0.008	0.021	0.012	0	0.108
Pontibacter korlensis	0	0	0	0	0	0	0.007	0.011	0.023	0.019	0.017	0.014	0	0.014	0	0.003	0	0	0	0	0.108
Agrobacterium sp. H13-3	0	0.033	0	0	0.07	0	0	0	0	0	0	0	0	0.002	0	0.002	0	0	0	0	0.107
Halomonas chromatireducens	0.013	0.009	0.011	0	0	0	0.008	0	0	0	0.011	0.01	0	0.012	0.006	0.01	0.008	0.009	0	0	0.107
Sodalis praecaptivus	0	0	0	0	0	0	0	0	0	0	0.011	0.011	0	0.008	0.016	0.011	0.016	0.018	0.016	0	0.107
Pseudomonas versuta	0	0.005	0	0	0	0	0.008	0.022	0.019	0	0.008	0.007	0	0.008	0.008	0.007	0.004	0.006	0	0.004	0.106
Limnohabitans sp. 103DPR2	0	0	0	0	0	0	0.006	0	0	0	0	0	0	0.005	0.017	0.023	0.019	0.017	0.019	0	0.106
Serratia rubidaea	0	0	0	0	0	0.097	0	0	0	0	0	0	0	0.005	0	0.004	0	0	0	0	0.106
Ruegeria sp. TM1040	0	0.012	0	0	0.029	0	0.01	0	0.012	0	0.01	0.009	0	0.011	0	0.006	0.006	0	0	0	0.105
Brenneria sp. EniD312	0	0.005	0	0	0	0	0	0	0	0	0.01	0.011	0	0.011	0.012	0.018	0.011	0.013	0.013	0	0.104
Paracoccus marcusii	0	0.007	0	0	0	0	0	0.018	0.03	0	0	0.008	0	0.006	0.006	0.01	0.008	0.011	0	0	0.104
Epibacterium mobile	0	0.016	0	0	0.039	0	0.01	0	0.011	0	0.008	0.009	0	0.008	0	0.003	0	0	0	0	0.104
Zobellella denitrificans	0	0.016	0	0	0	0	0.009	0	0	0	0.014	0.013	0.013	0.012	0.007	0.007	0.006	0.006	0	0	0.103
Plasmodium falciparum	0	0	0	0	0	0.039	0	0	0	0	0.025	0.022	0	0.017	0	0	0	0	0	0	0.103
Marinobacterium aestuarii	0.012	0.007	0.009	0	0	0	0.007	0	0	0	0.008	0.007	0	0.009	0.009	0.009	0.009	0.009	0.008	0	0.103
Pseudomonas sp. CCOS 191	0	0.009	0.008	0	0	0	0.009	0	0	0	0.008	0.007	0	0.008	0.013	0.01	0.009	0.011	0.011	0	0.103
Eremothecium sinecaudum	0	0	0	0	0	0	0	0	0	0	0.049	0.038	0	0.015	0	0	0	0	0	0	0.102
Serratia plymuthica	0	0	0	0	0	0	0	0	0	0	0.016	0.017	0	0.012	0.009	0.012	0.012	0.01	0.014	0	0.102
Streptomyces sp. S8	0	0	0	0	0	0	0	0	0	0	0.026	0.028	0.032	0.013	0	0.003	0	0	0	0	0.102
Campylobacter gracilis	0	0	0	0	0.065	0	0	0.032	0	0	0	0	0	0.003	0	0.001	0	0	0	0	0.101
Serratia fonticola	0.012	0.005	0.011	0	0	0	0	0	0	0	0.011	0.01	0	0.011	0.006	0.006	0.006	0	0.008	0.014	0.1
Neisseria zoodegmatis	0	0	0	0	0	0.019	0.007	0.03	0.013	0	0.012	0.007	0	0.011	0	0.001	0	0	0	0	0.1
Lactobacillus kullabergensis	0	0	0	0	0	0	0	0	0	0.03	0.022	0.019	0	0.029	0	0	0	0	0	0	0.1
Pseudomonas sp. M30-35	0.012	0.015	0.013	0	0	0	0.01	0	0	0	0	0	0	0.005	0.008	0.01	0.008	0.008	0.011	0	0.1
Bacillus smithii	0	0	0	0.067	0	0.025	0	0	0	0	0	0	0	0.007	0	0	0	0	0	0	0.099
Corynebacterium falsenii	0	0	0	0	0	0.026	0	0.028	0.017	0	0	0.01	0	0.006	0	0.002	0	0	0	0.01	0.099
Pedobacter cryoconitis	0	0	0	0	0	0	0.026	0	0	0	0.012	0.008	0	0.014	0	0.006	0.008	0.009	0.015	0	0.098
Pseudomonas sp. 31-12	0.014	0.006	0.012	0	0	0	0.01	0	0	0	0	0.007	0	0.006	0.008	0.01	0.007	0.009	0.008	0	0.097
Neisseria gonorrhoeae	0	0	0	0	0	0.032	0.01	0.023	0	0	0.016	0	0	0.016	0	0	0	0	0	0	0.097
Aerococcus viridans	0	0	0	0.027	0	0	0	0.011	0	0	0	0	0	0.005	0	0	0	0	0	0.054	0.097
Eggerthella lenta	0	0.006	0	0	0	0	0	0.011	0	0	0.012	0.012	0	0.042	0	0.008	0.006	0	0	0	0.097
Burkholderia sp. MSMB0856	0	0.01	0	0	0	0	0.014	0	0	0	0.012	0.012	0	0.011	0.009	0.007	0.011	0.011	0	0	0.097
Alcanivorax dieselolei	0	0.008	0	0	0	0	0.008	0	0	0	0	0.011	0	0.006	0.013	0.01	0.011	0.017	0.012	0	0.096
Pseudomonas sp. S-6-2	0	0.017	0.008	0	0	0	0.006	0	0.013	0	0.008	0.009	0	0.007	0.007	0.006	0.008	0.006	0	0	0.095
Granulicella mallensis	0	0	0	0	0	0	0	0	0.012	0.019	0.016	0.015	0.014	0.017	0	0.002	0	0	0	0	0.095
endosymbiont of unidentified scaly snail isolate Monju	0	0.013	0	0	0	0	0.007	0	0	0	0.01	0.01	0	0.011	0	0.005	0.005	0	0	0.034	0.095
Gemella morbillorum	0	0	0	0.049	0.018	0	0.02	0	0	0	0	0	0	0.006	0	0.001	0	0	0	0	0.094
Sugiyamaella lignohabitans	0	0	0	0	0	0.042	0	0.014	0	0	0.013	0.012	0	0.013	0	0	0	0	0	0	0.094
Alkalilimnicola ehrlichii	0	0.006	0	0	0	0	0	0	0	0	0.011	0.011	0.01	0.011	0.01	0.009	0.008	0.009	0.008	0	0.093
Lactobacillus helveticus	0	0	0	0	0	0	0	0.089	0	0	0	0	0	0.003	0	0.001	0	0	0	0	0.093
Achromobacter ruhlandii	0	0.091	0	0	0	0	0	0	0	0	0	0	0	0.001	0	0.001	0	0	0	0	0.093
Methyloceanibacter sp. wino2	0	0.007	0	0	0	0	0	0.01	0.014	0	0.016	0.016	0.014	0.014	0	0.002	0	0	0	0	0.093
Bifidobacterium scardovii	0	0	0	0	0	0	0	0	0	0	0.01	0.01	0.027	0.009	0.01	0.009	0.007	0.011	0	0	0.093
Anaeromyxobacter sp. K	0	0	0	0	0	0	0	0	0	0	0.026	0.028	0.027	0.01	0	0	0	0	0	0	0.091
Flavonifractor plautii	0	0	0	0	0	0	0	0.028	0	0	0.017	0.014	0.01	0.022	0	0	0	0	0	0	0.091
Desulfovibrio sp. FW1012B	0	0	0	0	0	0	0.007	0	0	0	0.01	0.012	0.014	0.013	0.007	0.006	0.006	0.007	0.008	0	0.09
Prevotella dentalis	0	0	0	0	0	0	0	0.01	0	0	0	0	0	0.05	0	0.024	0	0.006	0	0	0.09
Blautia hansenii	0	0	0	0	0	0	0	0.021	0	0	0.02	0.019	0	0.017	0.007	0.006	0	0	0	0	0.09
Thioalkalivibrio paradoxus	0	0.025	0.014	0	0	0	0	0	0	0	0.011	0.012	0.012	0.011	0	0.005	0	0	0	0	0.09
Cobetia marina	0.015	0.012	0.011	0	0	0	0.008	0	0	0	0	0.009	0	0.006	0.006	0.008	0.008	0.006	0	0	0.089
Pseudomonas silesiensis	0	0.007	0.009	0	0	0	0.013	0	0	0	0.011	0.011	0.01	0.012	0	0.005	0.005	0.006	0	0	0.089
Gloeobacter kilaueensis	0	0	0.008	0	0	0	0.005	0	0	0	0.007	0.007	0	0.008	0.009	0.01	0.013	0.011	0.011	0	0.089
Caulobacteraceae bacterium OTSz_A_272	0	0.007	0	0	0	0	0	0	0.012	0	0.013	0.013	0.012	0.015	0	0.005	0	0	0	0.012	0.089
Roseovarius sp. TM1035	0	0.016	0	0	0.06	0	0	0	0	0	0	0	0	0.002	0	0.004	0.006	0	0	0	0.088
Fusobacterium nucleatum	0	0	0	0.034	0	0	0.01	0.016	0	0	0	0	0	0.026	0	0.002	0	0	0	0	0.088
Flavobacterium sp. HYN0059	0	0	0	0	0	0	0	0	0	0	0.008	0.007	0	0.008	0	0.004	0	0	0	0.061	0.088
Thioalkalivibrio nitratireducens	0	0.009	0	0	0	0	0	0	0	0	0.012	0.012	0.013	0.009	0	0.005	0	0	0	0.028	0.088
Nitrosospira briensis	0	0	0.008	0	0	0	0.005	0	0	0	0	0	0	0.006	0.012	0.016	0.016	0.01	0.014	0	0.087
Pantoea stewartii	0	0	0	0	0	0	0.006	0	0.014	0	0.01	0.011	0	0.012	0.009	0.007	0.008	0	0.01	0	0.087
Beijerinckia indica	0	0.005	0	0	0	0	0	0	0.01	0	0.013	0.013	0.012	0.015	0	0.006	0.006	0.006	0	0	0.086
Pseudomonas sp. MRSN12121	0.016	0.01	0.014	0	0	0	0.009	0	0	0	0	0	0	0.004	0.007	0.009	0.008	0	0.009	0	0.086
Campylobacter concisus	0	0	0	0.035	0	0	0.006	0	0	0	0	0	0	0.04	0	0.005	0	0	0	0	0.086
Elizabethkingia bruuniana	0	0	0	0	0	0	0	0	0	0	0	0	0	0.001	0	0.001	0	0	0	0.084	0.086
Deinococcus puniceus	0	0	0.011	0	0	0	0.013	0.016	0	0	0.012	0.011	0.011	0.011	0	0.001	0	0	0	0	0.086
Pseudomonas palleroniana	0	0.006	0	0	0	0	0.01	0	0	0	0.008	0.008	0	0.009	0.009	0.01	0.01	0.007	0.008	0	0.085
Verrucomicrobium sp. GAS474	0	0	0	0	0	0	0	0	0.012	0	0.015	0.015	0.015	0.012	0	0.006	0.004	0.006	0	0	0.085
Streptomyces sp. M56	0	0.026	0	0	0	0	0	0	0	0	0	0.052	0	0.007	0	0	0	0	0	0	0.085
Prevotella sp. oral taxon 299	0	0	0	0.065	0	0	0.005	0.01	0	0	0	0	0	0.004	0	0.001	0	0	0	0	0.085
Pseudomonas sp. DR 5-09	0	0.007	0	0	0	0	0.007	0	0	0	0.009	0.009	0	0.008	0.008	0.009	0.009	0.009	0.01	0	0.085
Pseudomonas lini	0	0.006	0	0	0	0	0.007	0	0	0	0	0.007	0	0.007	0	0.009	0.006	0.008	0	0.035	0.085
Buchnera aphidicola	0	0	0	0	0	0.03	0	0	0	0	0	0.007	0	0.047	0	0.001	0	0	0	0	0.085
Pantoea sp. At-9b	0	0	0	0	0	0	0	0.008	0.014	0	0.014	0.014	0.01	0.014	0.006	0.004	0	0	0	0	0.084
Dickeya dadantii	0	0	0	0	0	0	0	0	0	0	0.023	0.023	0	0.008	0.01	0.009	0.011	0	0	0	0.084
Lactobacillus amylovorus	0	0	0	0	0	0	0	0.062	0	0	0	0	0	0.018	0	0.003	0	0	0	0	0.083
Synechococcus sp. KORDI-100	0	0	0	0	0	0	0	0	0	0	0	0	0	0.001	0	0	0	0	0	0.082	0.083
Desulfarculus baarsii	0	0.005	0	0	0	0	0	0	0	0	0.014	0.013	0.015	0.013	0	0.004	0.006	0	0	0.013	0.083
Enterococcus cecorum	0	0	0	0	0	0	0	0	0	0	0	0	0	0.008	0	0.001	0	0	0	0.073	0.082
Micrococcus sp. 28	0	0	0	0	0	0	0	0.031	0.051	0	0	0	0	0	0	0	0	0	0	0	0.082
Mucilaginibacter sp. PAMC 26640	0	0	0	0	0	0	0.006	0	0	0.019	0.015	0.01	0	0.02	0	0.005	0.006	0	0	0	0.081
Pseudomonas cerasi	0	0	0	0	0	0	0.007	0	0	0	0	0	0	0.001	0	0	0	0	0	0.073	0.081
Anoxybacillus flavithermus	0	0	0	0	0	0	0	0.014	0	0	0	0	0	0.003	0	0.001	0	0	0	0.062	0.08
Rubrobacter radiotolerans	0	0	0	0	0	0	0	0.01	0.011	0	0.013	0.014	0.016	0.015	0	0.001	0	0	0	0	0.08
Aeromonas salmonicida	0	0.047	0	0	0	0	0.009	0	0	0	0	0.012	0	0.008	0	0.003	0	0	0	0	0.079
[Enterobacter] lignolyticus	0	0.007	0	0	0	0	0	0	0	0.017	0.014	0.012	0.013	0.013	0	0.003	0	0	0	0	0.079
Oceanimonas sp. GK1	0	0.009	0	0	0	0	0	0	0	0	0	0	0	0.007	0.006	0.01	0.009	0	0	0.038	0.079
Kozakia baliensis	0	0.009	0	0	0	0	0	0	0	0	0.014	0.014	0.016	0.013	0	0.006	0.006	0	0	0	0.078
Corynebacterium glyciniphilum	0	0	0	0	0	0	0	0.019	0.033	0	0.008	0.009	0	0.008	0	0.001	0	0	0	0	0.078
Marinobacter hydrocarbonoclasticus	0	0.02	0.009	0	0	0	0	0	0	0	0	0	0	0.006	0.011	0.009	0.007	0	0	0.016	0.078
Geobacter sp. M18	0	0.006	0	0	0	0	0	0	0	0	0.018	0.018	0.02	0.014	0	0.002	0	0	0	0	0.078
Salinibacter ruber	0	0.005	0	0	0	0	0	0	0	0	0.01	0.011	0.01	0.01	0.009	0.009	0.007	0.006	0	0	0.077
Geobacillus lituanicus	0	0	0	0	0	0	0	0	0	0	0	0	0	0.001	0	0	0	0	0	0.076	0.077
Paenibacillus sp. RUD330	0	0	0	0	0	0	0.009	0	0	0	0.009	0.01	0	0.007	0.008	0.01	0.009	0.012	0	0.003	0.077
Tannerella forsythia	0	0	0	0	0	0	0	0.015	0	0	0	0	0	0.062	0	0	0	0	0	0	0.077
Actinomyces pacaensis	0	0	0	0	0.029	0.017	0.014	0.008	0	0	0	0	0	0.006	0	0.002	0	0	0	0	0.076
Prevotella denticola	0	0	0	0.019	0	0	0	0.023	0	0	0	0	0	0.031	0	0.003	0	0	0	0	0.076
Niabella soli	0	0	0	0	0	0	0	0	0	0.022	0.021	0.015	0	0.018	0	0	0	0	0	0	0.076
Pantoea rwandensis	0	0	0	0	0	0	0	0.011	0.01	0	0.011	0.012	0.01	0.011	0	0.004	0.006	0	0	0	0.075
Pantoea alhagi	0	0	0	0	0	0	0	0	0	0	0.013	0.011	0.012	0.014	0.006	0.006	0.006	0.007	0	0	0.075
Yarrowia lipolytica	0	0	0	0	0	0.028	0	0.017	0	0	0.008	0.008	0	0.014	0	0	0	0	0	0	0.075
Streptomyces sp. CLI2509	0	0	0	0	0	0	0	0	0	0	0	0.069	0	0.005	0	0	0	0	0	0	0.074
Mucilaginibacter paludis	0	0	0	0	0	0	0.006	0	0	0.02	0.016	0.012	0	0.018	0	0.002	0	0	0	0	0.074
Moraxella catarrhalis	0	0	0	0	0	0.049	0	0.021	0	0	0	0	0	0.004	0	0	0	0	0	0	0.074
Corynebacterium terpenotabidum	0	0	0	0	0	0	0	0.014	0.011	0	0.01	0.012	0.013	0.01	0	0.004	0	0	0	0	0.074
Corynebacterium aquilae	0	0	0	0	0	0	0	0.019	0.011	0	0	0.007	0	0.006	0.006	0.009	0.007	0.009	0	0	0.074
Streptomyces sp. 3211	0	0	0	0	0	0	0	0	0	0	0.031	0.034	0	0.007	0	0.001	0	0	0	0	0.073
Plasmodium yoelii	0	0	0	0	0	0	0	0	0	0	0.02	0.019	0	0.031	0	0.003	0	0	0	0	0.073
Symbiobacterium thermophilum	0	0	0	0	0	0	0	0	0.012	0	0.013	0.013	0.014	0.011	0	0.004	0	0.006	0	0	0.073
Citrobacter koseri	0	0	0	0	0	0	0	0	0	0	0.03	0.022	0	0.007	0	0.005	0.009	0	0	0	0.073
Roseobacter denitrificans	0	0.012	0	0	0.024	0	0.007	0	0	0	0.009	0.01	0	0.007	0	0.003	0	0	0	0	0.072
Acinetobacter nosocomialis	0	0	0	0	0	0	0	0	0	0	0	0	0	0.005	0	0.008	0.007	0.01	0.008	0.034	0.072
Bifidobacterium adolescentis	0	0	0	0	0	0	0	0.026	0.039	0	0	0	0	0.006	0	0.001	0	0	0	0	0.072
Corynebacterium renale	0	0	0	0	0	0.017	0	0.018	0.012	0	0	0	0	0.005	0	0.003	0	0	0	0.017	0.072
Scytonema sp. HK-05	0	0	0	0	0	0	0	0.032	0	0	0.026	0	0	0.014	0	0	0	0	0	0	0.072
Pseudomonas granadensis	0	0	0	0	0	0	0.007	0	0	0	0.008	0.008	0	0.005	0.011	0.008	0.008	0.008	0.009	0	0.072
Niabella ginsenosidivorans	0	0	0	0	0	0	0	0	0	0.02	0.016	0.012	0	0.019	0	0.004	0	0	0	0	0.071
Asaia bogorensis	0	0	0	0	0	0	0	0	0	0	0.009	0.01	0.011	0.014	0.006	0.007	0.006	0.008	0	0	0.071
Peptostreptococcaceae bacterium oral taxon 929	0	0	0	0	0	0	0	0.045	0	0	0	0	0	0.004	0	0.003	0	0	0	0.019	0.071
Aggregatibacter aphrophilus	0	0	0	0.023	0	0	0.006	0.013	0	0	0	0	0	0.029	0	0	0	0	0	0	0.071
Atopobium parvulum	0	0	0	0.021	0.022	0	0.01	0.01	0	0	0	0	0	0.007	0	0	0	0	0	0	0.07
Eikenella corrodens	0	0	0	0	0	0.021	0.007	0.017	0.014	0	0	0	0	0.008	0	0.003	0	0	0	0	0.07
Pseudomonas sp. GR 6-02	0	0.006	0	0	0	0	0.005	0	0	0	0	0	0	0.004	0.011	0.009	0.012	0.008	0.014	0	0.069
Aeromonas caviae	0	0	0	0	0	0	0	0	0	0	0	0	0	0.003	0.019	0.006	0.017	0.024	0	0	0.069
Raphidiopsis curvata	0	0	0	0	0	0	0	0	0	0	0	0	0	0.001	0	0	0	0	0	0.068	0.069
Acetobacter aceti	0	0	0	0	0	0	0	0	0	0	0.018	0.016	0.02	0.012	0	0.003	0	0	0	0	0.069
Arthrobacter sp. IHBB 11108	0	0	0	0	0	0	0	0	0	0	0.011	0.017	0.023	0.016	0	0.001	0	0	0	0	0.068
Lactobacillus johnsonii	0	0	0	0	0	0	0	0.061	0	0	0	0	0	0.006	0	0.001	0	0	0	0	0.068
Pedobacter sp. PACM 27299	0	0	0	0	0	0	0.023	0	0	0	0.011	0.009	0	0.013	0	0.005	0.007	0	0	0	0.068
Halothiobacillus sp. LS2	0	0.006	0.009	0	0	0	0.007	0	0	0	0	0	0	0.008	0.007	0.007	0.007	0	0	0.017	0.068
Bacteroides fragilis	0	0	0	0	0	0	0	0.032	0	0	0.011	0.009	0	0.015	0	0.001	0	0	0	0	0.068
Pseudomonas sp. K-62	0	0	0	0	0	0	0	0	0	0	0.015	0.011	0.014	0.017	0	0.001	0	0	0	0.01	0.068
Pseudomonas sp. TKP	0	0	0	0	0	0	0	0	0	0	0	0	0	0.002	0	0.003	0	0	0	0.063	0.068
Psychrobacter alimentarius	0	0	0	0	0	0	0	0.048	0	0	0.014	0	0	0.006	0	0	0	0	0	0	0.068
Streptococcus mutans	0	0	0	0	0.041	0	0	0.012	0	0	0	0	0	0.012	0	0.003	0	0	0	0	0.068
Magnetospira sp. QH-2	0	0	0	0	0	0	0	0	0	0	0.01	0.011	0.009	0.012	0	0.005	0.005	0.007	0.009	0	0.068
Komagataeibacter medellinensis	0	0	0	0	0	0	0	0	0	0	0.014	0.014	0.016	0.013	0	0.005	0.006	0	0	0	0.068
Acidihalobacter ferrooxidans	0	0.007	0	0	0	0	0.007	0	0	0	0.009	0.009	0	0.01	0.007	0.007	0.005	0.006	0	0	0.067
Pseudomonas salegens	0	0.009	0	0	0	0	0.005	0	0	0	0	0	0	0.006	0.01	0.01	0.008	0.009	0.01	0	0.067
Paenibacillus sp. 32O-W	0	0	0	0	0	0	0	0	0	0	0	0	0	0.006	0	0.002	0	0	0	0.059	0.067
Neisseria sp. 10022	0	0	0	0	0	0	0.009	0.016	0	0	0.014	0.007	0	0.018	0	0.003	0	0	0	0	0.067
Paenibacillus mucilaginosus	0	0.009	0	0	0	0	0.008	0	0	0	0.012	0.013	0	0.011	0	0.007	0.006	0	0	0	0.066
Methylomonas denitrificans	0	0.004	0	0	0	0	0	0	0	0	0	0	0	0.004	0.008	0.008	0.007	0.012	0.023	0	0.066
Streptomyces sp. Tu6071	0	0	0	0	0	0	0	0	0	0	0	0.057	0	0.008	0	0.001	0	0	0	0	0.066
Limnochorda pilosa	0	0	0	0	0	0	0	0	0	0	0.013	0.012	0.013	0.013	0.005	0.004	0.005	0	0	0	0.065
Fimbriimonas ginsengisoli	0	0	0	0	0	0	0	0	0	0	0.011	0.01	0	0.012	0.007	0.009	0.006	0.01	0	0	0.065
Pseudomonas syringae group genomosp. 3	0	0.018	0	0	0	0	0.04	0	0	0	0	0	0	0.005	0	0.001	0	0	0	0	0.064
Gibbsiella quercinecans	0	0	0	0	0	0	0.006	0	0	0	0.009	0.01	0	0.009	0.006	0.007	0.006	0	0	0.011	0.064
Porphyromonas gingivalis	0	0	0	0	0	0	0	0.059	0	0	0	0	0	0.005	0	0	0	0	0	0	0.064
Staphylococcus equorum	0	0	0	0.025	0	0	0	0	0	0	0	0	0	0.005	0	0.004	0	0	0	0.03	0.064
Mucilaginibacter gotjawali	0	0	0	0	0	0	0.007	0	0	0.017	0.014	0.01	0	0.014	0	0.002	0	0	0	0	0.064
Pseudomonas xinjiangensis	0	0.014	0	0	0	0	0.008	0	0.011	0	0.009	0.008	0	0.01	0	0.004	0	0	0	0	0.064
Sinorhizobium sp. M14	0	0	0	0	0	0	0	0	0.063	0	0	0	0	0.001	0	0	0	0	0	0	0.064
Actinomyces gaoshouyii	0	0	0	0	0	0	0	0.009	0	0	0.011	0.016	0.016	0.01	0	0.002	0	0	0	0	0.064
Meiothermus silvanus	0	0	0	0	0	0	0	0.023	0	0	0	0	0	0.006	0.011	0.009	0.007	0.008	0	0	0.064
Geobacillus thermocatenulatus	0	0	0	0	0	0	0	0	0	0	0	0	0	0.001	0	0.001	0	0	0	0.062	0.064
Altererythrobacter ishigakiensis	0	0	0	0	0	0	0	0	0.012	0	0.011	0.009	0.011	0.011	0.005	0.005	0	0	0	0	0.064
Acinetobacter sp. TGL-Y2	0	0.008	0	0	0	0	0	0	0	0	0	0	0	0.004	0.007	0.012	0.009	0.015	0.008	0	0.063
Psychrobacter sp. P11F6	0	0	0	0	0	0.037	0	0.022	0	0	0	0	0	0.004	0	0	0	0	0	0	0.063
Komagataeibacter hansenii	0	0.011	0	0	0	0	0	0	0	0	0.013	0.011	0.012	0.015	0	0.001	0	0	0	0	0.063
Haemophilus influenzae	0	0	0	0.029	0	0	0.007	0.018	0	0	0	0	0	0.007	0	0.001	0	0	0	0	0.062
Pseudomonas migulae	0	0	0	0	0	0	0	0	0	0	0	0	0	0	0	0.001	0	0	0	0.061	0.062
Chryseobacterium gallinarum	0	0	0	0	0	0	0	0	0	0	0	0	0	0.008	0	0	0	0	0	0.054	0.062
Desulfuromonas sp. DDH964	0	0.004	0	0	0	0	0	0	0	0	0.009	0.011	0	0.011	0.006	0.007	0.006	0.008	0	0	0.062
Thermaerobacter marianensis	0	0	0	0	0	0	0	0	0.011	0	0.011	0.011	0.012	0.014	0	0.003	0	0	0	0	0.062
Mucilaginibacter mallensis	0	0.006	0	0	0	0	0	0	0	0.017	0.014	0.01	0	0.014	0	0.001	0	0	0	0	0.062
Desulfovibrio magneticus	0	0.005	0.009	0	0	0	0.006	0	0	0	0.009	0.01	0	0.013	0	0.006	0.004	0	0	0	0.062
Pectobacterium carotovorum	0	0.007	0	0	0	0	0	0	0	0	0.019	0.021	0	0.013	0	0.002	0	0	0	0	0.062
Dactylococcopsis salina	0	0	0	0	0	0	0	0	0	0	0	0	0	0.004	0	0	0	0	0	0.058	0.062
Lactobacillus sakei	0	0	0	0	0	0	0	0	0	0	0	0	0	0.001	0	0	0	0	0	0.061	0.062
Oceanithermus profundus	0	0	0	0	0	0	0	0	0.012	0	0.012	0.011	0.012	0.012	0	0.002	0	0	0	0	0.061
Flammeovirgaceae bacterium 311	0	0	0	0	0	0	0.005	0	0	0.016	0.013	0.011	0	0.015	0	0.001	0	0	0	0	0.061
Belliella baltica	0	0	0	0	0	0	0	0	0	0	0	0	0	0.004	0	0	0	0	0	0.057	0.061
Arthrobacter sp. LS16	0	0	0	0	0	0	0	0	0	0	0	0.052	0	0.007	0	0.002	0	0	0	0	0.061
Chitinophaga pinensis	0	0	0	0	0	0	0	0	0	0.017	0.015	0.011	0	0.015	0	0.002	0	0	0	0	0.06
Vibrio coralliilyticus	0	0	0	0	0	0	0	0.015	0	0	0.014	0.012	0	0.018	0	0.001	0	0	0	0	0.06
Jeotgalicoccus saudimassiliensis	0	0	0	0	0	0	0	0.012	0.01	0	0.01	0.014	0	0.013	0	0.001	0	0	0	0	0.06
Leuconostoc carnosum	0	0	0	0	0	0	0	0	0	0	0	0	0	0.001	0	0	0	0	0	0.058	0.059
Deinococcus peraridilitoris	0	0.004	0	0	0	0	0.005	0	0	0	0.009	0.01	0.011	0.011	0	0.005	0.004	0	0	0	0.059
Rhodococcus sp. WMMA185	0	0	0	0	0	0	0	0	0.011	0	0.011	0.013	0.013	0.011	0	0	0	0	0	0	0.059
Pseudomonas veronii	0	0	0	0	0	0	0	0	0	0	0	0	0	0.003	0	0.001	0	0	0	0.055	0.059
Deinococcus soli Cha et al. 2016	0	0	0	0	0	0	0	0	0	0	0.011	0.013	0.014	0.011	0	0.005	0.005	0	0	0	0.059
Bdellovibrio bacteriovorus	0	0	0	0	0	0	0	0	0	0	0	0	0	0.008	0	0.004	0	0	0	0.047	0.059
Listeria monocytogenes	0	0	0	0	0	0	0	0	0	0	0	0	0	0.005	0	0.003	0	0	0	0.051	0.059
Anderseniella sp. Alg231-50	0	0.004	0	0	0	0	0	0	0.011	0	0.01	0.01	0.01	0.011	0	0.002	0	0	0	0	0.058
Candidatus Phaeomarinobacter ectocarpi	0	0	0	0	0	0	0	0	0	0	0.009	0.008	0	0.009	0.005	0.006	0.005	0.007	0.009	0	0.058
Alcanivorax xenomutans	0	0.012	0	0	0	0	0	0	0.016	0	0	0	0	0.007	0.009	0.006	0.008	0	0	0	0.058
Desulfomicrobium baculatum	0.018	0	0.015	0	0	0	0.008	0	0	0	0	0	0	0.006	0	0.005	0.006	0	0	0	0.058
Pedobacter steynii	0	0	0	0	0	0	0.021	0	0	0	0.01	0.008	0	0.013	0	0.006	0	0	0	0	0.058
Streptomyces sp. Sge12	0	0.015	0	0	0	0	0	0	0	0	0	0.029	0	0.008	0	0.006	0	0	0	0	0.058
Pirellula staleyi	0	0	0	0	0	0	0	0	0	0	0.007	0.007	0	0.008	0	0.002	0	0	0	0.033	0.057
Cronobacter sakazakii	0	0	0	0	0	0	0	0	0	0	0	0.016	0	0.009	0	0.007	0.009	0.016	0	0	0.057
Shimwellia blattae	0	0	0	0	0	0	0	0	0	0	0.014	0.011	0.013	0.014	0	0.005	0	0	0	0	0.057
Streptococcus intermedius	0	0	0	0	0.025	0	0.008	0.011	0	0	0	0	0	0.008	0	0.005	0	0	0	0	0.057
Porphyromonas asaccharolytica	0	0	0	0	0	0	0	0.019	0.012	0	0	0	0	0.006	0	0.02	0	0	0	0	0.057
Pseudomonas sp. SWI44	0	0.035	0	0	0.017	0	0	0	0	0	0	0	0	0.001	0	0.003	0	0	0	0	0.056
Pectobacterium atrosepticum	0	0	0	0	0	0	0	0	0	0	0	0	0	0.002	0.016	0.009	0.012	0.017	0	0	0.056
Bacillus megaterium	0	0	0	0	0	0	0	0	0	0	0.025	0	0	0.009	0	0.002	0	0	0	0.02	0.056
Marinithermus hydrothermalis	0	0	0	0	0	0	0	0	0	0	0	0.007	0	0.006	0.005	0.007	0.005	0	0	0.026	0.056
Rathayibacter toxicus	0	0	0	0	0	0	0	0	0	0	0.01	0.013	0.018	0.01	0	0.005	0	0	0	0	0.056
Pseudomonas mediterranea	0	0.006	0	0	0	0	0.009	0	0	0	0.009	0.01	0	0.011	0	0.007	0.004	0	0	0	0.056
Pseudomonas thivervalensis	0	0.011	0	0	0	0	0.007	0	0	0	0.007	0.007	0	0.011	0	0.007	0.006	0	0	0	0.056
Leishmania major	0	0	0	0	0	0	0	0	0	0	0.019	0.019	0	0.013	0	0.005	0	0	0	0	0.056
Kushneria marisflavi	0.017	0.007	0.014	0	0	0	0	0	0	0	0	0	0	0.005	0.006	0.007	0	0	0	0	0.056
[truncated: 2,464 more rows]

## Sheet: 9. Overlap_analysis_genus
Supplemental Table 9. Overlap_analysis_genus. Comparison of the 3 taxonomic classifier approaches at the genus level
[truncated: 2,249 more rows]

[truncated: 7 more sheets: 10. Overlap_analysis_species, 11. HUMAnN2_Relative_PathAbund, 12. KEGG_annotations, 13. Assembly_Statistics, 14. Sample_4-1_Assembly, 15. Sample_3-7_Assembly, 16. M_osloensis_Annotation]
