# Supplementary material for: Multi-faceted metagenomic analysis of spacecraft associated surfaces reveal planetary protection relevant microbial composition
Source: PLoS One. 2023 Mar 22;18(3):e0282428. doi: 10.1371/journal.pone.0282428 (PMC10032485; doi:10.1371/journal.pone.0282428)
Supplement: S3 File — (XLSX) [file pone.0282428.s003.xlsx]

## Sheet: 2-5
Genus	# Scaffolds
Mycolicibacterium	3626
Massilia	2965
Sphingomonas	2370
Pseudoxanthomonas	2043
Pseudomonas	1238
unknown	621
Paracoccus	599
Aureobasidium	342
Bradyrhizobium	246
Luteimonas	180
Haematobacter	152
Cereibacter	141
Rhizobium	136
Duganella	128
Stenotrophomonas	127
Rhodobacter	118
Mycobacterium	116
Sphingobium	109
Frigidibacter	98
Brevundimonas	95
Xanthomonas	93
Cutibacterium	88
Paraburkholderia	86
Ancylobacter	69
Starkeya	66
Aureimonas	63
Dyadobacter	62
Janthinobacterium	61
Hymenobacter	54
Lysobacter	53
Agrobacterium	52
Rhodovulum	49
Exiguobacterium	45
Gemmobacter	41
Salipiger	40
Fuscovulum	37
Pinus	37
Shinella	37
Canis	30
Ralstonia	26
Variovorax	26
Novosphingobium	25
Acinetobacter	23
Thermomonas	23
Burkholderia	21
Celeribacter	20
Lactococcus	20
Comamonas	19
Mesorhizobium	19
Rhizorhabdus	19

## Sheet: 2-6
Genus	# Scaffolds
Mycolicibacterium	3990
Staphylococcus	3070
Cutibacterium	2536
Corynebacterium	1812
Bradyrhizobium	1466
Pinus	1047
unkown	926
Homo	729
Streptococcus	468
Paraburkholderia	417
Pseudomonas	306
Flavobacterium	238
Burkholderia	185
Hymenobacter	165
Naegleria	141
Canis	117
Mycobacterium	115
Ralstonia	112
Variovorax	104
Acinetobacter	89
Rhodopseudomonas	89
Massilia	85
Rothia	80
Brevundimonas	79
Triticum	68
Sphingomonas	64
Paracoccus	63
Neisseria	61
Afipia	53
Nocardioides	51
Actinomyces	47
Lawsonella	44
Methylobacterium	40
Micrococcus	40
Tardiphaga	39
Aureobasidium	38
Quercus	38
Malassezia	36
Sulfitobacter	35
Nitrobacter	34
Janthinobacterium	32
Haemophilus	31
Brassica	26
Schaalia	26
Stenotrophomonas	25
Lactococcus	24
Mesorhizobium	24
Prevotella	23
Streptomyces	23
Gossypium	22

## Sheet: 2-7
Genus	# Scaffolds
Pseudoxanthomonas	3615
Pseudomonas	3589
Brevundimonas	3142
Mycolicibacterium	3031
Rhizobium	1511
Cutibacterium	1357
Rothia	1151
Streptococcus	1112
Luteimonas	1020
Paracoccus	860
Agrobacterium	704
Xanthomonas	640
Corynebacterium	633
Actinomyces	566
Sphingobium	448
Schaalia	413
unknown	382
Haematobacter	233
Stenotrophomonas	223
Pinus	212
Bradyrhizobium	200
Cereibacter	156
Lysobacter	137
Starkeya	129
Rhodobacter	122
Shinella	117
Zea	111
Ancylobacter	100
Aureobasidium	90
Frigidibacter	88
Mycobacterium	87
Sphingomonas	84
Acinetobacter	78
Gemmobacter	77
Paraburkholderia	75
Massilia	72
Peteryoungia	72
Mesorhizobium	57
Fuscovulum	56
Comamonas	55
Staphylococcus	53
Thermomonas	47
Salipiger	41
Sinorhizobium	38
Variovorax	37
Rhodovulum	33
Methylobacterium	32
Xanthobacter	32
Paraoceanicella	29
Aureimonas	28

## Sheet: 2-8
Genus	# Scaffolds
Mycolicibacterium	3201
Cutibacterium	1244
Pinus	549
unknown	316
Corynebacterium	222
Bradyrhizobium	132
Massilia	118
Mycobacterium	98
Aureobasidium	74
Quercus	66
Paraburkholderia	63
Herbaspirillum	61
Hymenobacter	50
Neisseria	49
Triticum	46
Sphingomonas	42
Janthinobacterium	40
Cupriavidus	37
Pseudomonas	37
Variovorax	36
Arachnia	35
Brevundimonas	35
Ralstonia	26
Collimonas	23
Burkholderia	22
Paracoccus	22
Allium	21
Methylobacterium	21
Noviherbaspirillum	20
Rothia	18
Canis	17
Staphylococcus	17
Acyrthosiphon	15
Duganella	15
Mycobacteroides	14
Nocardioides	14
Rhodococcus	14
Streptococcus	14
Micrococcus	13
Nocardia	13
Fagus	11
Homo	11
Kocuria	11
Microbacterium	11
Stenotrophomonas	11
Undibacterium	11
Pseudoxanthomonas	10
Bos	8
Schaalia	8
Schlegelella	8

## Sheet: 2-9
Genus	# Scaffolds
Massilia	109964
Hymenobacter	11692
Sphingomonas	6957
Aureobasidium	5740
Mycolicibacterium	5212
Pseudomonas	4441
Variovorax	4304
Duganella	4070
Cutibacterium	3543
Staphylococcus	3238
Corynebacterium	3134
Pinus	2618
Janthinobacterium	2408
Acinetobacter	2234
Streptococcus	1885
Prosopis	1264
Neisseria	878
Arthrobacter	833
Brevundimonas	776
Bradyrhizobium	723
Herbaspirillum	685
Paracoccus	655
Triticum	626
Cupriavidus	593
Burkholderia	578
Carnobacterium	468
Homo	449
Paraburkholderia	448
Rhizobium	445
Sphingobium	438
Rothia	437
Pedobacter	408
Acidovorax	378
Quercus	362
Acacia	329
Pseudoxanthomonas	309
Ralstonia	282
Schaalia	262
Achromobacter	261
Collimonas	246
Agrobacterium	227
Haemophilus	201
Xylophilus	191
Stenotrophomonas	182
Hydrogenophaga	179
Xanthomonas	179
Mycobacterium	178
Rhodoferax	153
Prevotella	152
Haematobacter	144

## Sheet: 3-7
Genus	# Scaffolds
Corynebacterium	19078
Malassezia	13524
Staphylococcus	9214
Cutibacterium	9033
Canis	7394
Pinus	6769
Paracoccus	5938
Triticum	4768
Acinetobacter	3641
Homo	3476
Moraxella	3265
Streptococcus	3223
Neisseria	2706
Micrococcus	2570
Bradyrhizobium	2397
Variovorax	2397
Aureobasidium	1947
Pseudomonas	1830
Kocuria	1811
Dermacoccus	1696
Xanthomonas	1526
Dermabacter	1446
Lactobacillus	1444
Hymenobacter	1361
Sphingomonas	1216
Rothia	1198
Luteimonas	1164
Quercus	1137
Massilia	1132
Mycolicibacterium	1045
Actinomyces	1041
Linepithema	1018
Lautropia	992
Pantoea	938
Nocardioides	898
Olea	717
Methylobacterium	619
Skermanella	613
Frankliniella	593
Bacteroides	556
Alternaria	489
Mycobacterium	446
Cupriavidus	420
Roseomonas	420
Prevotella	405
Brevibacterium	404
Janibacter	399
Aegilops	367
Phocaeicola	349
Haemophilus	347

## Sheet: 3-8
Genus	# Scaffolds
Mycolicibacterium	4661
Paracoccus	3056
Cutibacterium	2033
Micrococcus	1890
Corynebacterium	1337
Moraxella	663
Brevundimonas	642
Sphingomonas	581
Kocuria	565
Bradyrhizobium	440
Nocardioides	383
Pseudomonas	363
Massilia	325
Canis	228
Triticum	227
Malassezia	195
Pinus	163
Janibacter	152
Mycobacterium	145
Paraburkholderia	144
Brachybacterium	139
Xanthomonas	132
Microbacterium	115
Acinetobacter	112
Homo	111
Rhizobium	110
Stenotrophomonas	110
Brevibacterium	101
Roseomonas	95
Streptomyces	94
Ornithinimicrobium	89
Sphingobium	89
Medicago	80
Variovorax	73
Burkholderia	72
Ralstonia	69
Hymenobacter	61
Methylobacterium	58
Modestobacter	58
Lysobacter	53
Novosphingobium	52
Rhodococcus	52
Pantoea	51
Devosia	50
Sphingopyxis	47
Mesorhizobium	45
Haematobacter	44
Pseudoxanthomonas	42
Lawsonella	41
Luteimonas	40

## Sheet: 4-1
Genus	# Scaffolds
Sphingomonas	5474
Arthrobacter	4912
Methylobacterium	3659
Massilia	2642
Pinus	2641
Mycolicibacterium	2025
Acinetobacter	1349
Priestia	1337
Sanguibacter	1077
Pseudomonas	1013
Hymenobacter	986
Cedrus	984
Neisseria	970
Variovorax	919
Picea	910
Modestobacter	898
Roseomonas	736
Methylorubrum	714
Lonsdalea	680
Paracoccus	666
Quercus	652
Cutibacterium	554
Curtobacterium	540
Sphingobium	538
Triticum	484
Aureobasidium	460
Cupriavidus	425
Herbaspirillum	351
Moraxella	325
Duganella	291
Timema	280
Alternaria	279
Zelkova	279
Blastococcus	258
Bradyrhizobium	252
Microbacterium	252
Streptococcus	236
Burkholderia	227
Nocardioides	223
Fagus	218
Spirosoma	217
Populus	216
Geodermatophilus	195
Janthinobacterium	191
Rhodococcus	191
Clavibacter	187
Pantoea	179
Streptomyces	178
Rhizorhabdus	171
Medicago	162

## Sheet: 4-2
Genus	# Scaffolds
Arthrobacter	1875
Sphingomonas	1686
Methylobacterium	1625
Sanguibacter	1232
Mycolicibacterium	1190
Neisseria	710
Pinus	679
Massilia	544
Cedrus	509
Priestia	427
Variovorax	338
Methylorubrum	272
Acinetobacter	248
Roseomonas	243
Moraxella	226
Cutibacterium	221
Picea	215
Sphingobium	196
Cupriavidus	182
Modestobacter	178
Herbaspirillum	155
Pseudomonas	153
Zelkova	141
Quercus	130
Lonsdalea	91
Noviherbaspirillum	91
Timema	88
Curtobacterium	84
Hymenobacter	83
Sapindus	80
Burkholderia	79
Atethmia	70
Fagus	70
Janthinobacterium	68
Achromobacter	61
Solanum	60
Blastococcus	59
Duganella	59
Mycobacterium	59
Schlegelella	58
Collimonas	54
Paracoccus	52
Populus	52
Ulmus	52
Bordetella	49
Hydrogenophaga	49
Verbascum	48
Gossypium	47
Ralstonia	46
Streptococcus	46

## Sheet: 4-4
Genus	# Scaffolds
Arthrobacter	5345
Sphingomonas	4879
Methylobacterium	4194
Mycolicibacterium	3648
Sanguibacter	2614
Massilia	2356
Modestobacter	1651
Moraxella	1458
Curtobacterium	1193
Pinus	989
Roseomonas	933
Priestia	830
Methylorubrum	808
Pseudomonas	744
Variovorax	595
Cutibacterium	505
Rhodococcus	471
Bradyrhizobium	468
Hymenobacter	440
Clavibacter	412
Sphingobium	403
Blastococcus	390
Paracoccus	388
Cupriavidus	376
Microbacterium	338
Geodermatophilus	335
Picea	329
Burkholderia	267
Duganella	266
Triticum	258
Rathayibacter	257
Aureobasidium	235
Quercus	230
Nocardioides	228
Frigoribacterium	209
Streptomyces	198
Neisseria	195
Herbaspirillum	194
Kocuria	187
Cellulomonas	171
Ramlibacter	164
Azospirillum	150
Mycetocola	150
Achromobacter	149
Ralstonia	146
Sphingopyxis	140
Roseococcus	139
Timema	139
Mycobacterium	131
Microvirga	128

[truncated: 8 more sheets: 4-5, 5-1, 5-2, 5-3, 5-4, 5-5, 1-11, 2-11]
