# Supplementary material for: Multi-faceted metagenomic analysis of spacecraft associated surfaces reveal planetary protection relevant microbial composition
Source: PLoS One. 2023 Mar 22;18(3):e0282428. doi: 10.1371/journal.pone.0282428 (PMC10032485; doi:10.1371/journal.pone.0282428)
Supplement: S4 File — (XLSX) [file pone.0282428.s004.xlsx]

## Sheet: 2-5
Species	# Scaffolds
Mycolicibacterium phocaicum	2243
Massilia sp. LPB0304	1914
Pseudoxanthomonas mexicana	1841
Sphingomonas sp. HMP9	965
Mycolicibacterium sp. TY81	861
unkown	621
Sphingomonas sp. PAMC26645	599
Pseudomonas oleovorans	448
Mycolicibacterium mucogenicum	367
Aureobasidium pullulans	256
Pseudomonas sp. phDV1	242
Massilia sp. Dwa41.01b	188
Massilia oculi	176
Pseudoxanthomonas suwonensis	162
Pseudomonas aeruginosa	155
Haematobacter massiliensis	152
Massilia sp. NP310	147
Cereibacter sphaeroides	141
Luteimonas chenhongjianii	135
Bradyrhizobium sp. PSBB068	133
Sphingomonas sp. AAP5	133
Massilia sp. WG5	124
Sphingomonas taxi	118
Duganella sp. GN2-R2	117
Massilia putida	107
Frigidibacter mobilis	98
Sphingomonas aliaeris	91
Cutibacterium acnes	87
Paracoccus yeei	85
Aureobasidium melanogenum	84
Xanthomonas citri	72
Pseudomonas sihuiensis	70
Pseudomonas alcaliphila	67
Paraburkholderia fungorum	66
Massilia sp. UMI-21	65
Sphingomonas melonis	65
Stenotrophomonas maltophilia	60
Mycolicibacterium aubagnense	56
Starkeya novella	56
Paracoccus denitrificans	55
Paracoccus sp. AK26	54
uncultured bacterium	54
Pseudomonas mendocina	50
Ancylobacter sp. TS-1	49
Paracoccus pantotrophus	49
Rhodobacteraceae bacterium	49
Exiguobacterium profundum	45
Paracoccus aminophilus	42
Sphingomonas sp. FARSPH	42
Massilia violaceinigra	41

## Sheet: 2-6
Species	# Scaffolds
Mycolicibacterium phocaicum	2510
Cutibacterium acnes	2470
Staphylococcus epidermidis	1805
Corynebacterium tuberculostearicum	1055
Mycolicibacterium sp. TY81	945
unkown	926
Bradyrhizobium sp. PSBB068	904
Pinus taeda	895
Staphylococcus warneri	850
Homo sapiens	729
Corynebacterium kefirresidentii	387
Mycolicibacterium mucogenicum	349
Paraburkholderia fungorum	345
Staphylococcus hominis	221
Streptococcus mitis	162
Flavobacterium sp. MDT1-60	160
Burkholderia multivorans	145
Naegleria fowleri	141
Canis lupus	117
Ralstonia insidiosa	105
Staphylococcus capitis	95
Pseudomonas oleovorans	86
Rhodopseudomonas palustris	75
Streptococcus oralis	68
Acinetobacter johnsonii	59
Rothia mucilaginosa	57
Triticum aestivum	57
Corynebacterium minutissimum	56
Bradyrhizobium erythrophlei	50
Mycolicibacterium aubagnense	50
Bradyrhizobium lablabi	46
Pseudomonas sp. phDV1	46
Lawsonella clevelandensis	44
Mycobacterium sp. YC-RL4	43
Siphoviridae sp.	43
Corynebacterium ureicelerivorans	41
Corynebacterium sp. FDAARGOS 1242	40
Corynebacterium segmentosum	39
Cutibacterium granulosum	38
Micrococcus luteus	38
Streptococcus pneumoniae	36
Afipia carboxidovorans	35
Hymenobacter sp. DG01	35
Corynebacterium wankanglinii	34
Malassezia restricta	34
Massilia sp. LPB0304	34
Sulfitobacter donghicola	34
Variovorax paradoxus	33
Pinus canariensis	32
Nitrobacter hamburgensis	30

## Sheet: 2-7
Species	# Scaffolds
Pseudoxanthomonas mexicana	3212
Mycolicibacterium phocaicum	1839
Pseudomonas oleovorans	1469
Cutibacterium acnes	1324
Rothia mucilaginosa	1138
Pseudomonas sp. phDV1	910
Luteimonas chenhongjianii	769
Mycolicibacterium sp. TY81	741
Brevundimonas mediterranea	547
Xanthomonas citri	539
Streptococcus sanguinis	486
Rhizobium rosettiformans	477
Corynebacterium tuberculostearicum	435
Rhizobium sp. WL3	395
unkown	382
Agrobacterium sp. RAC06	375
Sphingobium yanoikuyae	347
Mycolicibacterium mucogenicum	319
Pseudoxanthomonas suwonensis	312
Rhizobium oryzihabitans	289
Schaalia odontolytica	271
Brevundimonas vesicularis	265
Brevundimonas nasdae	235
Haematobacter massiliensis	233
Pseudomonas sihuiensis	222
Pseudomonas alcaliphila	221
Brevundimonas diminuta	215
Brevundimonas sp. GW460-12-10-14-LB2	202
Pseudomonas aeruginosa	201
Pinus taeda	200
Agrobacterium sp. MA01	198
Brevundimonas sp. DS20	195
Actinomyces sp. oral taxon 169	186
Brevundimonas sp. SGAir0440	185
Brevundimonas sp. CS1	183
Rhizobium sp. X9	180
Pseudomonas mendocina	167
Streptococcus sp. LPB0220	161
Cereibacter sphaeroides	156
Paracoccus yeei	143
Bradyrhizobium sp. PSBB068	142
Actinomyces oris	138
Schaalia meyeri	137
Brevundimonas sp. M20	125
Actinomyces sp. HMT 175	120
Paracoccus sp. AK26	116
Starkeya novella	116
Brevundimonas sp. 'scallop'	115
Zea mays	111
Brevundimonas naejangsanensis	110

## Sheet: 2-8
Species	# Scaffolds
Mycolicibacterium phocaicum	1958
Cutibacterium acnes	1198
Mycolicibacterium sp. TY81	774
Pinus taeda	513
Mycolicibacterium mucogenicum	326
unkown	316
Corynebacterium tuberculostearicum	126
Bradyrhizobium sp. PSBB068	71
Mycolicibacterium aubagnense	48
Paraburkholderia fungorum	44
Quercus robur	41
Corynebacterium kefirresidentii	40
Cutibacterium granulosum	40
Neisseria sicca	39
Triticum aestivum	38
Aureobasidium melanogenum	37
Aureobasidium pullulans	34
Mycobacterium sp. YC-RL4	33
Arachnia rubra	32
Herbaspirillum robiniae	29
Hymenobacter sp. BRD128	23
Corynebacterium segmentosum	22
Mycobacterium avium	22
Allium cepa	20
Noviherbaspirillum sp. UKPF54	20
Canis lupus	17
Ralstonia insidiosa	16
Acyrthosiphon pisum	15
Mycolicibacterium mageritense	14
Janthinobacterium sp. 17J80-10	13
Micrococcus luteus	13
Quercus lobata	13
Variovorax paradoxus	13
Duganella sp. GN2-R2	12
Herbaspirillum seropedicae	12
Massilia sp. YMA4	12
Collimonas pratensis	11
Fagus sylvatica	11
Homo sapiens	11
Massilia violaceinigra	11
Mycolicibacterium neoaurum	11
Mycolicibacterium poriferae	11
Massilia armeniaca	10
Massilia sp. WG5	10
Mycobacterium dioxanotrophicus	10
Nocardia cyriacigeorgica	10
Pseudomonas stutzeri	10
Rothia mucilaginosa	10
Undibacterium sp. YM2	10
Brevundimonas vesicularis	9

## Sheet: 2-9
Species	# Scaffolds
Massilia sp. NP310	31776
Massilia oculi	31452
Massilia sp. LPB0304	20069
Massilia sp. UMI-21	6446
Aureobasidium pullulans	5016
Massilia sp. Dwa41.01b	4948
Hymenobacter sp. BRD128	4091
Duganella sp. GN2-R2	3387
Mycolicibacterium phocaicum	3259
Massilia sp. WG5	3094
Sphingomonas sp. PAMC26645	2839
Staphylococcus epidermidis	2513
Cutibacterium acnes	2469
Massilia putida	2328
Pinus taeda	2316
Sphingomonas sp. HMP9	2055
Variovorax paradoxus	1783
Acinetobacter johnsonii	1759
Massilia violaceinigra	1473
Hymenobacter sp. DG01	1301
Corynebacterium kefirresidentii	1279
Mycolicibacterium sp. TY81	1217
Prosopis alba	1162
Hymenobacter sp. PAMC 26554	1128
Corynebacterium tuberculostearicum	1082
Massilia sp. CCM 8941	1033
Massilia umbonata	1013
Massilia albidiflava	961
Cutibacterium granulosum	957
Massilia sp. YMA4	935
Pseudomonas sp. 15A4	733
Massilia flava	727
Massilia plicata	721
Massilia armeniaca	716
Aureobasidium melanogenum	684
Duganella sp. AF9R3	683
Massilia sp. PAMC28688	674
Massilia lutea	631
Hymenobacter sp. TS19	628
Pseudomonas graminis	623
Streptococcus mitis	604
Hymenobacter baengnokdamensis	603
Triticum aestivum	536
Massilia sp. NR 4-1	527
Hymenobacter swuensis	524
Mycolicibacterium mucogenicum	518
Hymenobacter sp. APR13	514
Arthrobacter agilis	511
Hymenobacter sp. BRD67	472
Janthinobacterium agaricidamnosum	463

## Sheet: 3-7
Species	# Scaffolds
Canis lupus	7394
Malassezia restricta	7231
Cutibacterium acnes	6327
Malassezia globosa	6136
Pinus taeda	5744
Corynebacterium tuberculostearicum	5376
Triticum aestivum	4007
Homo sapiens	3476
Moraxella osloensis	3224
Paracoccus sp. AK26	2717
Micrococcus luteus	2269
Corynebacterium ureicelerivorans	2167
Staphylococcus pettenkoferi	2017
Staphylococcus hominis	2001
Staphylococcus epidermidis	1866
Cutibacterium granulosum	1852
Dermacoccus nishinomiyaensis	1675
Aureobasidium pullulans	1647
Acinetobacter johnsonii	1582
Neisseria sicca	1532
Corynebacterium minutissimum	1525
Corynebacterium wankanglinii	1524
Corynebacterium kefirresidentii	1448
Lactobacillus crispatus	1350
Acinetobacter lwoffii	1260
Corynebacterium kroppenstedtii	1257
Kocuria palustris	1177
Corynebacterium sp. FDAARGOS 1242	1161
Staphylococcus haemolyticus	1108
Staphylococcus capitis	1055
Linepithema humile	1018
Lautropia mirabilis	992
Variovorax paradoxus	967
Dermabacter jinjuensis	947
Streptococcus mitis	913
Corynebacterium lujinxingii	867
Luteimonas sp. JM171	858
Paracoccus yeei	849
Pantoea agglomerans	751
Cutibacterium modestum	740
Olea europaea	715
Siphoviridae sp.	672
Rothia dentocariosa	595
Frankliniella occidentalis	593
Paracoccus sp. Arc7-R13	537
Staphylococcus aureus	507
Mycolicibacterium phocaicum	498
Dermabacter vaginalis	497
Paracoccus marcusii	495
Neisseria mucosa	489

## Sheet: 3-8
Supplemental Table 17
Species	# Scaffolds
Mycolicibacterium phocaicum	2814
Cutibacterium acnes	1887
Paracoccus yeei	1861
Micrococcus luteus	1732
Mycolicibacterium sp. TY81	1096
Moraxella osloensis	661
Corynebacterium tuberculostearicum	580
Mycolicibacterium mucogenicum	500
Kocuria rhizophila	415
Paracoccus mutanolyticus	274
Bradyrhizobium sp. PSBB068	243
Canis lupus	228
Triticum aestivum	194
Paracoccus sp. Arc7-R13	184
Malassezia restricta	183
Brevundimonas sp. PAMC22021	175
Paracoccus sp. AK26	161
Paracoccus marcusii	153
Pinus taeda	148
Micrococcus sp. KBS0714	135
Corynebacterium maris	124
Corynebacterium ureicelerivorans	115
Corynebacterium wankanglinii	115
Paracoccus sp. MC1862	114
Homo sapiens	111
Paraburkholderia fungorum	109
Paracoccus sanguinis	106
Janibacter indicus	94
Kocuria rosea	91
Cutibacterium modestum	80
Corynebacterium kefirresidentii	74
Pseudomonas stutzeri	70
Mycolicibacterium aubagnense	68
Acinetobacter lwoffii	60
Cutibacterium granulosum	59
Medicago truncatula	59
Brevundimonas vesicularis	58
Nocardioides sp. S5	58
Massilia sp. LPB0304	55
Ralstonia insidiosa	54
Brevundimonas mediterranea	53
Corynebacterium lujinxingii	53
Massilia sp. UMI-21	50
Brevundimonas sp. CS1	49
Sphingomonas melonis	49
Roseomonas sp. FDAARGOS_362	48
Massilia sp. WG5	47
Pseudomonas aeruginosa	46
Sphingomonas sp. NBWT7	46
Brevundimonas sp. GW460-12-10-14-LB2	45

## Sheet: 4-1
Species	# Scaffolds
Pinus taeda	2289
Arthrobacter agilis	2179
Priestia aryabhattai	1332
Methylobacterium bullatum	1202
Mycolicibacterium phocaicum	1167
Arthrobacter sp. MN05-02	1142
Sphingomonas sp. NBWT7	1097
Sanguibacter keddieii	1068
Acinetobacter lwoffii	995
Cedrus deodara	976
Modestobacter marinus	741
Cutibacterium acnes	545
Sphingomonas taxi	510
Mycolicibacterium sp. TY81	474
Sphingomonas insulae	465
Neisseria subflava	442
Massilia sp. WG5	421
Triticum aestivum	416
Methylorubrum extorquens	406
Picea glauca	391
Lonsdalea populi	358
Curtobacterium flaccumfaciens	353
Sphingomonas melonis	341
Aureobasidium pullulans	339
Variovorax paradoxus	339
Methylobacterium durans	337
Pseudomonas putida	330
Arthrobacter sp. PAMC 25486	323
Moraxella osloensis	322
Lonsdalea britannica	321
Picea abies	319
Massilia sp. LPB0304	318
Massilia putida	314
Arthrobacter alpinus	311
Massilia sp. UMI-21	286
Methylorubrum populi	273
Methylobacterium radiodurans	272
Zelkova schneideriana	271
Sphingomonas sp. FARSPH	268
Sphingomonas sp. AAP5	262
Duganella sp. GN2-R2	260
Blastococcus saxobsidens	256
uncultured bacterium	254
Methylobacterium sp. C1	243
Alternaria alternata	242
Sphingomonas sp. CL5.1	232
Quercus suber	230
Sphingomonas aliaeris	219
Fagus sylvatica	218
Massilia sp. Dwa41.01b	218

## Sheet: 4-2
Species	# Scaffolds
Sanguibacter keddieii	1228
Mycolicibacterium phocaicum	738
Arthrobacter agilis	736
Arthrobacter sp. MN05-02	732
Methylobacterium bullatum	675
Sphingomonas sp. NBWT7	562
Pinus taeda	536
Cedrus deodara	507
Priestia aryabhattai	427
Neisseria subflava	363
Mycolicibacterium sp. TY81	269
Moraxella osloensis	225
Cutibacterium acnes	221
Methylobacterium durans	200
Acinetobacter lwoffii	193
Neisseria sicca	170
Methylorubrum extorquens	143
Modestobacter marinus	143
Zelkova schneideriana	134
Arthrobacter sp. zg-ZUI227	129
Variovorax paradoxus	125
Mycolicibacterium mucogenicum	122
Sphingomonas taxi	119
Massilia umbonata	118
Methylobacterium radiodurans	118
uncultured bacterium	117
Methylorubrum populi	113
Picea glauca	111
Arthrobacter sp. zg-ZUI122	110
Sphingomonas sp. AAP5	106
Sphingomonas melonis	104
Sphingomonas insulae	103
Sphingomonas aliaeris	100
Arthrobacter saudimassiliensis	99
Noviherbaspirillum sp. UKPF54	88
Neisseria mucosa	87
Herbaspirillum robiniae	85
Massilia putida	84
Sapindus mukorossi	80
Sphingomonas sp. FARSPH	78
Pseudomonas putida	77
Sphingomonas paucimobilis	75
Sphingomonas sp. CL5.1	75
Atethmia centrago	70
Fagus sylvatica	69
Curtobacterium flaccumfaciens	64
Quercus robur	63
Methylobacterium sp. WL1	62
Neisseria flavescens	61
Methylobacterium brachiatum	60

## Sheet: 4-4
Species	# Scaffolds
Arthrobacter agilis	2914
Sanguibacter keddieii	2601
Mycolicibacterium phocaicum	2168
Arthrobacter sp. MN05-02	1670
Moraxella osloensis	1456
Modestobacter marinus	1395
Methylobacterium bullatum	1319
Sphingomonas sp. NBWT7	1167
Curtobacterium flaccumfaciens	912
Pinus taeda	904
Mycolicibacterium sp. TY81	894
Priestia aryabhattai	830
Cutibacterium acnes	500
Methylorubrum extorquens	469
Methylobacterium durans	430
Sphingomonas taxi	419
Blastococcus saxobsidens	390
Mycolicibacterium mucogenicum	367
Sphingomonas insulae	360
Massilia sp. WG5	349
Geodermatophilus obscurus	335
Massilia sp. LPB0304	321
Clavibacter michiganensis	316
Methylobacterium radiodurans	312
Massilia putida	311
Massilia sp. UMI-21	299
Sphingomonas melonis	290
Methylorubrum populi	289
Methylobacterium sp. C1	287
Modestobacter sp. L9-4	252
Duganella sp. GN2-R2	239
Sphingomonas sp. FARSPH	229
Methylobacterium sp. XJLW	225
Triticum aestivum	225
Sphingomonas sp. AAP5	224
Roseomonas sp. FDAARGOS_362	220
Variovorax paradoxus	219
Sphingomonas sp. CL5.1	214
Roseomonas gilardii	211
Frigoribacterium sp. NBH87	209
Geodermatophilaceae bacterium NBWT11	207
Roseomonas sp. 546	207
uncultured bacterium	205
Pseudomonas putida	203
Sphingomonas ginsengisoli An et al. 2013	181
Sphingomonas paucimobilis	181
Methylobacterium brachiatum	177
Methylobacterium aquaticum	176
Aureobasidium pullulans	174
Rhodococcus qingshengii	172

[truncated: 8 more sheets: 4-5, 5-1, 5-2, 5-3, 5-4, 5-5, 1-11, 2-11]
